# Supplementary material for: MHC Variants Associated With Symptomatic Versus Asymptomatic SARS-CoV-2 Infection in Highly Exposed Individuals
Source: Front Immunol. 2021 Sep 28;12:742881. doi: 10.3389/fimmu.2021.742881 (PMC8506217; doi:10.3389/fimmu.2021.742881)
Supplement: Supplementary file 2 [file Table_3.xlsx]

## Sheet: All_samples
CHR	POS	Allele	Nucleotides	ID	INFO	Frequency(Covid-19[-])	2N(Covid-19[-])	Frequency(Covid-19[+])	2N(Covid-19[+])	P
chr6	29827789	0	C	rs17875397	AC=54;AN=768;ANN=T|intron_variant|MODIFIER|HLA-G|ENSG00000204632|transcript|ENST00000376828.6|protein_coding|1/7|c.7-47C>T||||||,T|non_coding_transcript_exon_variant|MODIFIER|HCG4P8|ENSG00000229142|transcript|ENST00000443049.1|unprocessed_pseudogene|1/1|n.576G>A||||||	0.9458	166	0.9625	160	0.474568
chr6	29827789	1	T	rs17875397	AC=54;AN=768;ANN=T|intron_variant|MODIFIER|HLA-G|ENSG00000204632|transcript|ENST00000376828.6|protein_coding|1/7|c.7-47C>T||||||,T|non_coding_transcript_exon_variant|MODIFIER|HCG4P8|ENSG00000229142|transcript|ENST00000443049.1|unprocessed_pseudogene|1/1|n.576G>A||||||	0.0542	166	0.0375	160	0.474568
chr6	29827859	0	G	rs1630223	AC=380;AN=775;ANN=A|synonymous_variant|LOW|HLA-G|ENSG00000204632|transcript|ENST00000376828.6|protein_coding|2/8|c.30G>A|p.Ala10Ala|102/1490|30/1032|10/343||,A|non_coding_transcript_exon_variant|MODIFIER|HCG4P8|ENSG00000229142|transcript|ENST00000443049.1|unprocessed_pseudogene|1/1|n.506C>T||||||	0.488	166	0.5061	164	0.672381
chr6	29827859	1	A	rs1630223	AC=380;AN=775;ANN=A|synonymous_variant|LOW|HLA-G|ENSG00000204632|transcript|ENST00000376828.6|protein_coding|2/8|c.30G>A|p.Ala10Ala|102/1490|30/1032|10/343||,A|non_coding_transcript_exon_variant|MODIFIER|HCG4P8|ENSG00000229142|transcript|ENST00000443049.1|unprocessed_pseudogene|1/1|n.506C>T||||||	0.512	166	0.4939	164	0.672381
chr6	29827880	0	G	rs1630185	AC=380;AN=775;ANN=A|synonymous_variant|LOW|HLA-G|ENSG00000204632|transcript|ENST00000376828.6|protein_coding|2/8|c.51G>A|p.Leu17Leu|123/1490|51/1032|17/343||,A|non_coding_transcript_exon_variant|MODIFIER|HCG4P8|ENSG00000229142|transcript|ENST00000443049.1|unprocessed_pseudogene|1/1|n.485C>T||||||	0.488	166	0.5061	164	0.672381
chr6	29827880	1	A	rs1630185	AC=380;AN=775;ANN=A|synonymous_variant|LOW|HLA-G|ENSG00000204632|transcript|ENST00000376828.6|protein_coding|2/8|c.51G>A|p.Leu17Leu|123/1490|51/1032|17/343||,A|non_coding_transcript_exon_variant|MODIFIER|HCG4P8|ENSG00000229142|transcript|ENST00000443049.1|unprocessed_pseudogene|1/1|n.485C>T||||||	0.512	166	0.4939	164	0.672381
chr6	29827943	0	A	rs56388903	AC=696;AN=775;ANN=G|intron_variant|MODIFIER|HLA-G|ENSG00000204632|transcript|ENST00000376828.6|protein_coding|2/7|c.88+26A>G||||||,G|non_coding_transcript_exon_variant|MODIFIER|HCG4P8|ENSG00000229142|transcript|ENST00000443049.1|unprocessed_pseudogene|1/1|n.422T>C||||||	0.0663	166	0.122	164	0.060895
chr6	29827943	1	G	rs56388903	AC=696;AN=775;ANN=G|intron_variant|MODIFIER|HLA-G|ENSG00000204632|transcript|ENST00000376828.6|protein_coding|2/7|c.88+26A>G||||||,G|non_coding_transcript_exon_variant|MODIFIER|HCG4P8|ENSG00000229142|transcript|ENST00000443049.1|unprocessed_pseudogene|1/1|n.422T>C||||||	0.9337	166	0.878	164	0.060895
chr6	29827945	0	C	.	AC=1;AN=774;ANN=T|intron_variant|MODIFIER|HLA-G|ENSG00000204632|transcript|ENST00000376828.6|protein_coding|2/7|c.88+28C>T||||||,T|non_coding_transcript_exon_variant|MODIFIER|HCG4P8|ENSG00000229142|transcript|ENST00000443049.1|unprocessed_pseudogene|1/1|n.420G>A||||||	1	166	1	162	NA
chr6	29827945	1	T	.	AC=1;AN=774;ANN=T|intron_variant|MODIFIER|HLA-G|ENSG00000204632|transcript|ENST00000376828.6|protein_coding|2/7|c.88+28C>T||||||,T|non_coding_transcript_exon_variant|MODIFIER|HCG4P8|ENSG00000229142|transcript|ENST00000443049.1|unprocessed_pseudogene|1/1|n.420G>A||||||	0	166	0	162	NA
chr6	29827970	0	G	rs6932888	AC=217;AN=774;ANN=C|intron_variant|MODIFIER|HLA-G|ENSG00000204632|transcript|ENST00000376828.6|protein_coding|2/7|c.88+53G>C||||||,C|non_coding_transcript_exon_variant|MODIFIER|HCG4P8|ENSG00000229142|transcript|ENST00000443049.1|unprocessed_pseudogene|1/1|n.395C>G||||||	0.7048	166	0.7073	164	0.955461
chr6	29827970	1	C	rs6932888	AC=217;AN=774;ANN=C|intron_variant|MODIFIER|HLA-G|ENSG00000204632|transcript|ENST00000376828.6|protein_coding|2/7|c.88+53G>C||||||,C|non_coding_transcript_exon_variant|MODIFIER|HCG4P8|ENSG00000229142|transcript|ENST00000443049.1|unprocessed_pseudogene|1/1|n.395C>G||||||	0.2952	166	0.2927	164	0.955461
chr6	29827974	0	C	rs6932596	AC=217;AN=775;ANN=T|intron_variant|MODIFIER|HLA-G|ENSG00000204632|transcript|ENST00000376828.6|protein_coding|2/7|c.88+57C>T||||||,T|non_coding_transcript_exon_variant|MODIFIER|HCG4P8|ENSG00000229142|transcript|ENST00000443049.1|unprocessed_pseudogene|1/1|n.391G>A||||||	0.7048	166	0.7073	164	0.955461
chr6	29827974	1	T	rs6932596	AC=217;AN=775;ANN=T|intron_variant|MODIFIER|HLA-G|ENSG00000204632|transcript|ENST00000376828.6|protein_coding|2/7|c.88+57C>T||||||,T|non_coding_transcript_exon_variant|MODIFIER|HCG4P8|ENSG00000229142|transcript|ENST00000443049.1|unprocessed_pseudogene|1/1|n.391G>A||||||	0.2952	166	0.2927	164	0.955461
chr6	29827975	0	G	rs547884515	AC=1;AN=775;ANN=C|intron_variant|MODIFIER|HLA-G|ENSG00000204632|transcript|ENST00000376828.6|protein_coding|2/7|c.88+58G>C||||||,C|non_coding_transcript_exon_variant|MODIFIER|HCG4P8|ENSG00000229142|transcript|ENST00000443049.1|unprocessed_pseudogene|1/1|n.390C>G||||||	1	166	1	164	NA
chr6	29827975	1	C	rs547884515	AC=1;AN=775;ANN=C|intron_variant|MODIFIER|HLA-G|ENSG00000204632|transcript|ENST00000376828.6|protein_coding|2/7|c.88+58G>C||||||,C|non_coding_transcript_exon_variant|MODIFIER|HCG4P8|ENSG00000229142|transcript|ENST00000443049.1|unprocessed_pseudogene|1/1|n.390C>G||||||	0	166	0	164	NA
chr6	29827991	0	T	rs1629329	AC=435;AN=775;ANN=C|intron_variant|MODIFIER|HLA-G|ENSG00000204632|transcript|ENST00000376828.6|protein_coding|2/7|c.89-56T>C||||||,C|non_coding_transcript_exon_variant|MODIFIER|HCG4P8|ENSG00000229142|transcript|ENST00000443049.1|unprocessed_pseudogene|1/1|n.374A>G||||||	0.4337	166	0.4634	164	0.456836
chr6	29827991	1	C	rs1629329	AC=435;AN=775;ANN=C|intron_variant|MODIFIER|HLA-G|ENSG00000204632|transcript|ENST00000376828.6|protein_coding|2/7|c.89-56T>C||||||,C|non_coding_transcript_exon_variant|MODIFIER|HCG4P8|ENSG00000229142|transcript|ENST00000443049.1|unprocessed_pseudogene|1/1|n.374A>G||||||	0.5663	166	0.5366	164	0.456836
chr6	29828032	0	C	rs1628628	AC=333;AN=776;ANN=T|intron_variant|MODIFIER|HLA-G|ENSG00000204632|transcript|ENST00000376828.6|protein_coding|2/7|c.89-15C>T||||||,T|non_coding_transcript_exon_variant|MODIFIER|HCG4P8|ENSG00000229142|transcript|ENST00000443049.1|unprocessed_pseudogene|1/1|n.333G>A||||||	0.5482	166	0.5783	166	0.435148
chr6	29828032	1	T	rs1628628	AC=333;AN=776;ANN=T|intron_variant|MODIFIER|HLA-G|ENSG00000204632|transcript|ENST00000376828.6|protein_coding|2/7|c.89-15C>T||||||,T|non_coding_transcript_exon_variant|MODIFIER|HCG4P8|ENSG00000229142|transcript|ENST00000443049.1|unprocessed_pseudogene|1/1|n.333G>A||||||	0.4518	166	0.4217	166	0.435148
chr6	29828081	0	G	rs557839953	AC=1;AN=776;ANN=C|synonymous_variant|LOW|HLA-G|ENSG00000204632|transcript|ENST00000376828.6|protein_coding|3/8|c.123G>C|p.Val41Val|195/1490|123/1032|41/343||,C|non_coding_transcript_exon_variant|MODIFIER|HCG4P8|ENSG00000229142|transcript|ENST00000443049.1|unprocessed_pseudogene|1/1|n.284C>G||||||	1	166	0.994	166	0.39298
chr6	29828081	1	C	rs557839953	AC=1;AN=776;ANN=C|synonymous_variant|LOW|HLA-G|ENSG00000204632|transcript|ENST00000376828.6|protein_coding|3/8|c.123G>C|p.Val41Val|195/1490|123/1032|41/343||,C|non_coding_transcript_exon_variant|MODIFIER|HCG4P8|ENSG00000229142|transcript|ENST00000443049.1|unprocessed_pseudogene|1/1|n.284C>G||||||	0	166	0.006	166	0.39298
chr6	29828136	0	A	rs41551813	AC=55;AN=776;ANN=T|missense_variant|MODERATE|HLA-G|ENSG00000204632|transcript|ENST00000376828.6|protein_coding|3/8|c.178A>T|p.Thr60Ser|250/1490|178/1032|60/343||,T|non_coding_transcript_exon_variant|MODIFIER|HCG4P8|ENSG00000229142|transcript|ENST00000443049.1|unprocessed_pseudogene|1/1|n.229T>A||||||	0.9458	166	0.9578	166	0.50852
chr6	29828136	1	T	rs41551813	AC=55;AN=776;ANN=T|missense_variant|MODERATE|HLA-G|ENSG00000204632|transcript|ENST00000376828.6|protein_coding|3/8|c.178A>T|p.Thr60Ser|250/1490|178/1032|60/343||,T|non_coding_transcript_exon_variant|MODIFIER|HCG4P8|ENSG00000229142|transcript|ENST00000443049.1|unprocessed_pseudogene|1/1|n.229T>A||||||	0.0542	166	0.0422	166	0.50852
chr6	29828141	0	G	rs80153902	AC=2;AN=776;ANN=A|synonymous_variant|LOW|HLA-G|ENSG00000204632|transcript|ENST00000376828.6|protein_coding|3/8|c.183G>A|p.Gln61Gln|255/1490|183/1032|61/343||,A|non_coding_transcript_exon_variant|MODIFIER|HCG4P8|ENSG00000229142|transcript|ENST00000443049.1|unprocessed_pseudogene|1/1|n.224C>T||||||	1	166	1	166	NA
chr6	29828141	1	A	rs80153902	AC=2;AN=776;ANN=A|synonymous_variant|LOW|HLA-G|ENSG00000204632|transcript|ENST00000376828.6|protein_coding|3/8|c.183G>A|p.Gln61Gln|255/1490|183/1032|61/343||,A|non_coding_transcript_exon_variant|MODIFIER|HCG4P8|ENSG00000229142|transcript|ENST00000443049.1|unprocessed_pseudogene|1/1|n.224C>T||||||	0	166	0	166	NA
chr6	29828150	0	G	rs72558174	AC=1;AN=776;ANN=A|synonymous_variant|LOW|HLA-G|ENSG00000204632|transcript|ENST00000376828.6|protein_coding|3/8|c.192G>A|p.Arg64Arg|264/1490|192/1032|64/343||,A|non_coding_transcript_exon_variant|MODIFIER|HCG4P8|ENSG00000229142|transcript|ENST00000443049.1|unprocessed_pseudogene|1/1|n.215C>T||||||	0.994	166	1	166	0.223632
chr6	29828150	1	A	rs72558174	AC=1;AN=776;ANN=A|synonymous_variant|LOW|HLA-G|ENSG00000204632|transcript|ENST00000376828.6|protein_coding|3/8|c.192G>A|p.Arg64Arg|264/1490|192/1032|64/343||,A|non_coding_transcript_exon_variant|MODIFIER|HCG4P8|ENSG00000229142|transcript|ENST00000443049.1|unprocessed_pseudogene|1/1|n.215C>T||||||	0.006	166	0	166	0.223632
chr6	29828216	0	G	rs1130355	AC=381;AN=776;ANN=A|synonymous_variant|LOW|HLA-G|ENSG00000204632|transcript|ENST00000376828.6|protein_coding|3/8|c.258G>A|p.Pro86Pro|330/1490|258/1032|86/343||,A|non_coding_transcript_exon_variant|MODIFIER|HCG4P8|ENSG00000229142|transcript|ENST00000443049.1|unprocessed_pseudogene|1/1|n.149C>T||||||	0.488	166	0.5	166	0.782996
chr6	29828216	1	A	rs1130355	AC=381;AN=776;ANN=A|synonymous_variant|LOW|HLA-G|ENSG00000204632|transcript|ENST00000376828.6|protein_coding|3/8|c.258G>A|p.Pro86Pro|330/1490|258/1032|86/343||,A|non_coding_transcript_exon_variant|MODIFIER|HCG4P8|ENSG00000229142|transcript|ENST00000443049.1|unprocessed_pseudogene|1/1|n.149C>T||||||	0.512	166	0.5	166	0.782996
chr6	29828326	0	T	rs1626038	AC=439;AN=776;ANN=C|intron_variant|MODIFIER|HLA-G|ENSG00000204632|transcript|ENST00000376828.6|protein_coding|3/7|c.358+10T>C||||||,C|non_coding_transcript_exon_variant|MODIFIER|HCG4P8|ENSG00000229142|transcript|ENST00000443049.1|unprocessed_pseudogene|1/1|n.39A>G||||||	0.4337	166	0.4578	166	0.546284
chr6	29828326	1	C	rs1626038	AC=439;AN=776;ANN=C|intron_variant|MODIFIER|HLA-G|ENSG00000204632|transcript|ENST00000376828.6|protein_coding|3/7|c.358+10T>C||||||,C|non_coding_transcript_exon_variant|MODIFIER|HCG4P8|ENSG00000229142|transcript|ENST00000443049.1|unprocessed_pseudogene|1/1|n.39A>G||||||	0.5663	166	0.5422	166	0.546284
chr6	29828329	0	G	rs17875399	AC=55;AN=776;ANN=T|intron_variant|MODIFIER|HLA-G|ENSG00000204632|transcript|ENST00000376828.6|protein_coding|3/7|c.358+13G>T||||||,T|non_coding_transcript_exon_variant|MODIFIER|HCG4P8|ENSG00000229142|transcript|ENST00000443049.1|unprocessed_pseudogene|1/1|n.36C>A||||||	0.9458	166	0.9578	166	0.50852
chr6	29828329	1	T	rs17875399	AC=55;AN=776;ANN=T|intron_variant|MODIFIER|HLA-G|ENSG00000204632|transcript|ENST00000376828.6|protein_coding|3/7|c.358+13G>T||||||,T|non_coding_transcript_exon_variant|MODIFIER|HCG4P8|ENSG00000229142|transcript|ENST00000443049.1|unprocessed_pseudogene|1/1|n.36C>A||||||	0.0542	166	0.0422	166	0.50852
chr6	29828338	0	A	rs1736927	AC=439;AN=776;ANN=C|intron_variant|MODIFIER|HLA-G|ENSG00000204632|transcript|ENST00000376828.6|protein_coding|3/7|c.358+22A>C||||||,C|non_coding_transcript_exon_variant|MODIFIER|HCG4P8|ENSG00000229142|transcript|ENST00000443049.1|unprocessed_pseudogene|1/1|n.27T>G||||||	0.4337	166	0.4578	166	0.546284
chr6	29828338	1	C	rs1736927	AC=439;AN=776;ANN=C|intron_variant|MODIFIER|HLA-G|ENSG00000204632|transcript|ENST00000376828.6|protein_coding|3/7|c.358+22A>C||||||,C|non_coding_transcript_exon_variant|MODIFIER|HCG4P8|ENSG00000229142|transcript|ENST00000443049.1|unprocessed_pseudogene|1/1|n.27T>G||||||	0.5663	166	0.5422	166	0.546284
chr6	29828342	0	G	rs201510147	AC=1;AN=776;ANN=A|intron_variant|MODIFIER|HLA-G|ENSG00000204632|transcript|ENST00000376828.6|protein_coding|3/7|c.358+26G>A||||||,A|non_coding_transcript_exon_variant|MODIFIER|HCG4P8|ENSG00000229142|transcript|ENST00000443049.1|unprocessed_pseudogene|1/1|n.23C>T||||||	1	166	0.994	166	0.189862
chr6	29828342	1	A	rs201510147	AC=1;AN=776;ANN=A|intron_variant|MODIFIER|HLA-G|ENSG00000204632|transcript|ENST00000376828.6|protein_coding|3/7|c.358+26G>A||||||,A|non_coding_transcript_exon_variant|MODIFIER|HCG4P8|ENSG00000229142|transcript|ENST00000443049.1|unprocessed_pseudogene|1/1|n.23C>T||||||	0	166	0.006	166	0.189862
chr6	29828349	0	A	rs3215482;rs9280715	AC=384;AN=776;ANN=AC|intron_variant|MODIFIER|HLA-G|ENSG00000204632|transcript|ENST00000376828.6|protein_coding|3/7|c.358+38dupC||||||INFO_REALIGN_3_PRIME,AC|non_coding_transcript_exon_variant|MODIFIER|HCG4P8|ENSG00000229142|transcript|ENST00000443049.1|unprocessed_pseudogene|1/1|n.15dupG||||||	0.488	166	0.5	166	0.782996
chr6	29828349	1	AC	rs3215482;rs9280715	AC=384;AN=776;ANN=AC|intron_variant|MODIFIER|HLA-G|ENSG00000204632|transcript|ENST00000376828.6|protein_coding|3/7|c.358+38dupC||||||INFO_REALIGN_3_PRIME,AC|non_coding_transcript_exon_variant|MODIFIER|HCG4P8|ENSG00000229142|transcript|ENST00000443049.1|unprocessed_pseudogene|1/1|n.15dupG||||||	0.512	166	0.5	166	0.782996
chr6	29828351	0	C	rs17875400	AC=55;AN=776;ANN=A|intron_variant|MODIFIER|HLA-G|ENSG00000204632|transcript|ENST00000376828.6|protein_coding|3/7|c.358+35C>A||||||,A|non_coding_transcript_exon_variant|MODIFIER|HCG4P8|ENSG00000229142|transcript|ENST00000443049.1|unprocessed_pseudogene|1/1|n.14G>T||||||	0.9458	166	0.9578	166	0.50852
chr6	29828351	1	A	rs17875400	AC=55;AN=776;ANN=A|intron_variant|MODIFIER|HLA-G|ENSG00000204632|transcript|ENST00000376828.6|protein_coding|3/7|c.358+35C>A||||||,A|non_coding_transcript_exon_variant|MODIFIER|HCG4P8|ENSG00000229142|transcript|ENST00000443049.1|unprocessed_pseudogene|1/1|n.14G>T||||||	0.0542	166	0.0422	166	0.50852
chr6	29828375	0	G	rs1625907	AC=384;AN=776;ANN=C|intron_variant|MODIFIER|HLA-G|ENSG00000204632|transcript|ENST00000376828.6|protein_coding|3/7|c.358+59G>C||||||	0.488	166	0.5	166	0.782996
chr6	29828375	1	C	rs1625907	AC=384;AN=776;ANN=C|intron_variant|MODIFIER|HLA-G|ENSG00000204632|transcript|ENST00000376828.6|protein_coding|3/7|c.358+59G>C||||||	0.512	166	0.5	166	0.782996
chr6	29828457	0	CA	rs9278333;rs375939243	AC=381;AN=776;ANN=C|intron_variant|MODIFIER|HLA-G|ENSG00000204632|transcript|ENST00000376828.6|protein_coding|3/7|c.359-84delA||||||INFO_REALIGN_3_PRIME	0.488	166	0.5	166	0.782996
chr6	29828457	1	C	rs9278333;rs375939243	AC=381;AN=776;ANN=C|intron_variant|MODIFIER|HLA-G|ENSG00000204632|transcript|ENST00000376828.6|protein_coding|3/7|c.359-84delA||||||INFO_REALIGN_3_PRIME	0.512	166	0.5	166	0.782996
chr6	29828470	0	C	rs542016267	AC=1;AN=775;ANN=G|intron_variant|MODIFIER|HLA-G|ENSG00000204632|transcript|ENST00000376828.6|protein_coding|3/7|c.359-73C>G||||||	1	166	1	164	NA
chr6	29828470	1	G	rs542016267	AC=1;AN=775;ANN=G|intron_variant|MODIFIER|HLA-G|ENSG00000204632|transcript|ENST00000376828.6|protein_coding|3/7|c.359-73C>G||||||	0	166	0	164	NA
chr6	29828480	0	C	rs1625035	AC=434;AN=775;ANN=T|intron_variant|MODIFIER|HLA-G|ENSG00000204632|transcript|ENST00000376828.6|protein_coding|3/7|c.359-63C>T||||||	0.4337	166	0.4634	164	0.456836
chr6	29828480	1	T	rs1625035	AC=434;AN=775;ANN=T|intron_variant|MODIFIER|HLA-G|ENSG00000204632|transcript|ENST00000376828.6|protein_coding|3/7|c.359-63C>T||||||	0.5663	166	0.5366	164	0.456836
chr6	29828488	0	G	rs17875401	AC=55;AN=774;ANN=T|intron_variant|MODIFIER|HLA-G|ENSG00000204632|transcript|ENST00000376828.6|protein_coding|3/7|c.359-55G>T||||||	0.9458	166	0.9573	164	0.531888
chr6	29828488	1	T	rs17875401	AC=55;AN=774;ANN=T|intron_variant|MODIFIER|HLA-G|ENSG00000204632|transcript|ENST00000376828.6|protein_coding|3/7|c.359-55G>T||||||	0.0542	166	0.0427	164	0.531888
chr6	29828529	0	G	rs1624337	AC=379;AN=776;ANN=A|intron_variant|MODIFIER|HLA-G|ENSG00000204632|transcript|ENST00000376828.6|protein_coding|3/7|c.359-14G>A||||||	0.494	166	0.5	166	0.844889
chr6	29828529	1	A	rs1624337	AC=379;AN=776;ANN=A|intron_variant|MODIFIER|HLA-G|ENSG00000204632|transcript|ENST00000376828.6|protein_coding|3/7|c.359-14G>A||||||	0.506	166	0.5	166	0.844889
chr6	29828550	0	C	rs1130356	AC=213;AN=776;ANN=T|synonymous_variant|LOW|HLA-G|ENSG00000204632|transcript|ENST00000376828.6|protein_coding|4/8|c.366C>T|p.His122His|438/1490|366/1032|122/343||	0.7169	166	0.6988	166	0.742148
chr6	29828550	1	T	rs1130356	AC=213;AN=776;ANN=T|synonymous_variant|LOW|HLA-G|ENSG00000204632|transcript|ENST00000376828.6|protein_coding|4/8|c.366C>T|p.His122His|438/1490|366/1032|122/343||	0.2831	166	0.3012	166	0.742148
chr6	29828571	0	C	rs79303923	AC=2;AN=775;ANN=T|synonymous_variant|LOW|HLA-G|ENSG00000204632|transcript|ENST00000376828.6|protein_coding|4/8|c.387C>T|p.Gly129Gly|459/1490|387/1032|129/343||	1	166	0.9939	164	0.386
chr6	29828571	1	T	rs79303923	AC=2;AN=775;ANN=T|synonymous_variant|LOW|HLA-G|ENSG00000204632|transcript|ENST00000376828.6|protein_coding|4/8|c.387C>T|p.Gly129Gly|459/1490|387/1032|129/343||	0	166	0.0061	164	0.386
chr6	29828592	0	A	rs3873252	AC=47;AN=775;ANN=T|synonymous_variant|LOW|HLA-G|ENSG00000204632|transcript|ENST00000376828.6|protein_coding|4/8|c.408A>T|p.Gly136Gly|480/1490|408/1032|136/343||	0.9398	166	0.9268	164	0.4508
chr6	29828592	1	T	rs3873252	AC=47;AN=775;ANN=T|synonymous_variant|LOW|HLA-G|ENSG00000204632|transcript|ENST00000376828.6|protein_coding|4/8|c.408A>T|p.Gly136Gly|480/1490|408/1032|136/343||	0.0602	166	0.0732	164	0.4508
chr6	29828599	0	C	rs12722477	AC=117;AN=775;ANN=A|missense_variant|MODERATE|HLA-G|ENSG00000204632|transcript|ENST00000376828.6|protein_coding|4/8|c.415C>A|p.Leu139Ile|487/1490|415/1032|139/343||	0.8373	166	0.8841	164	0.116664
chr6	29828599	1	A	rs12722477	AC=117;AN=775;ANN=A|missense_variant|MODERATE|HLA-G|ENSG00000204632|transcript|ENST00000376828.6|protein_coding|4/8|c.415C>A|p.Leu139Ile|487/1490|415/1032|139/343||	0.1627	166	0.1159	164	0.116664
chr6	29828657	0	AC	rs41557518	AC=19;AN=776;ANN=A|frameshift_variant|HIGH|HLA-G|ENSG00000204632|transcript|ENST00000376828.6|protein_coding|4/8|c.475delC|p.Leu159fs|547/1490|475/1032|159/343||INFO_REALIGN_3_PRIME;LOF=(HLA-G|ENSG00000204632|1|1.00)	0.9759	166	0.994	166	0.200063
chr6	29828657	1	A	rs41557518	AC=19;AN=776;ANN=A|frameshift_variant|HIGH|HLA-G|ENSG00000204632|transcript|ENST00000376828.6|protein_coding|4/8|c.475delC|p.Leu159fs|547/1490|475/1032|159/343||INFO_REALIGN_3_PRIME;LOF=(HLA-G|ENSG00000204632|1|1.00)	0.0241	166	0.006	166	0.200063
chr6	29828715	0	G	rs17875402	AC=1;AN=776;ANN=A|synonymous_variant|LOW|HLA-G|ENSG00000204632|transcript|ENST00000376828.6|protein_coding|4/8|c.531G>A|p.Glu177Glu|603/1490|531/1032|177/343||	1	166	1	166	NA
chr6	29828715	1	A	rs17875402	AC=1;AN=776;ANN=A|synonymous_variant|LOW|HLA-G|ENSG00000204632|transcript|ENST00000376828.6|protein_coding|4/8|c.531G>A|p.Glu177Glu|603/1490|531/1032|177/343||	0	166	0	166	NA
chr6	29828860	0	C	rs17875403	AC=2;AN=773;ANN=T|intron_variant|MODIFIER|HLA-G|ENSG00000204632|transcript|ENST00000376828.6|protein_coding|4/7|c.634+42C>T||||||	1	166	1	164	NA
chr6	29828860	1	T	rs17875403	AC=2;AN=773;ANN=T|intron_variant|MODIFIER|HLA-G|ENSG00000204632|transcript|ENST00000376828.6|protein_coding|4/7|c.634+42C>T||||||	0	166	0	164	NA
chr6	29828863	0	T	rs1632942	AC=433;AN=772;ANN=C|intron_variant|MODIFIER|HLA-G|ENSG00000204632|transcript|ENST00000376828.6|protein_coding|4/7|c.634+45T>C||||||	0.4337	166	0.4634	164	0.456836
chr6	29828863	1	C	rs1632942	AC=433;AN=772;ANN=C|intron_variant|MODIFIER|HLA-G|ENSG00000204632|transcript|ENST00000376828.6|protein_coding|4/7|c.634+45T>C||||||	0.5663	166	0.5366	164	0.456836
chr6	29828898	0	G	rs17875404	AC=55;AN=768;ANN=T|intron_variant|MODIFIER|HLA-G|ENSG00000204632|transcript|ENST00000376828.6|protein_coding|4/7|c.634+80G>T||||||	0.9458	166	0.9568	162	0.540441
chr6	29828898	1	T	rs17875404	AC=55;AN=768;ANN=T|intron_variant|MODIFIER|HLA-G|ENSG00000204632|transcript|ENST00000376828.6|protein_coding|4/7|c.634+80G>T||||||	0.0542	166	0.0432	162	0.540441
chr6	29828908	0	T	rs1632941	AC=374;AN=768;ANN=C|intron_variant|MODIFIER|HLA-G|ENSG00000204632|transcript|ENST00000376828.6|protein_coding|4/7|c.634+90T>C||||||	0.488	166	0.5061	164	0.672381
chr6	29828908	1	C	rs1632941	AC=374;AN=768;ANN=C|intron_variant|MODIFIER|HLA-G|ENSG00000204632|transcript|ENST00000376828.6|protein_coding|4/7|c.634+90T>C||||||	0.512	166	0.4939	164	0.672381
chr6	29829378	0	G	rs17875405	AC=55;AN=775;ANN=C|intron_variant|MODIFIER|HLA-G|ENSG00000204632|transcript|ENST00000376828.6|protein_coding|4/7|c.635-40G>C||||||	0.9458	166	0.9573	164	0.531888
chr6	29829378	1	C	rs17875405	AC=55;AN=775;ANN=C|intron_variant|MODIFIER|HLA-G|ENSG00000204632|transcript|ENST00000376828.6|protein_coding|4/7|c.635-40G>C||||||	0.0542	166	0.0427	164	0.531888
chr6	29829396	0	A	rs1736920	AC=435;AN=775;ANN=G|intron_variant|MODIFIER|HLA-G|ENSG00000204632|transcript|ENST00000376828.6|protein_coding|4/7|c.635-22A>G||||||	0.4337	166	0.4634	164	0.456836
chr6	29829396	1	G	rs1736920	AC=435;AN=775;ANN=G|intron_variant|MODIFIER|HLA-G|ENSG00000204632|transcript|ENST00000376828.6|protein_coding|4/7|c.635-22A>G||||||	0.5663	166	0.5366	164	0.456836
chr6	29829434	0	C	rs41562616	AC=55;AN=775;ANN=T|synonymous_variant|LOW|HLA-G|ENSG00000204632|transcript|ENST00000376828.6|protein_coding|5/8|c.651C>T|p.His217His|723/1490|651/1032|217/343||	0.9458	166	0.9573	164	0.531888
chr6	29829434	1	T	rs41562616	AC=55;AN=775;ANN=T|synonymous_variant|LOW|HLA-G|ENSG00000204632|transcript|ENST00000376828.6|protein_coding|5/8|c.651C>T|p.His217His|723/1490|651/1032|217/343||	0.0542	166	0.0427	164	0.531888
chr6	29829561	0	G	rs1216496794	AC=1;AN=776;ANN=A|missense_variant|MODERATE|HLA-G|ENSG00000204632|transcript|ENST00000376828.6|protein_coding|5/8|c.778G>A|p.Val260Met|850/1490|778/1032|260/343||	1	166	0.994	166	0.458892
chr6	29829561	1	A	rs1216496794	AC=1;AN=776;ANN=A|missense_variant|MODERATE|HLA-G|ENSG00000204632|transcript|ENST00000376828.6|protein_coding|5/8|c.778G>A|p.Val260Met|850/1490|778/1032|260/343||	0	166	0.006	166	0.458892
chr6	29829643	0	C	rs12722482	AC=31;AN=774;ANN=T|missense_variant|MODERATE|HLA-G|ENSG00000204632|transcript|ENST00000376828.6|protein_coding|5/8|c.860C>T|p.Thr287Met|932/1490|860/1032|287/343||	0.9578	166	0.9444	162	0.371045
chr6	29829643	1	T	rs12722482	AC=31;AN=774;ANN=T|missense_variant|MODERATE|HLA-G|ENSG00000204632|transcript|ENST00000376828.6|protein_coding|5/8|c.860C>T|p.Thr287Met|932/1490|860/1032|287/343||	0.0422	166	0.0556	162	0.371045
chr6	29829671	0	G	rs17875406	AC=42;AN=773;ANN=A|synonymous_variant|LOW|HLA-G|ENSG00000204632|transcript|ENST00000376828.6|protein_coding|5/8|c.888G>A|p.Pro296Pro|960/1490|888/1032|296/343||	0.9277	166	0.9815	162	0.0292
chr6	29829671	1	A	rs17875406	AC=42;AN=773;ANN=A|synonymous_variant|LOW|HLA-G|ENSG00000204632|transcript|ENST00000376828.6|protein_coding|5/8|c.888G>A|p.Pro296Pro|960/1490|888/1032|296/343||	0.0723	166	0.0185	162	0.0292
chr6	29829732	0	A	rs1196344802	AC=1;AN=773;ANN=G|intron_variant|MODIFIER|HLA-G|ENSG00000204632|transcript|ENST00000376828.6|protein_coding|5/7|c.910+39A>G||||||	1	166	1	162	NA
chr6	29829732	1	G	rs1196344802	AC=1;AN=773;ANN=G|intron_variant|MODIFIER|HLA-G|ENSG00000204632|transcript|ENST00000376828.6|protein_coding|5/7|c.910+39A>G||||||	0	166	0	162	NA
chr6	29829776	0	G	rs1632937	AC=378;AN=772;ANN=C|intron_variant|MODIFIER|HLA-G|ENSG00000204632|transcript|ENST00000376828.6|protein_coding|5/7|c.911-40G>C||||||	0.488	166	0.5062	162	0.667781
chr6	29829776	1	C	rs1632937	AC=378;AN=772;ANN=C|intron_variant|MODIFIER|HLA-G|ENSG00000204632|transcript|ENST00000376828.6|protein_coding|5/7|c.911-40G>C||||||	0.512	166	0.4938	162	0.667781
chr6	29829862	0	C	rs1049033	AC=195;AN=774;ANN=T|synonymous_variant|LOW|HLA-G|ENSG00000204632|transcript|ENST00000376828.6|protein_coding|6/8|c.957C>T|p.Gly319Gly|1029/1490|957/1032|319/343||	0.7289	166	0.7284	162	0.919908
chr6	29829862	1	T	rs1049033	AC=195;AN=774;ANN=T|synonymous_variant|LOW|HLA-G|ENSG00000204632|transcript|ENST00000376828.6|protein_coding|6/8|c.957C>T|p.Gly319Gly|1029/1490|957/1032|319/343||	0.2711	166	0.2716	162	0.919908
chr6	29829919	0	A	rs1130363	AC=434;AN=774;ANN=G|synonymous_variant|LOW|HLA-G|ENSG00000204632|transcript|ENST00000376828.6|protein_coding|6/8|c.1014A>G|p.Arg338Arg|1086/1490|1014/1032|338/343||	0.4337	166	0.4691	162	0.425537
chr6	29829919	1	G	rs1130363	AC=434;AN=774;ANN=G|synonymous_variant|LOW|HLA-G|ENSG00000204632|transcript|ENST00000376828.6|protein_coding|6/8|c.1014A>G|p.Arg338Arg|1086/1490|1014/1032|338/343||	0.5663	166	0.5309	162	0.425537
chr6	29829949	0	A	rs777740260	AC=1;AN=770;ANN=G|intron_variant|MODIFIER|HLA-G|ENSG00000204632|transcript|ENST00000376828.6|protein_coding|6/7|c.1027+17A>G||||||	1	166	1	162	NA
chr6	29829949	1	G	rs777740260	AC=1;AN=770;ANN=G|intron_variant|MODIFIER|HLA-G|ENSG00000204632|transcript|ENST00000376828.6|protein_coding|6/7|c.1027+17A>G||||||	0	166	0	162	NA
chr6	29830005	0	T	rs1611627	AC=320;AN=755;ANN=C|intron_variant|MODIFIER|HLA-G|ENSG00000204632|transcript|ENST00000376828.6|protein_coding|6/7|c.1027+73T>C||||||	0.537	162	0.5759	158	0.3271
chr6	29830005	1	C	rs1611627	AC=320;AN=755;ANN=C|intron_variant|MODIFIER|HLA-G|ENSG00000204632|transcript|ENST00000376828.6|protein_coding|6/7|c.1027+73T>C||||||	0.463	162	0.4241	158	0.3271
chr6	29830306	0	C	rs114038308	AC=46;AN=773;ANN=T|intron_variant|MODIFIER|HLA-G|ENSG00000204632|transcript|ENST00000376828.6|protein_coding|6/7|c.1028-72C>T||||||	0.9398	166	0.9321	162	0.574777
chr6	29830306	1	T	rs114038308	AC=46;AN=773;ANN=T|intron_variant|MODIFIER|HLA-G|ENSG00000204632|transcript|ENST00000376828.6|protein_coding|6/7|c.1028-72C>T||||||	0.0602	166	0.0679	162	0.574777
chr6	29830363	0	A	rs915667	AC=362;AN=773;ANN=G|intron_variant|MODIFIER|HLA-G|ENSG00000204632|transcript|ENST00000376828.6|protein_coding|6/7|c.1028-15A>G||||||	0.5	166	0.537	162	0.391293
chr6	29830363	1	G	rs915667	AC=362;AN=773;ANN=G|intron_variant|MODIFIER|HLA-G|ENSG00000204632|transcript|ENST00000376828.6|protein_coding|6/7|c.1028-15A>G||||||	0.5	166	0.463	162	0.391293
chr6	29830526	0	C	rs1325552563	AC=1;AN=755;ANN=G|intron_variant|MODIFIER|HLA-G|ENSG00000204632|transcript|ENST00000376828.6|protein_coding|7/7|c.*28+116C>G||||||	1	160	0.9937	158	0.43991
chr6	29830526	1	G	rs1325552563	AC=1;AN=755;ANN=G|intron_variant|MODIFIER|HLA-G|ENSG00000204632|transcript|ENST00000376828.6|protein_coding|7/7|c.*28+116C>G||||||	0	160	0.0063	158	0.43991
chr6	29942390	0	C	rs2735113	AC=74;AN=753;ANN=G|5_prime_UTR_premature_start_codon_gain_variant|LOW|HLA-A|ENSG00000206503|transcript|ENST00000376806.9|protein_coding|1/8|c.-164C>G||||||,G|5_prime_UTR_variant|MODIFIER|HLA-A|ENSG00000206503|transcript|ENST00000376806.9|protein_coding|1/8|c.-164C>G|||||164|,G|non_coding_transcript_exon_variant|MODIFIER|HCG4P5|ENSG00000227766|transcript|ENST00000429656.1|unprocessed_pseudogene|1/…	0.8827	162	0.891	156	0.93605
chr6	29942390	1	G	rs2735113	AC=74;AN=753;ANN=G|5_prime_UTR_premature_start_codon_gain_variant|LOW|HLA-A|ENSG00000206503|transcript|ENST00000376806.9|protein_coding|1/8|c.-164C>G||||||,G|5_prime_UTR_variant|MODIFIER|HLA-A|ENSG00000206503|transcript|ENST00000376806.9|protein_coding|1/8|c.-164C>G|||||164|,G|non_coding_transcript_exon_variant|MODIFIER|HCG4P5|ENSG00000227766|transcript|ENST00000429656.1|unprocessed_pseudogene|1/…	0.1173	162	0.109	156	0.93605
chr6	29942399	0	C	rs9260118	AC=523;AN=759;ANN=T|5_prime_UTR_premature_start_codon_gain_variant|LOW|HLA-A|ENSG00000206503|transcript|ENST00000376806.9|protein_coding|1/8|c.-155C>T||||||,T|5_prime_UTR_variant|MODIFIER|HLA-A|ENSG00000206503|transcript|ENST00000376806.9|protein_coding|1/8|c.-155C>T|||||155|,T|non_coding_transcript_exon_variant|MODIFIER|HCG4P5|ENSG00000227766|transcript|ENST00000429656.1|unprocessed_pseudogene|1…	0.2866	164	0.3734	158	0.05686
chr6	29942399	1	T	rs9260118	AC=523;AN=759;ANN=T|5_prime_UTR_premature_start_codon_gain_variant|LOW|HLA-A|ENSG00000206503|transcript|ENST00000376806.9|protein_coding|1/8|c.-155C>T||||||,T|5_prime_UTR_variant|MODIFIER|HLA-A|ENSG00000206503|transcript|ENST00000376806.9|protein_coding|1/8|c.-155C>T|||||155|,T|non_coding_transcript_exon_variant|MODIFIER|HCG4P5|ENSG00000227766|transcript|ENST00000429656.1|unprocessed_pseudogene|1…	0.7134	164	0.6266	158	0.05686
chr6	29942412	0	A	rs9260119	AC=524;AN=760;ANN=T|5_prime_UTR_variant|MODIFIER|HLA-A|ENSG00000206503|transcript|ENST00000376806.9|protein_coding|1/8|c.-142A>T|||||142|,T|non_coding_transcript_exon_variant|MODIFIER|HCG4P5|ENSG00000227766|transcript|ENST00000429656.1|unprocessed_pseudogene|1/1|n.656T>A||||||	0.2866	164	0.3734	158	0.05686
chr6	29942412	1	T	rs9260119	AC=524;AN=760;ANN=T|5_prime_UTR_variant|MODIFIER|HLA-A|ENSG00000206503|transcript|ENST00000376806.9|protein_coding|1/8|c.-142A>T|||||142|,T|non_coding_transcript_exon_variant|MODIFIER|HCG4P5|ENSG00000227766|transcript|ENST00000429656.1|unprocessed_pseudogene|1/1|n.656T>A||||||	0.7134	164	0.6266	158	0.05686
chr6	29942450	0	C	rs193269784	AC=1;AN=772;ANN=T|5_prime_UTR_variant|MODIFIER|HLA-A|ENSG00000206503|transcript|ENST00000376806.9|protein_coding|1/8|c.-104C>T|||||104|,T|non_coding_transcript_exon_variant|MODIFIER|HCG4P5|ENSG00000227766|transcript|ENST00000429656.1|unprocessed_pseudogene|1/1|n.618G>A||||||	1	166	1	162	NA
chr6	29942450	1	T	rs193269784	AC=1;AN=772;ANN=T|5_prime_UTR_variant|MODIFIER|HLA-A|ENSG00000206503|transcript|ENST00000376806.9|protein_coding|1/8|c.-104C>T|||||104|,T|non_coding_transcript_exon_variant|MODIFIER|HCG4P5|ENSG00000227766|transcript|ENST00000429656.1|unprocessed_pseudogene|1/1|n.618G>A||||||	0	166	0	162	NA
chr6	29942488	0	G	rs41545520	AC=50;AN=773;ANN=T|5_prime_UTR_variant|MODIFIER|HLA-A|ENSG00000206503|transcript|ENST00000376806.9|protein_coding|1/8|c.-66G>T|||||66|,T|non_coding_transcript_exon_variant|MODIFIER|HCG4P5|ENSG00000227766|transcript|ENST00000429656.1|unprocessed_pseudogene|1/1|n.580C>A||||||	0.9398	166	0.9198	162	0.27979
chr6	29942488	1	T	rs41545520	AC=50;AN=773;ANN=T|5_prime_UTR_variant|MODIFIER|HLA-A|ENSG00000206503|transcript|ENST00000376806.9|protein_coding|1/8|c.-66G>T|||||66|,T|non_coding_transcript_exon_variant|MODIFIER|HCG4P5|ENSG00000227766|transcript|ENST00000429656.1|unprocessed_pseudogene|1/1|n.580C>A||||||	0.0602	166	0.0802	162	0.27979
chr6	29942499	0	T	rs41560714	AC=405;AN=774;ANN=G|5_prime_UTR_variant|MODIFIER|HLA-A|ENSG00000206503|transcript|ENST00000376806.9|protein_coding|1/8|c.-55T>G|||||55|,G|non_coding_transcript_exon_variant|MODIFIER|HCG4P5|ENSG00000227766|transcript|ENST00000429656.1|unprocessed_pseudogene|1/1|n.569A>C||||||	0.488	166	0.5309	162	0.597591
chr6	29942499	1	G	rs41560714	AC=405;AN=774;ANN=G|5_prime_UTR_variant|MODIFIER|HLA-A|ENSG00000206503|transcript|ENST00000376806.9|protein_coding|1/8|c.-55T>G|||||55|,G|non_coding_transcript_exon_variant|MODIFIER|HCG4P5|ENSG00000227766|transcript|ENST00000429656.1|unprocessed_pseudogene|1/1|n.569A>C||||||	0.512	166	0.4691	162	0.597591
chr6	29942500	0	G	rs9260120	AC=50;AN=774;ANN=C|5_prime_UTR_variant|MODIFIER|HLA-A|ENSG00000206503|transcript|ENST00000376806.9|protein_coding|1/8|c.-54G>C|||||54|,C|non_coding_transcript_exon_variant|MODIFIER|HCG4P5|ENSG00000227766|transcript|ENST00000429656.1|unprocessed_pseudogene|1/1|n.568C>G||||||	0.9398	166	0.9198	162	0.27979
chr6	29942500	1	C	rs9260120	AC=50;AN=774;ANN=C|5_prime_UTR_variant|MODIFIER|HLA-A|ENSG00000206503|transcript|ENST00000376806.9|protein_coding|1/8|c.-54G>C|||||54|,C|non_coding_transcript_exon_variant|MODIFIER|HCG4P5|ENSG00000227766|transcript|ENST00000429656.1|unprocessed_pseudogene|1/1|n.568C>G||||||	0.0602	166	0.0802	162	0.27979
chr6	29942509	0	C	rs2916801	AC=658;AN=774;ANN=T|5_prime_UTR_variant|MODIFIER|HLA-A|ENSG00000206503|transcript|ENST00000376806.9|protein_coding|1/8|c.-45C>T|||||45|,T|non_coding_transcript_exon_variant|MODIFIER|HCG4P5|ENSG00000227766|transcript|ENST00000429656.1|unprocessed_pseudogene|1/1|n.559G>A||||||	0.1145	166	0.1667	162	0.16733
chr6	29942509	1	T	rs2916801	AC=658;AN=774;ANN=T|5_prime_UTR_variant|MODIFIER|HLA-A|ENSG00000206503|transcript|ENST00000376806.9|protein_coding|1/8|c.-45C>T|||||45|,T|non_coding_transcript_exon_variant|MODIFIER|HCG4P5|ENSG00000227766|transcript|ENST00000429656.1|unprocessed_pseudogene|1/1|n.559G>A||||||	0.8855	166	0.8333	162	0.16733
chr6	29942547	0	G	rs114945359	AC=50;AN=774;ANN=C|5_prime_UTR_variant|MODIFIER|HLA-A|ENSG00000206503|transcript|ENST00000376806.9|protein_coding|1/8|c.-7G>C|||||7|,C|non_coding_transcript_exon_variant|MODIFIER|HCG4P5|ENSG00000227766|transcript|ENST00000429656.1|unprocessed_pseudogene|1/1|n.521C>G||||||	0.9398	166	0.9207	164	0.29326
chr6	29942547	1	C	rs114945359	AC=50;AN=774;ANN=C|5_prime_UTR_variant|MODIFIER|HLA-A|ENSG00000206503|transcript|ENST00000376806.9|protein_coding|1/8|c.-7G>C|||||7|,C|non_coding_transcript_exon_variant|MODIFIER|HCG4P5|ENSG00000227766|transcript|ENST00000429656.1|unprocessed_pseudogene|1/1|n.521C>G||||||	0.0602	166	0.0793	164	0.29326
chr6	29942553	0	G	rs112877416	AC=3;AN=774;ANN=A|5_prime_UTR_variant|MODIFIER|HLA-A|ENSG00000206503|transcript|ENST00000376806.9|protein_coding|1/8|c.-1G>A|||||1|,A|non_coding_transcript_exon_variant|MODIFIER|HCG4P5|ENSG00000227766|transcript|ENST00000429656.1|unprocessed_pseudogene|1/1|n.515C>T||||||	1	166	0.9939	164	0.28774
chr6	29942553	1	A	rs112877416	AC=3;AN=774;ANN=A|5_prime_UTR_variant|MODIFIER|HLA-A|ENSG00000206503|transcript|ENST00000376806.9|protein_coding|1/8|c.-1G>A|||||1|,A|non_coding_transcript_exon_variant|MODIFIER|HCG4P5|ENSG00000227766|transcript|ENST00000429656.1|unprocessed_pseudogene|1/1|n.515C>T||||||	0	166	0.0061	164	0.28774
chr6	29942566	0	G	rs41541913	AC=1;AN=774;ANN=C|missense_variant|MODERATE|HLA-A|ENSG00000206503|transcript|ENST00000376806.9|protein_coding|1/8|c.13G>C|p.Ala5Pro|322/1854|13/1116|5/371||,C|non_coding_transcript_exon_variant|MODIFIER|HCG4P5|ENSG00000227766|transcript|ENST00000429656.1|unprocessed_pseudogene|1/1|n.502C>G||||||	1	166	1	164	NA
chr6	29942566	1	C	rs41541913	AC=1;AN=774;ANN=C|missense_variant|MODERATE|HLA-A|ENSG00000206503|transcript|ENST00000376806.9|protein_coding|1/8|c.13G>C|p.Ala5Pro|322/1854|13/1116|5/371||,C|non_coding_transcript_exon_variant|MODIFIER|HCG4P5|ENSG00000227766|transcript|ENST00000429656.1|unprocessed_pseudogene|1/1|n.502C>G||||||	0	166	0	164	NA
chr6	29942581	0	C	rs1143146	AC=402;AN=774;ANN=G|missense_variant|MODERATE|HLA-A|ENSG00000206503|transcript|ENST00000376806.9|protein_coding|1/8|c.28C>G|p.Leu10Val|337/1854|28/1116|10/371||,G|non_coding_transcript_exon_variant|MODIFIER|HCG4P5|ENSG00000227766|transcript|ENST00000429656.1|unprocessed_pseudogene|1/1|n.487G>C||||||	0.4699	166	0.5123	162	0.311871
chr6	29942581	1	G	rs1143146	AC=402;AN=774;ANN=G|missense_variant|MODERATE|HLA-A|ENSG00000206503|transcript|ENST00000376806.9|protein_coding|1/8|c.28C>G|p.Leu10Val|337/1854|28/1116|10/371||,G|non_coding_transcript_exon_variant|MODIFIER|HCG4P5|ENSG00000227766|transcript|ENST00000429656.1|unprocessed_pseudogene|1/1|n.487G>C||||||	0.5301	166	0.4877	162	0.311871
chr6	29942594	0	C	rs2230954	AC=131;AN=772;ANN=T|missense_variant|MODERATE|HLA-A|ENSG00000206503|transcript|ENST00000376806.9|protein_coding|1/8|c.41C>T|p.Ser14Leu|350/1854|41/1116|14/371||,T|non_coding_transcript_exon_variant|MODIFIER|HCG4P5|ENSG00000227766|transcript|ENST00000429656.1|unprocessed_pseudogene|1/1|n.474G>A||||||	0.8193	166	0.8642	162	0.32875
chr6	29942594	1	T	rs2230954	AC=131;AN=772;ANN=T|missense_variant|MODERATE|HLA-A|ENSG00000206503|transcript|ENST00000376806.9|protein_coding|1/8|c.41C>T|p.Ser14Leu|350/1854|41/1116|14/371||,T|non_coding_transcript_exon_variant|MODIFIER|HCG4P5|ENSG00000227766|transcript|ENST00000429656.1|unprocessed_pseudogene|1/1|n.474G>A||||||	0.1807	166	0.1358	162	0.32875
chr6	29942601	0	C	rs41546314	AC=190;AN=775;ANN=T|synonymous_variant|LOW|HLA-A|ENSG00000206503|transcript|ENST00000376806.9|protein_coding|1/8|c.48C>T|p.Ala16Ala|357/1854|48/1116|16/371||,T|non_coding_transcript_exon_variant|MODIFIER|HCG4P5|ENSG00000227766|transcript|ENST00000429656.1|unprocessed_pseudogene|1/1|n.467G>A||||||	0.753	166	0.7622	164	0.9218
chr6	29942601	1	T	rs41546314	AC=190;AN=775;ANN=T|synonymous_variant|LOW|HLA-A|ENSG00000206503|transcript|ENST00000376806.9|protein_coding|1/8|c.48C>T|p.Ala16Ala|357/1854|48/1116|16/371||,T|non_coding_transcript_exon_variant|MODIFIER|HCG4P5|ENSG00000227766|transcript|ENST00000429656.1|unprocessed_pseudogene|1/1|n.467G>A||||||	0.247	166	0.2378	164	0.9218
chr6	29942620	0	T	rs41564012	AC=6;AN=775;ANN=A|missense_variant|MODERATE|HLA-A|ENSG00000206503|transcript|ENST00000376806.9|protein_coding|1/8|c.67T>A|p.Trp23Arg|376/1854|67/1116|23/371||,A|non_coding_transcript_exon_variant|MODIFIER|HCG4P5|ENSG00000227766|transcript|ENST00000429656.1|unprocessed_pseudogene|1/1|n.448A>T||||||	0.994	166	1	164	0.448392
chr6	29942620	1	A	rs41564012	AC=6;AN=775;ANN=A|missense_variant|MODERATE|HLA-A|ENSG00000206503|transcript|ENST00000376806.9|protein_coding|1/8|c.67T>A|p.Trp23Arg|376/1854|67/1116|23/371||,A|non_coding_transcript_exon_variant|MODIFIER|HCG4P5|ENSG00000227766|transcript|ENST00000429656.1|unprocessed_pseudogene|1/1|n.448A>T||||||	0.006	166	0	164	0.448392
chr6	29942625	0	G	rs1136656	AC=131;AN=775;ANN=A|splice_region_variant&synonymous_variant|LOW|HLA-A|ENSG00000206503|transcript|ENST00000376806.9|protein_coding|1/8|c.72G>A|p.Ala24Ala|381/1854|72/1116|24/371||,A|non_coding_transcript_exon_variant|MODIFIER|HCG4P5|ENSG00000227766|transcript|ENST00000429656.1|unprocessed_pseudogene|1/1|n.443C>T||||||	0.8012	166	0.8415	164	0.138389
chr6	29942625	1	A	rs1136656	AC=131;AN=775;ANN=A|splice_region_variant&synonymous_variant|LOW|HLA-A|ENSG00000206503|transcript|ENST00000376806.9|protein_coding|1/8|c.72G>A|p.Ala24Ala|381/1854|72/1116|24/371||,A|non_coding_transcript_exon_variant|MODIFIER|HCG4P5|ENSG00000227766|transcript|ENST00000429656.1|unprocessed_pseudogene|1/1|n.443C>T||||||	0.1988	166	0.1585	164	0.138389
chr6	29942642	0	G	rs9260122	AC=132;AN=776;ANN=T|intron_variant|MODIFIER|HLA-A|ENSG00000206503|transcript|ENST00000376806.9|protein_coding|1/7|c.73+16G>T||||||,T|non_coding_transcript_exon_variant|MODIFIER|HCG4P5|ENSG00000227766|transcript|ENST00000429656.1|unprocessed_pseudogene|1/1|n.426C>A||||||	0.8193	166	0.8554	166	0.4625
chr6	29942642	1	T	rs9260122	AC=132;AN=776;ANN=T|intron_variant|MODIFIER|HLA-A|ENSG00000206503|transcript|ENST00000376806.9|protein_coding|1/7|c.73+16G>T||||||,T|non_coding_transcript_exon_variant|MODIFIER|HCG4P5|ENSG00000227766|transcript|ENST00000429656.1|unprocessed_pseudogene|1/1|n.426C>A||||||	0.1807	166	0.1446	166	0.4625
chr6	29942643	0	GA	rs9278464	AC=132;AN=776;ANN=G|intron_variant|MODIFIER|HLA-A|ENSG00000206503|transcript|ENST00000376806.9|protein_coding|1/7|c.73+18delA||||||,G|non_coding_transcript_exon_variant|MODIFIER|HCG4P5|ENSG00000227766|transcript|ENST00000429656.1|unprocessed_pseudogene|1/1|n.424delT||||||	0.8193	166	0.8554	166	0.4625
chr6	29942643	1	G	rs9278464	AC=132;AN=776;ANN=G|intron_variant|MODIFIER|HLA-A|ENSG00000206503|transcript|ENST00000376806.9|protein_coding|1/7|c.73+18delA||||||,G|non_coding_transcript_exon_variant|MODIFIER|HCG4P5|ENSG00000227766|transcript|ENST00000429656.1|unprocessed_pseudogene|1/1|n.424delT||||||	0.1807	166	0.1446	166	0.4625
chr6	29942652	0	C	rs9260123	AC=404;AN=775;ANN=G|intron_variant|MODIFIER|HLA-A|ENSG00000206503|transcript|ENST00000376806.9|protein_coding|1/7|c.73+26C>G||||||,G|non_coding_transcript_exon_variant|MODIFIER|HCG4P5|ENSG00000227766|transcript|ENST00000429656.1|unprocessed_pseudogene|1/1|n.416G>C||||||	0.4699	166	0.5122	164	0.311265
chr6	29942652	1	G	rs9260123	AC=404;AN=775;ANN=G|intron_variant|MODIFIER|HLA-A|ENSG00000206503|transcript|ENST00000376806.9|protein_coding|1/7|c.73+26C>G||||||,G|non_coding_transcript_exon_variant|MODIFIER|HCG4P5|ENSG00000227766|transcript|ENST00000429656.1|unprocessed_pseudogene|1/1|n.416G>C||||||	0.5301	166	0.4878	164	0.311265
chr6	29942660	0	C	rs9260124	AC=273;AN=775;ANN=T|intron_variant|MODIFIER|HLA-A|ENSG00000206503|transcript|ENST00000376806.9|protein_coding|1/7|c.73+34C>T||||||,T|non_coding_transcript_exon_variant|MODIFIER|HCG4P5|ENSG00000227766|transcript|ENST00000429656.1|unprocessed_pseudogene|1/1|n.408G>A||||||	0.6687	166	0.6707	164	0.877087
chr6	29942660	1	T	rs9260124	AC=273;AN=775;ANN=T|intron_variant|MODIFIER|HLA-A|ENSG00000206503|transcript|ENST00000376806.9|protein_coding|1/7|c.73+34C>T||||||,T|non_coding_transcript_exon_variant|MODIFIER|HCG4P5|ENSG00000227766|transcript|ENST00000429656.1|unprocessed_pseudogene|1/1|n.408G>A||||||	0.3313	166	0.3293	164	0.877087
chr6	29942673	0	G	rs17885299	AC=189;AN=773;ANN=C|intron_variant|MODIFIER|HLA-A|ENSG00000206503|transcript|ENST00000376806.9|protein_coding|1/7|c.73+47G>C||||||,C|non_coding_transcript_exon_variant|MODIFIER|HCG4P5|ENSG00000227766|transcript|ENST00000429656.1|unprocessed_pseudogene|1/1|n.395C>G||||||	0.753	166	0.7622	164	0.9218
chr6	29942673	1	C	rs17885299	AC=189;AN=773;ANN=C|intron_variant|MODIFIER|HLA-A|ENSG00000206503|transcript|ENST00000376806.9|protein_coding|1/7|c.73+47G>C||||||,C|non_coding_transcript_exon_variant|MODIFIER|HCG4P5|ENSG00000227766|transcript|ENST00000429656.1|unprocessed_pseudogene|1/1|n.395C>G||||||	0.247	166	0.2378	164	0.9218
chr6	29942680	0	T	rs9260125	AC=535;AN=774;ANN=G|intron_variant|MODIFIER|HLA-A|ENSG00000206503|transcript|ENST00000376806.9|protein_coding|1/7|c.73+54T>G||||||,G|non_coding_transcript_exon_variant|MODIFIER|HCG4P5|ENSG00000227766|transcript|ENST00000429656.1|unprocessed_pseudogene|1/1|n.388A>C||||||	0.2892	166	0.3735	166	0.06076
chr6	29942680	1	G	rs9260125	AC=535;AN=774;ANN=G|intron_variant|MODIFIER|HLA-A|ENSG00000206503|transcript|ENST00000376806.9|protein_coding|1/7|c.73+54T>G||||||,G|non_coding_transcript_exon_variant|MODIFIER|HCG4P5|ENSG00000227766|transcript|ENST00000429656.1|unprocessed_pseudogene|1/1|n.388A>C||||||	0.7108	166	0.6265	166	0.06076
chr6	29942683	0	T	rs9260126	AC=216;AN=774;ANN=C|intron_variant|MODIFIER|HLA-A|ENSG00000206503|transcript|ENST00000376806.9|protein_coding|1/7|c.73+57T>C||||||,C|non_coding_transcript_exon_variant|MODIFIER|HCG4P5|ENSG00000227766|transcript|ENST00000429656.1|unprocessed_pseudogene|1/1|n.385A>G||||||	0.7349	166	0.7651	166	0.67491
chr6	29942683	1	C	rs9260126	AC=216;AN=774;ANN=C|intron_variant|MODIFIER|HLA-A|ENSG00000206503|transcript|ENST00000376806.9|protein_coding|1/7|c.73+57T>C||||||,C|non_coding_transcript_exon_variant|MODIFIER|HCG4P5|ENSG00000227766|transcript|ENST00000429656.1|unprocessed_pseudogene|1/1|n.385A>G||||||	0.2651	166	0.2349	166	0.67491
chr6	29942691	0	G	rs41557221	AC=37;AN=774;ANN=A|intron_variant|MODIFIER|HLA-A|ENSG00000206503|transcript|ENST00000376806.9|protein_coding|1/7|c.73+65G>A||||||,A|non_coding_transcript_exon_variant|MODIFIER|HCG4P5|ENSG00000227766|transcript|ENST00000429656.1|unprocessed_pseudogene|1/1|n.377C>T||||||	0.9277	166	0.9518	166	0.309231
chr6	29942691	1	A	rs41557221	AC=37;AN=774;ANN=A|intron_variant|MODIFIER|HLA-A|ENSG00000206503|transcript|ENST00000376806.9|protein_coding|1/7|c.73+65G>A||||||,A|non_coding_transcript_exon_variant|MODIFIER|HCG4P5|ENSG00000227766|transcript|ENST00000429656.1|unprocessed_pseudogene|1/1|n.377C>T||||||	0.0723	166	0.0482	166	0.309231
chr6	29942696	0	G	rs41561116	AC=130;AN=774;ANN=A|intron_variant|MODIFIER|HLA-A|ENSG00000206503|transcript|ENST00000376806.9|protein_coding|1/7|c.74-61G>A||||||,A|non_coding_transcript_exon_variant|MODIFIER|HCG4P5|ENSG00000227766|transcript|ENST00000429656.1|unprocessed_pseudogene|1/1|n.372C>T||||||	0.8012	166	0.8434	166	0.120902
chr6	29942696	1	A	rs41561116	AC=130;AN=774;ANN=A|intron_variant|MODIFIER|HLA-A|ENSG00000206503|transcript|ENST00000376806.9|protein_coding|1/7|c.74-61G>A||||||,A|non_coding_transcript_exon_variant|MODIFIER|HCG4P5|ENSG00000227766|transcript|ENST00000429656.1|unprocessed_pseudogene|1/1|n.372C>T||||||	0.1988	166	0.1566	166	0.120902
chr6	29942701	0	G	rs9260127	AC=535;AN=774;ANN=C|intron_variant|MODIFIER|HLA-A|ENSG00000206503|transcript|ENST00000376806.9|protein_coding|1/7|c.74-56G>C||||||,C|non_coding_transcript_exon_variant|MODIFIER|HCG4P5|ENSG00000227766|transcript|ENST00000429656.1|unprocessed_pseudogene|1/1|n.367C>G||||||	0.2892	166	0.3735	166	0.06076
chr6	29942701	1	C	rs9260127	AC=535;AN=774;ANN=C|intron_variant|MODIFIER|HLA-A|ENSG00000206503|transcript|ENST00000376806.9|protein_coding|1/7|c.74-56G>C||||||,C|non_coding_transcript_exon_variant|MODIFIER|HCG4P5|ENSG00000227766|transcript|ENST00000429656.1|unprocessed_pseudogene|1/1|n.367C>G||||||	0.7108	166	0.6265	166	0.06076
chr6	29942705	0	G	rs9256980	AC=132,403;AN=774;ANN=A|intron_variant|MODIFIER|HLA-A|ENSG00000206503|transcript|ENST00000376806.9|protein_coding|1/7|c.74-52G>A||||||,T|intron_variant|MODIFIER|HLA-A|ENSG00000206503|transcript|ENST00000376806.9|protein_coding|1/7|c.74-52G>T||||||,A|non_coding_transcript_exon_variant|MODIFIER|HCG4P5|ENSG00000227766|transcript|ENST00000429656.1|unprocessed_pseudogene|1/1|n.363C>T||||||,T|non_codin…	0.2892	166	0.3735	166	0.06076
chr6	29942705	1	T	rs9256980	AC=132,403;AN=774;ANN=A|intron_variant|MODIFIER|HLA-A|ENSG00000206503|transcript|ENST00000376806.9|protein_coding|1/7|c.74-52G>A||||||,T|intron_variant|MODIFIER|HLA-A|ENSG00000206503|transcript|ENST00000376806.9|protein_coding|1/7|c.74-52G>T||||||,A|non_coding_transcript_exon_variant|MODIFIER|HCG4P5|ENSG00000227766|transcript|ENST00000429656.1|unprocessed_pseudogene|1/1|n.363C>T||||||,T|non_codin…	0.1807	166	0.1446	166	0.4625
chr6	29942705	2	A	rs9256980	AC=132,403;AN=774;ANN=A|intron_variant|MODIFIER|HLA-A|ENSG00000206503|transcript|ENST00000376806.9|protein_coding|1/7|c.74-52G>A||||||,T|intron_variant|MODIFIER|HLA-A|ENSG00000206503|transcript|ENST00000376806.9|protein_coding|1/7|c.74-52G>T||||||,A|non_coding_transcript_exon_variant|MODIFIER|HCG4P5|ENSG00000227766|transcript|ENST00000429656.1|unprocessed_pseudogene|1/1|n.363C>T||||||,T|non_codin…	0.5301	166	0.4819	166	0.247397
chr6	29942715	0	G	rs9260128	AC=83;AN=776;ANN=T|intron_variant|MODIFIER|HLA-A|ENSG00000206503|transcript|ENST00000376806.9|protein_coding|1/7|c.74-42G>T||||||,T|non_coding_transcript_exon_variant|MODIFIER|HCG4P5|ENSG00000227766|transcript|ENST00000429656.1|unprocessed_pseudogene|1/1|n.353C>A||||||	0.9157	166	0.9096	166	0.717929
chr6	29942715	1	T	rs9260128	AC=83;AN=776;ANN=T|intron_variant|MODIFIER|HLA-A|ENSG00000206503|transcript|ENST00000376806.9|protein_coding|1/7|c.74-42G>T||||||,T|non_coding_transcript_exon_variant|MODIFIER|HCG4P5|ENSG00000227766|transcript|ENST00000429656.1|unprocessed_pseudogene|1/1|n.353C>A||||||	0.0843	166	0.0904	166	0.717929
chr6	29942719	0	C	rs2904759	AC=699;AN=776;ANN=G|intron_variant|MODIFIER|HLA-A|ENSG00000206503|transcript|ENST00000376806.9|protein_coding|1/7|c.74-38C>G||||||,G|non_coding_transcript_exon_variant|MODIFIER|HCG4P5|ENSG00000227766|transcript|ENST00000429656.1|unprocessed_pseudogene|1/1|n.349G>C||||||	0.0723	166	0.1205	166	0.121978
chr6	29942719	1	G	rs2904759	AC=699;AN=776;ANN=G|intron_variant|MODIFIER|HLA-A|ENSG00000206503|transcript|ENST00000376806.9|protein_coding|1/7|c.74-38C>G||||||,G|non_coding_transcript_exon_variant|MODIFIER|HCG4P5|ENSG00000227766|transcript|ENST00000429656.1|unprocessed_pseudogene|1/1|n.349G>C||||||	0.9277	166	0.8795	166	0.121978
chr6	29942729	0	G	rs41549214	AC=40;AN=776;ANN=T|intron_variant|MODIFIER|HLA-A|ENSG00000206503|transcript|ENST00000376806.9|protein_coding|1/7|c.74-28G>T||||||,T|non_coding_transcript_exon_variant|MODIFIER|HCG4P5|ENSG00000227766|transcript|ENST00000429656.1|unprocessed_pseudogene|1/1|n.339C>A||||||	0.9578	166	0.9518	166	0.931573
chr6	29942729	1	T	rs41549214	AC=40;AN=776;ANN=T|intron_variant|MODIFIER|HLA-A|ENSG00000206503|transcript|ENST00000376806.9|protein_coding|1/7|c.74-28G>T||||||,T|non_coding_transcript_exon_variant|MODIFIER|HCG4P5|ENSG00000227766|transcript|ENST00000429656.1|unprocessed_pseudogene|1/1|n.339C>A||||||	0.0422	166	0.0482	166	0.931573
chr6	29942730	0	C	rs41554614	AC=36;AN=776;ANN=T|intron_variant|MODIFIER|HLA-A|ENSG00000206503|transcript|ENST00000376806.9|protein_coding|1/7|c.74-27C>T||||||,T|non_coding_transcript_exon_variant|MODIFIER|HCG4P5|ENSG00000227766|transcript|ENST00000429656.1|unprocessed_pseudogene|1/1|n.338G>A||||||	0.9277	166	0.9518	166	0.309231
chr6	29942730	1	T	rs41554614	AC=36;AN=776;ANN=T|intron_variant|MODIFIER|HLA-A|ENSG00000206503|transcript|ENST00000376806.9|protein_coding|1/7|c.74-27C>T||||||,T|non_coding_transcript_exon_variant|MODIFIER|HCG4P5|ENSG00000227766|transcript|ENST00000429656.1|unprocessed_pseudogene|1/1|n.338G>A||||||	0.0723	166	0.0482	166	0.309231
chr6	29942731	0	A	rs9260129	AC=537;AN=776;ANN=G|intron_variant|MODIFIER|HLA-A|ENSG00000206503|transcript|ENST00000376806.9|protein_coding|1/7|c.74-26A>G||||||,G|non_coding_transcript_exon_variant|MODIFIER|HCG4P5|ENSG00000227766|transcript|ENST00000429656.1|unprocessed_pseudogene|1/1|n.337T>C||||||	0.2892	166	0.3735	166	0.06076
chr6	29942731	1	G	rs9260129	AC=537;AN=776;ANN=G|intron_variant|MODIFIER|HLA-A|ENSG00000206503|transcript|ENST00000376806.9|protein_coding|1/7|c.74-26A>G||||||,G|non_coding_transcript_exon_variant|MODIFIER|HCG4P5|ENSG00000227766|transcript|ENST00000429656.1|unprocessed_pseudogene|1/1|n.337T>C||||||	0.7108	166	0.6265	166	0.06076
chr6	29942733	0	G	rs41541212	AC=56;AN=776;ANN=A|intron_variant|MODIFIER|HLA-A|ENSG00000206503|transcript|ENST00000376806.9|protein_coding|1/7|c.74-24G>A||||||,A|non_coding_transcript_exon_variant|MODIFIER|HCG4P5|ENSG00000227766|transcript|ENST00000429656.1|unprocessed_pseudogene|1/1|n.335C>T||||||	0.9337	166	0.9639	166	0.14924
chr6	29942733	1	A	rs41541212	AC=56;AN=776;ANN=A|intron_variant|MODIFIER|HLA-A|ENSG00000206503|transcript|ENST00000376806.9|protein_coding|1/7|c.74-24G>A||||||,A|non_coding_transcript_exon_variant|MODIFIER|HCG4P5|ENSG00000227766|transcript|ENST00000429656.1|unprocessed_pseudogene|1/1|n.335C>T||||||	0.0663	166	0.0361	166	0.14924
chr6	29942741	0	C	rs560549696	AC=1;AN=776;ANN=T|intron_variant|MODIFIER|HLA-A|ENSG00000206503|transcript|ENST00000376806.9|protein_coding|1/7|c.74-16C>T||||||,T|non_coding_transcript_exon_variant|MODIFIER|HCG4P5|ENSG00000227766|transcript|ENST00000429656.1|unprocessed_pseudogene|1/1|n.327G>A||||||	1	166	0.994	166	0.39679
chr6	29942741	1	T	rs560549696	AC=1;AN=776;ANN=T|intron_variant|MODIFIER|HLA-A|ENSG00000206503|transcript|ENST00000376806.9|protein_coding|1/7|c.74-16C>T||||||,T|non_coding_transcript_exon_variant|MODIFIER|HCG4P5|ENSG00000227766|transcript|ENST00000429656.1|unprocessed_pseudogene|1/1|n.327G>A||||||	0	166	0.006	166	0.39679
chr6	29942745	0	G	rs9260130	AC=537;AN=776;ANN=C|intron_variant|MODIFIER|HLA-A|ENSG00000206503|transcript|ENST00000376806.9|protein_coding|1/7|c.74-12G>C||||||,C|non_coding_transcript_exon_variant|MODIFIER|HCG4P5|ENSG00000227766|transcript|ENST00000429656.1|unprocessed_pseudogene|1/1|n.323C>G||||||	0.2892	166	0.3735	166	0.06076
chr6	29942745	1	C	rs9260130	AC=537;AN=776;ANN=C|intron_variant|MODIFIER|HLA-A|ENSG00000206503|transcript|ENST00000376806.9|protein_coding|1/7|c.74-12G>C||||||,C|non_coding_transcript_exon_variant|MODIFIER|HCG4P5|ENSG00000227766|transcript|ENST00000429656.1|unprocessed_pseudogene|1/1|n.323C>G||||||	0.7108	166	0.6265	166	0.06076
chr6	29942750	0	C	rs17879990	AC=319;AN=776;ANN=T|splice_region_variant&intron_variant|LOW|HLA-A|ENSG00000206503|transcript|ENST00000376806.9|protein_coding|1/7|c.74-7C>T||||||,T|non_coding_transcript_exon_variant|MODIFIER|HCG4P5|ENSG00000227766|transcript|ENST00000429656.1|unprocessed_pseudogene|1/1|n.318G>A||||||	0.5542	166	0.6084	166	0.18635
chr6	29942750	1	T	rs17879990	AC=319;AN=776;ANN=T|splice_region_variant&intron_variant|LOW|HLA-A|ENSG00000206503|transcript|ENST00000376806.9|protein_coding|1/7|c.74-7C>T||||||,T|non_coding_transcript_exon_variant|MODIFIER|HCG4P5|ENSG00000227766|transcript|ENST00000429656.1|unprocessed_pseudogene|1/1|n.318G>A||||||	0.4458	166	0.3916	166	0.18635
chr6	29942761	0	C	rs1136657	AC=189;AN=775;ANN=T|synonymous_variant|LOW|HLA-A|ENSG00000206503|transcript|ENST00000376806.9|protein_coding|2/8|c.78C>T|p.Ser26Ser|387/1854|78/1116|26/371||,T|non_coding_transcript_exon_variant|MODIFIER|HCG4P5|ENSG00000227766|transcript|ENST00000429656.1|unprocessed_pseudogene|1/1|n.307G>A||||||	0.753	166	0.7651	166	0.867431
chr6	29942761	1	T	rs1136657	AC=189;AN=775;ANN=T|synonymous_variant|LOW|HLA-A|ENSG00000206503|transcript|ENST00000376806.9|protein_coding|2/8|c.78C>T|p.Ser26Ser|387/1854|78/1116|26/371||,T|non_coding_transcript_exon_variant|MODIFIER|HCG4P5|ENSG00000227766|transcript|ENST00000429656.1|unprocessed_pseudogene|1/1|n.307G>A||||||	0.247	166	0.2349	166	0.867431
chr6	29942780	0	T	rs1136659	AC=92;AN=776;ANN=A|missense_variant|MODERATE|HLA-A|ENSG00000206503|transcript|ENST00000376806.9|protein_coding|2/8|c.97T>A|p.Phe33Ile|406/1854|97/1116|33/371||,A|non_coding_transcript_exon_variant|MODIFIER|HCG4P5|ENSG00000227766|transcript|ENST00000429656.1|unprocessed_pseudogene|1/1|n.288A>T||||||	0.8614	166	0.9157	166	0.094504
chr6	29942780	1	A	rs1136659	AC=92;AN=776;ANN=A|missense_variant|MODERATE|HLA-A|ENSG00000206503|transcript|ENST00000376806.9|protein_coding|2/8|c.97T>A|p.Phe33Ile|406/1854|97/1116|33/371||,A|non_coding_transcript_exon_variant|MODIFIER|HCG4P5|ENSG00000227766|transcript|ENST00000429656.1|unprocessed_pseudogene|1/1|n.288A>T||||||	0.1386	166	0.0843	166	0.094504
chr6	29942781	0	T	rs2075684	AC=262,140;AN=776;ANN=A|missense_variant|MODERATE|HLA-A|ENSG00000206503|transcript|ENST00000376806.9|protein_coding|2/8|c.98T>A|p.Phe33Tyr|407/1854|98/1116|33/371||,C|missense_variant|MODERATE|HLA-A|ENSG00000206503|transcript|ENST00000376806.9|protein_coding|2/8|c.98T>C|p.Phe33Ser|407/1854|98/1116|33/371||,A|non_coding_transcript_exon_variant|MODIFIER|HCG4P5|ENSG00000227766|transcript|ENST0000042…	0.4639	166	0.5361	166	0.074463
chr6	29942781	1	C	rs2075684	AC=262,140;AN=776;ANN=A|missense_variant|MODERATE|HLA-A|ENSG00000206503|transcript|ENST00000376806.9|protein_coding|2/8|c.98T>A|p.Phe33Tyr|407/1854|98/1116|33/371||,C|missense_variant|MODERATE|HLA-A|ENSG00000206503|transcript|ENST00000376806.9|protein_coding|2/8|c.98T>C|p.Phe33Ser|407/1854|98/1116|33/371||,A|non_coding_transcript_exon_variant|MODIFIER|HCG4P5|ENSG00000227766|transcript|ENST0000042…	0.3795	166	0.2892	166	0.021736
chr6	29942781	2	A	rs2075684	AC=262,140;AN=776;ANN=A|missense_variant|MODERATE|HLA-A|ENSG00000206503|transcript|ENST00000376806.9|protein_coding|2/8|c.98T>A|p.Phe33Tyr|407/1854|98/1116|33/371||,C|missense_variant|MODERATE|HLA-A|ENSG00000206503|transcript|ENST00000376806.9|protein_coding|2/8|c.98T>C|p.Phe33Ser|407/1854|98/1116|33/371||,A|non_coding_transcript_exon_variant|MODIFIER|HCG4P5|ENSG00000227766|transcript|ENST0000042…	0.1566	166	0.1747	166	0.361333
chr6	29942785	0	A	rs1059418	AC=130,10;AN=776;ANN=C|synonymous_variant|LOW|HLA-A|ENSG00000206503|transcript|ENST00000376806.9|protein_coding|2/8|c.102A>C|p.Thr34Thr|411/1854|102/1116|34/371||,T|synonymous_variant|LOW|HLA-A|ENSG00000206503|transcript|ENST00000376806.9|protein_coding|2/8|c.102A>T|p.Thr34Thr|411/1854|102/1116|34/371||,C|non_coding_transcript_exon_variant|MODIFIER|HCG4P5|ENSG00000227766|transcript|ENST0000042965…	0.8434	166	0.8253	166	0.361333
chr6	29942785	1	C	rs1059418	AC=130,10;AN=776;ANN=C|synonymous_variant|LOW|HLA-A|ENSG00000206503|transcript|ENST00000376806.9|protein_coding|2/8|c.102A>C|p.Thr34Thr|411/1854|102/1116|34/371||,T|synonymous_variant|LOW|HLA-A|ENSG00000206503|transcript|ENST00000376806.9|protein_coding|2/8|c.102A>T|p.Thr34Thr|411/1854|102/1116|34/371||,C|non_coding_transcript_exon_variant|MODIFIER|HCG4P5|ENSG00000227766|transcript|ENST0000042965…	0.1506	166	0.1566	166	0.504626
chr6	29942785	2	T	rs1059418	AC=130,10;AN=776;ANN=C|synonymous_variant|LOW|HLA-A|ENSG00000206503|transcript|ENST00000376806.9|protein_coding|2/8|c.102A>C|p.Thr34Thr|411/1854|102/1116|34/371||,T|synonymous_variant|LOW|HLA-A|ENSG00000206503|transcript|ENST00000376806.9|protein_coding|2/8|c.102A>T|p.Thr34Thr|411/1854|102/1116|34/371||,C|non_coding_transcript_exon_variant|MODIFIER|HCG4P5|ENSG00000227766|transcript|ENST0000042965…	0.006	166	0.0181	166	0.403117
chr6	29942789	0	G	rs41545116	AC=15;AN=776;ANN=A|missense_variant|MODERATE|HLA-A|ENSG00000206503|transcript|ENST00000376806.9|protein_coding|2/8|c.106G>A|p.Val36Met|415/1854|106/1116|36/371||,A|non_coding_transcript_exon_variant|MODIFIER|HCG4P5|ENSG00000227766|transcript|ENST00000429656.1|unprocessed_pseudogene|1/1|n.279C>T||||||	0.9819	166	0.988	166	0.403154
chr6	29942789	1	A	rs41545116	AC=15;AN=776;ANN=A|missense_variant|MODERATE|HLA-A|ENSG00000206503|transcript|ENST00000376806.9|protein_coding|2/8|c.106G>A|p.Val36Met|415/1854|106/1116|36/371||,A|non_coding_transcript_exon_variant|MODIFIER|HCG4P5|ENSG00000227766|transcript|ENST00000429656.1|unprocessed_pseudogene|1/1|n.279C>T||||||	0.0181	166	0.012	166	0.403154
chr6	29942804	0	C	rs1059423	AC=40;AN=776;ANN=A|missense_variant|MODERATE|HLA-A|ENSG00000206503|transcript|ENST00000376806.9|protein_coding|2/8|c.121C>A|p.Arg41Ser|430/1854|121/1116|41/371||,A|non_coding_transcript_exon_variant|MODIFIER|HCG4P5|ENSG00000227766|transcript|ENST00000429656.1|unprocessed_pseudogene|1/1|n.264G>T||||||	0.9578	166	0.9518	166	0.931573
chr6	29942804	1	A	rs1059423	AC=40;AN=776;ANN=A|missense_variant|MODERATE|HLA-A|ENSG00000206503|transcript|ENST00000376806.9|protein_coding|2/8|c.121C>A|p.Arg41Ser|430/1854|121/1116|41/371||,A|non_coding_transcript_exon_variant|MODIFIER|HCG4P5|ENSG00000227766|transcript|ENST00000429656.1|unprocessed_pseudogene|1/1|n.264G>T||||||	0.0422	166	0.0482	166	0.931573
chr6	29942806	0	C	rs1059426	AC=40;AN=776;ANN=T|synonymous_variant|LOW|HLA-A|ENSG00000206503|transcript|ENST00000376806.9|protein_coding|2/8|c.123C>T|p.Arg41Arg|432/1854|123/1116|41/371||,T|non_coding_transcript_exon_variant|MODIFIER|HCG4P5|ENSG00000227766|transcript|ENST00000429656.1|unprocessed_pseudogene|1/1|n.262G>A||||||	0.9578	166	0.9518	166	0.931573
chr6	29942806	1	T	rs1059426	AC=40;AN=776;ANN=T|synonymous_variant|LOW|HLA-A|ENSG00000206503|transcript|ENST00000376806.9|protein_coding|2/8|c.123C>T|p.Arg41Arg|432/1854|123/1116|41/371||,T|non_coding_transcript_exon_variant|MODIFIER|HCG4P5|ENSG00000227766|transcript|ENST00000429656.1|unprocessed_pseudogene|1/1|n.262G>A||||||	0.0422	166	0.0482	166	0.931573
chr6	29942809	0	G	rs12721672	AC=40;AN=776;ANN=A|synonymous_variant|LOW|HLA-A|ENSG00000206503|transcript|ENST00000376806.9|protein_coding|2/8|c.126G>A|p.Gly42Gly|435/1854|126/1116|42/371||,A|non_coding_transcript_exon_variant|MODIFIER|HCG4P5|ENSG00000227766|transcript|ENST00000429656.1|unprocessed_pseudogene|1/1|n.259C>T||||||	0.9578	166	0.9518	166	0.931573
chr6	29942809	1	A	rs12721672	AC=40;AN=776;ANN=A|synonymous_variant|LOW|HLA-A|ENSG00000206503|transcript|ENST00000376806.9|protein_coding|2/8|c.126G>A|p.Gly42Gly|435/1854|126/1116|42/371||,A|non_coding_transcript_exon_variant|MODIFIER|HCG4P5|ENSG00000227766|transcript|ENST00000429656.1|unprocessed_pseudogene|1/1|n.259C>T||||||	0.0422	166	0.0482	166	0.931573
chr6	29942827	0	C	rs12721675	AC=231;AN=776;ANN=A|synonymous_variant|LOW|HLA-A|ENSG00000206503|transcript|ENST00000376806.9|protein_coding|2/8|c.144C>A|p.Ala48Ala|453/1854|144/1116|48/371||,A|non_coding_transcript_exon_variant|MODIFIER|HCG4P5|ENSG00000227766|transcript|ENST00000429656.1|unprocessed_pseudogene|1/1|n.241G>T||||||	0.7108	166	0.7169	166	0.904465
chr6	29942827	1	A	rs12721675	AC=231;AN=776;ANN=A|synonymous_variant|LOW|HLA-A|ENSG00000206503|transcript|ENST00000376806.9|protein_coding|2/8|c.144C>A|p.Ala48Ala|453/1854|144/1116|48/371||,A|non_coding_transcript_exon_variant|MODIFIER|HCG4P5|ENSG00000227766|transcript|ENST00000429656.1|unprocessed_pseudogene|1/1|n.241G>T||||||	0.2892	166	0.2831	166	0.904465
chr6	29942846	0	A	rs1059438	AC=1;AN=776;ANN=T|missense_variant|MODERATE|HLA-A|ENSG00000206503|transcript|ENST00000376806.9|protein_coding|2/8|c.163A>T|p.Thr55Ser|472/1854|163/1116|55/371||,T|non_coding_transcript_exon_variant|MODIFIER|HCG4P5|ENSG00000227766|transcript|ENST00000429656.1|unprocessed_pseudogene|1/1|n.222T>A||||||	1	166	1	166	NA
chr6	29942846	1	T	rs1059438	AC=1;AN=776;ANN=T|missense_variant|MODERATE|HLA-A|ENSG00000206503|transcript|ENST00000376806.9|protein_coding|2/8|c.163A>T|p.Thr55Ser|472/1854|163/1116|55/371||,T|non_coding_transcript_exon_variant|MODIFIER|HCG4P5|ENSG00000227766|transcript|ENST00000429656.1|unprocessed_pseudogene|1/1|n.222T>A||||||	0	166	0	166	NA
chr6	29942859	0	G	rs1059441	AC=1;AN=776;ANN=A|missense_variant|MODERATE|HLA-A|ENSG00000206503|transcript|ENST00000376806.9|protein_coding|2/8|c.176G>A|p.Arg59Gln|485/1854|176/1116|59/371||,A|non_coding_transcript_exon_variant|MODIFIER|HCG4P5|ENSG00000227766|transcript|ENST00000429656.1|unprocessed_pseudogene|1/1|n.209C>T||||||	1	166	1	166	NA
chr6	29942859	1	A	rs1059441	AC=1;AN=776;ANN=A|missense_variant|MODERATE|HLA-A|ENSG00000206503|transcript|ENST00000376806.9|protein_coding|2/8|c.176G>A|p.Arg59Gln|485/1854|176/1116|59/371||,A|non_coding_transcript_exon_variant|MODIFIER|HCG4P5|ENSG00000227766|transcript|ENST00000429656.1|unprocessed_pseudogene|1/1|n.209C>T||||||	0	166	0	166	NA
chr6	29942863	0	C	rs3173429	AC=78;AN=776;ANN=T|synonymous_variant|LOW|HLA-A|ENSG00000206503|transcript|ENST00000376806.9|protein_coding|2/8|c.180C>T|p.Phe60Phe|489/1854|180/1116|60/371||,T|non_coding_transcript_exon_variant|MODIFIER|HCG4P5|ENSG00000227766|transcript|ENST00000429656.1|unprocessed_pseudogene|1/1|n.205G>A||||||	0.8855	166	0.8916	166	0.90709
chr6	29942863	1	T	rs3173429	AC=78;AN=776;ANN=T|synonymous_variant|LOW|HLA-A|ENSG00000206503|transcript|ENST00000376806.9|protein_coding|2/8|c.180C>T|p.Phe60Phe|489/1854|180/1116|60/371||,T|non_coding_transcript_exon_variant|MODIFIER|HCG4P5|ENSG00000227766|transcript|ENST00000429656.1|unprocessed_pseudogene|1/1|n.205G>A||||||	0.1145	166	0.1084	166	0.90709
chr6	29942883	0	A	rs41559117	AC=13;AN=776;ANN=G|missense_variant|MODERATE|HLA-A|ENSG00000206503|transcript|ENST00000376806.9|protein_coding|2/8|c.200A>G|p.Gln67Arg|509/1854|200/1116|67/371||,G|non_coding_transcript_exon_variant|MODIFIER|HCG4P5|ENSG00000227766|transcript|ENST00000429656.1|unprocessed_pseudogene|1/1|n.185T>C||||||	0.994	166	0.988	166	0.649649
chr6	29942883	1	G	rs41559117	AC=13;AN=776;ANN=G|missense_variant|MODERATE|HLA-A|ENSG00000206503|transcript|ENST00000376806.9|protein_coding|2/8|c.200A>G|p.Gln67Arg|509/1854|200/1116|67/371||,G|non_coding_transcript_exon_variant|MODIFIER|HCG4P5|ENSG00000227766|transcript|ENST00000429656.1|unprocessed_pseudogene|1/1|n.185T>C||||||	0.006	166	0.012	166	0.649649
chr6	29942886	0	G	rs707910	AC=72;AN=776;ANN=A|missense_variant|MODERATE|HLA-A|ENSG00000206503|transcript|ENST00000376806.9|protein_coding|2/8|c.203G>A|p.Arg68Lys|512/1854|203/1116|68/371||,A|non_coding_transcript_exon_variant|MODIFIER|HCG4P5|ENSG00000227766|transcript|ENST00000429656.1|unprocessed_pseudogene|1/1|n.182C>T||||||	0.8855	166	0.8735	166	0.857236
chr6	29942886	1	A	rs707910	AC=72;AN=776;ANN=A|missense_variant|MODERATE|HLA-A|ENSG00000206503|transcript|ENST00000376806.9|protein_coding|2/8|c.203G>A|p.Arg68Lys|512/1854|203/1116|68/371||,A|non_coding_transcript_exon_variant|MODIFIER|HCG4P5|ENSG00000227766|transcript|ENST00000429656.1|unprocessed_pseudogene|1/1|n.182C>T||||||	0.1145	166	0.1265	166	0.857236
chr6	29942902	0	G	rs199474404	AC=37;AN=776;ANN=A|synonymous_variant|LOW|HLA-A|ENSG00000206503|transcript|ENST00000376806.9|protein_coding|2/8|c.219G>A|p.Ala73Ala|528/1854|219/1116|73/371||,A|non_coding_transcript_exon_variant|MODIFIER|HCG4P5|ENSG00000227766|transcript|ENST00000429656.1|unprocessed_pseudogene|1/1|n.166C>T||||||	0.9277	166	0.9518	166	0.309231
chr6	29942902	1	A	rs199474404	AC=37;AN=776;ANN=A|synonymous_variant|LOW|HLA-A|ENSG00000206503|transcript|ENST00000376806.9|protein_coding|2/8|c.219G>A|p.Ala73Ala|528/1854|219/1116|73/371||,A|non_coding_transcript_exon_variant|MODIFIER|HCG4P5|ENSG00000227766|transcript|ENST00000429656.1|unprocessed_pseudogene|1/1|n.166C>T||||||	0.0723	166	0.0482	166	0.309231
chr6	29942921	0	G	rs1059449	AC=76;AN=776;ANN=A|missense_variant|MODERATE|HLA-A|ENSG00000206503|transcript|ENST00000376806.9|protein_coding|2/8|c.238G>A|p.Gly80Arg|547/1854|238/1116|80/371||,A|non_coding_transcript_exon_variant|MODIFIER|HCG4P5|ENSG00000227766|transcript|ENST00000429656.1|unprocessed_pseudogene|1/1|n.147C>T||||||	0.9217	166	0.9277	166	0.80882
chr6	29942921	1	A	rs1059449	AC=76;AN=776;ANN=A|missense_variant|MODERATE|HLA-A|ENSG00000206503|transcript|ENST00000376806.9|protein_coding|2/8|c.238G>A|p.Gly80Arg|547/1854|238/1116|80/371||,A|non_coding_transcript_exon_variant|MODIFIER|HCG4P5|ENSG00000227766|transcript|ENST00000429656.1|unprocessed_pseudogene|1/1|n.147C>T||||||	0.0783	166	0.0723	166	0.80882
chr6	29942922	0	G	rs1059451	AC=1;AN=776;ANN=A|missense_variant|MODERATE|HLA-A|ENSG00000206503|transcript|ENST00000376806.9|protein_coding|2/8|c.239G>A|p.Gly80Glu|548/1854|239/1116|80/371||,A|non_coding_transcript_exon_variant|MODIFIER|HCG4P5|ENSG00000227766|transcript|ENST00000429656.1|unprocessed_pseudogene|1/1|n.146C>T||||||	1	166	1	166	NA
chr6	29942922	1	A	rs1059451	AC=1;AN=776;ANN=A|missense_variant|MODERATE|HLA-A|ENSG00000206503|transcript|ENST00000376806.9|protein_coding|2/8|c.239G>A|p.Gly80Glu|548/1854|239/1116|80/371||,A|non_coding_transcript_exon_variant|MODIFIER|HCG4P5|ENSG00000227766|transcript|ENST00000429656.1|unprocessed_pseudogene|1/1|n.146C>T||||||	0	166	0	166	NA
chr6	29942923	0	G	rs1059452	AC=190;AN=776;ANN=T|synonymous_variant|LOW|HLA-A|ENSG00000206503|transcript|ENST00000376806.9|protein_coding|2/8|c.240G>T|p.Gly80Gly|549/1854|240/1116|80/371||,T|non_coding_transcript_exon_variant|MODIFIER|HCG4P5|ENSG00000227766|transcript|ENST00000429656.1|unprocessed_pseudogene|1/1|n.145C>A||||||	0.753	166	0.7651	166	0.867431
chr6	29942923	1	T	rs1059452	AC=190;AN=776;ANN=T|synonymous_variant|LOW|HLA-A|ENSG00000206503|transcript|ENST00000376806.9|protein_coding|2/8|c.240G>T|p.Gly80Gly|549/1854|240/1116|80/371||,T|non_coding_transcript_exon_variant|MODIFIER|HCG4P5|ENSG00000227766|transcript|ENST00000429656.1|unprocessed_pseudogene|1/1|n.145C>A||||||	0.247	166	0.2349	166	0.867431
chr6	29942926	0	G	rs41541222	AC=76;AN=776;ANN=T|synonymous_variant|LOW|HLA-A|ENSG00000206503|transcript|ENST00000376806.9|protein_coding|2/8|c.243G>T|p.Pro81Pro|552/1854|243/1116|81/371||,T|non_coding_transcript_exon_variant|MODIFIER|HCG4P5|ENSG00000227766|transcript|ENST00000429656.1|unprocessed_pseudogene|1/1|n.142C>A||||||	0.9217	166	0.9277	166	0.80882
chr6	29942926	1	T	rs41541222	AC=76;AN=776;ANN=T|synonymous_variant|LOW|HLA-A|ENSG00000206503|transcript|ENST00000376806.9|protein_coding|2/8|c.243G>T|p.Pro81Pro|552/1854|243/1116|81/371||,T|non_coding_transcript_exon_variant|MODIFIER|HCG4P5|ENSG00000227766|transcript|ENST00000429656.1|unprocessed_pseudogene|1/1|n.142C>A||||||	0.0783	166	0.0723	166	0.80882
chr6	29942939	0	C	rs1059455	AC=321;AN=776;ANN=G|missense_variant|MODERATE|HLA-A|ENSG00000206503|transcript|ENST00000376806.9|protein_coding|2/8|c.256C>G|p.Gln86Glu|565/1854|256/1116|86/371||,G|non_coding_transcript_exon_variant|MODIFIER|HCG4P5|ENSG00000227766|transcript|ENST00000429656.1|unprocessed_pseudogene|1/1|n.129G>C||||||	0.5542	166	0.6084	166	0.18635
chr6	29942939	1	G	rs1059455	AC=321;AN=776;ANN=G|missense_variant|MODERATE|HLA-A|ENSG00000206503|transcript|ENST00000376806.9|protein_coding|2/8|c.256C>G|p.Gln86Glu|565/1854|256/1116|86/371||,G|non_coding_transcript_exon_variant|MODIFIER|HCG4P5|ENSG00000227766|transcript|ENST00000429656.1|unprocessed_pseudogene|1/1|n.129G>C||||||	0.4458	166	0.3916	166	0.18635
chr6	29942940	0	A	rs1064588	AC=291,37;AN=776;ANN=G|missense_variant|MODERATE|HLA-A|ENSG00000206503|transcript|ENST00000376806.9|protein_coding|2/8|c.257A>G|p.Gln86Arg|566/1854|257/1116|86/371||,T|missense_variant|MODERATE|HLA-A|ENSG00000206503|transcript|ENST00000376806.9|protein_coding|2/8|c.257A>T|p.Gln86Leu|566/1854|257/1116|86/371||,G|non_coding_transcript_exon_variant|MODIFIER|HCG4P5|ENSG00000227766|transcript|ENST0000…	0.5663	166	0.6205	166	0.292442
chr6	29942940	1	G	rs1064588	AC=291,37;AN=776;ANN=G|missense_variant|MODERATE|HLA-A|ENSG00000206503|transcript|ENST00000376806.9|protein_coding|2/8|c.257A>G|p.Gln86Arg|566/1854|257/1116|86/371||,T|missense_variant|MODERATE|HLA-A|ENSG00000206503|transcript|ENST00000376806.9|protein_coding|2/8|c.257A>T|p.Gln86Leu|566/1854|257/1116|86/371||,G|non_coding_transcript_exon_variant|MODIFIER|HCG4P5|ENSG00000227766|transcript|ENST0000…	0.3614	166	0.3313	166	0.601346
chr6	29942940	2	T	rs1064588	AC=291,37;AN=776;ANN=G|missense_variant|MODERATE|HLA-A|ENSG00000206503|transcript|ENST00000376806.9|protein_coding|2/8|c.257A>G|p.Gln86Arg|566/1854|257/1116|86/371||,T|missense_variant|MODERATE|HLA-A|ENSG00000206503|transcript|ENST00000376806.9|protein_coding|2/8|c.257A>T|p.Gln86Leu|566/1854|257/1116|86/371||,G|non_coding_transcript_exon_variant|MODIFIER|HCG4P5|ENSG00000227766|transcript|ENST0000…	0.0723	166	0.0482	166	0.309231
chr6	29942942	0	G	rs2230991	AC=101,37;AN=776;ANN=A|missense_variant|MODERATE|HLA-A|ENSG00000206503|transcript|ENST00000376806.9|protein_coding|2/8|c.259G>A|p.Glu87Lys|568/1854|259/1116|87/371||,C|missense_variant|MODERATE|HLA-A|ENSG00000206503|transcript|ENST00000376806.9|protein_coding|2/8|c.259G>C|p.Glu87Gln|568/1854|259/1116|87/371||,A|non_coding_transcript_exon_variant|MODIFIER|HCG4P5|ENSG00000227766|transcript|ENST0000…	0.8133	166	0.8554	166	0.23297
chr6	29942942	1	A	rs2230991	AC=101,37;AN=776;ANN=A|missense_variant|MODERATE|HLA-A|ENSG00000206503|transcript|ENST00000376806.9|protein_coding|2/8|c.259G>A|p.Glu87Lys|568/1854|259/1116|87/371||,C|missense_variant|MODERATE|HLA-A|ENSG00000206503|transcript|ENST00000376806.9|protein_coding|2/8|c.259G>C|p.Glu87Gln|568/1854|259/1116|87/371||,A|non_coding_transcript_exon_variant|MODIFIER|HCG4P5|ENSG00000227766|transcript|ENST0000…	0.1145	166	0.0964	166	0.537157
chr6	29942942	2	C	rs2230991	AC=101,37;AN=776;ANN=A|missense_variant|MODERATE|HLA-A|ENSG00000206503|transcript|ENST00000376806.9|protein_coding|2/8|c.259G>A|p.Glu87Lys|568/1854|259/1116|87/371||,C|missense_variant|MODERATE|HLA-A|ENSG00000206503|transcript|ENST00000376806.9|protein_coding|2/8|c.259G>C|p.Glu87Gln|568/1854|259/1116|87/371||,A|non_coding_transcript_exon_variant|MODIFIER|HCG4P5|ENSG00000227766|transcript|ENST0000…	0.0723	166	0.0482	166	0.309231
chr6	29942944	0	G	rs199474424	AC=101;AN=776;ANN=C|missense_variant|MODERATE|HLA-A|ENSG00000206503|transcript|ENST00000376806.9|protein_coding|2/8|c.261G>C|p.Glu87Asp|570/1854|261/1116|87/371||,C|non_coding_transcript_exon_variant|MODIFIER|HCG4P5|ENSG00000227766|transcript|ENST00000429656.1|unprocessed_pseudogene|1/1|n.124C>G||||||	0.8855	166	0.9036	166	0.537157
chr6	29942944	1	C	rs199474424	AC=101;AN=776;ANN=C|missense_variant|MODERATE|HLA-A|ENSG00000206503|transcript|ENST00000376806.9|protein_coding|2/8|c.261G>C|p.Glu87Asp|570/1854|261/1116|87/371||,C|non_coding_transcript_exon_variant|MODIFIER|HCG4P5|ENSG00000227766|transcript|ENST00000429656.1|unprocessed_pseudogene|1/1|n.124C>G||||||	0.1145	166	0.0964	166	0.537157
chr6	29942948	0	C	rs199474430	AC=130;AN=776;ANN=G|missense_variant|MODERATE|HLA-A|ENSG00000206503|transcript|ENST00000376806.9|protein_coding|2/8|c.265C>G|p.Arg89Gly|574/1854|265/1116|89/371||,G|non_coding_transcript_exon_variant|MODIFIER|HCG4P5|ENSG00000227766|transcript|ENST00000429656.1|unprocessed_pseudogene|1/1|n.120G>C||||||	0.8012	166	0.8434	166	0.120902
chr6	29942948	1	G	rs199474430	AC=130;AN=776;ANN=G|missense_variant|MODERATE|HLA-A|ENSG00000206503|transcript|ENST00000376806.9|protein_coding|2/8|c.265C>G|p.Arg89Gly|574/1854|265/1116|89/371||,G|non_coding_transcript_exon_variant|MODIFIER|HCG4P5|ENSG00000227766|transcript|ENST00000429656.1|unprocessed_pseudogene|1/1|n.120G>C||||||	0.1988	166	0.1566	166	0.120902
chr6	29942953	0	T	rs199474436	AC=319;AN=776;ANN=A|missense_variant|MODERATE|HLA-A|ENSG00000206503|transcript|ENST00000376806.9|protein_coding|2/8|c.270T>A|p.Asn90Lys|579/1854|270/1116|90/371||,A|non_coding_transcript_exon_variant|MODIFIER|HCG4P5|ENSG00000227766|transcript|ENST00000429656.1|unprocessed_pseudogene|1/1|n.115A>T||||||	0.5542	166	0.6084	166	0.18635
chr6	29942953	1	A	rs199474436	AC=319;AN=776;ANN=A|missense_variant|MODERATE|HLA-A|ENSG00000206503|transcript|ENST00000376806.9|protein_coding|2/8|c.270T>A|p.Asn90Lys|579/1854|270/1116|90/371||,A|non_coding_transcript_exon_variant|MODIFIER|HCG4P5|ENSG00000227766|transcript|ENST00000429656.1|unprocessed_pseudogene|1/1|n.115A>T||||||	0.4458	166	0.3916	166	0.18635
chr6	29942954	0	G	rs79361534	AC=72;AN=775;ANN=A|missense_variant|MODERATE|HLA-A|ENSG00000206503|transcript|ENST00000376806.9|protein_coding|2/8|c.271G>A|p.Val91Met|580/1854|271/1116|91/371||,A|non_coding_transcript_exon_variant|MODIFIER|HCG4P5|ENSG00000227766|transcript|ENST00000429656.1|unprocessed_pseudogene|1/1|n.114C>T||||||	0.8855	166	0.8735	166	0.857236
chr6	29942954	1	A	rs79361534	AC=72;AN=775;ANN=A|missense_variant|MODERATE|HLA-A|ENSG00000206503|transcript|ENST00000376806.9|protein_coding|2/8|c.271G>A|p.Val91Met|580/1854|271/1116|91/371||,A|non_coding_transcript_exon_variant|MODIFIER|HCG4P5|ENSG00000227766|transcript|ENST00000429656.1|unprocessed_pseudogene|1/1|n.114C>T||||||	0.1145	166	0.1265	166	0.857236
chr6	29942965	0	G	rs78306866	AC=546;AN=775;ANN=C|missense_variant|MODERATE|HLA-A|ENSG00000206503|transcript|ENST00000376806.9|protein_coding|2/8|c.282G>C|p.Gln94His|591/1854|282/1116|94/371||,C|non_coding_transcript_exon_variant|MODIFIER|HCG4P5|ENSG00000227766|transcript|ENST00000429656.1|unprocessed_pseudogene|1/1|n.103C>G||||||	0.2651	166	0.3133	166	0.248553
chr6	29942965	1	C	rs78306866	AC=546;AN=775;ANN=C|missense_variant|MODERATE|HLA-A|ENSG00000206503|transcript|ENST00000376806.9|protein_coding|2/8|c.282G>C|p.Gln94His|591/1854|282/1116|94/371||,C|non_coding_transcript_exon_variant|MODIFIER|HCG4P5|ENSG00000227766|transcript|ENST00000429656.1|unprocessed_pseudogene|1/1|n.103C>G||||||	0.7349	166	0.6867	166	0.248553
chr6	29942973	0	C	rs199474457	AC=60;AN=775;ANN=T|missense_variant|MODERATE|HLA-A|ENSG00000206503|transcript|ENST00000376806.9|protein_coding|2/8|c.290C>T|p.Thr97Ile|599/1854|290/1116|97/371||,T|non_coding_transcript_exon_variant|MODIFIER|HCG4P5|ENSG00000227766|transcript|ENST00000429656.1|unprocessed_pseudogene|1/1|n.95G>A||||||	0.9277	166	0.9518	166	0.168691
chr6	29942973	1	T	rs199474457	AC=60;AN=775;ANN=T|missense_variant|MODERATE|HLA-A|ENSG00000206503|transcript|ENST00000376806.9|protein_coding|2/8|c.290C>T|p.Thr97Ile|599/1854|290/1116|97/371||,T|non_coding_transcript_exon_variant|MODIFIER|HCG4P5|ENSG00000227766|transcript|ENST00000429656.1|unprocessed_pseudogene|1/1|n.95G>A||||||	0.0723	166	0.0482	166	0.168691
chr6	29942975	0	G	rs1136683	AC=184,1;AN=776;ANN=A|missense_variant|MODERATE|HLA-A|ENSG00000206503|transcript|ENST00000376806.9|protein_coding|2/8|c.292G>A|p.Asp98Asn|601/1854|292/1116|98/371||,C|missense_variant|MODERATE|HLA-A|ENSG00000206503|transcript|ENST00000376806.9|protein_coding|2/8|c.292G>C|p.Asp98His|601/1854|292/1116|98/371||,A|non_coding_transcript_exon_variant|MODIFIER|HCG4P5|ENSG00000227766|transcript|ENST00000…	0.759	166	0.7771	166	0.87675
chr6	29942975	1	C	rs1136683	AC=184,1;AN=776;ANN=A|missense_variant|MODERATE|HLA-A|ENSG00000206503|transcript|ENST00000376806.9|protein_coding|2/8|c.292G>A|p.Asp98Asn|601/1854|292/1116|98/371||,C|missense_variant|MODERATE|HLA-A|ENSG00000206503|transcript|ENST00000376806.9|protein_coding|2/8|c.292G>C|p.Asp98His|601/1854|292/1116|98/371||,A|non_coding_transcript_exon_variant|MODIFIER|HCG4P5|ENSG00000227766|transcript|ENST00000…	0.241	166	0.2229	166	0.87675
chr6	29942975	2	A	rs1136683	AC=184,1;AN=776;ANN=A|missense_variant|MODERATE|HLA-A|ENSG00000206503|transcript|ENST00000376806.9|protein_coding|2/8|c.292G>A|p.Asp98Asn|601/1854|292/1116|98/371||,C|missense_variant|MODERATE|HLA-A|ENSG00000206503|transcript|ENST00000376806.9|protein_coding|2/8|c.292G>C|p.Asp98His|601/1854|292/1116|98/371||,A|non_coding_transcript_exon_variant|MODIFIER|HCG4P5|ENSG00000227766|transcript|ENST00000…	0	166	0	166	NA
chr6	29942982	0	T	rs1071742	AC=190,142;AN=776;ANN=A|missense_variant|MODERATE|HLA-A|ENSG00000206503|transcript|ENST00000376806.9|protein_coding|2/8|c.299T>A|p.Val100Glu|608/1854|299/1116|100/371||,C|missense_variant|MODERATE|HLA-A|ENSG00000206503|transcript|ENST00000376806.9|protein_coding|2/8|c.299T>C|p.Val100Ala|608/1854|299/1116|100/371||,A|non_coding_transcript_exon_variant|MODIFIER|HCG4P5|ENSG00000227766|transcript|ENS…	0.512	166	0.5361	166	0.49245
chr6	29942982	1	A	rs1071742	AC=190,142;AN=776;ANN=A|missense_variant|MODERATE|HLA-A|ENSG00000206503|transcript|ENST00000376806.9|protein_coding|2/8|c.299T>A|p.Val100Glu|608/1854|299/1116|100/371||,C|missense_variant|MODERATE|HLA-A|ENSG00000206503|transcript|ENST00000376806.9|protein_coding|2/8|c.299T>C|p.Val100Ala|608/1854|299/1116|100/371||,A|non_coding_transcript_exon_variant|MODIFIER|HCG4P5|ENSG00000227766|transcript|ENS…	0.2711	166	0.253	166	0.603804
chr6	29942982	2	C	rs1071742	AC=190,142;AN=776;ANN=A|missense_variant|MODERATE|HLA-A|ENSG00000206503|transcript|ENST00000376806.9|protein_coding|2/8|c.299T>A|p.Val100Glu|608/1854|299/1116|100/371||,C|missense_variant|MODERATE|HLA-A|ENSG00000206503|transcript|ENST00000376806.9|protein_coding|2/8|c.299T>C|p.Val100Ala|608/1854|299/1116|100/371||,A|non_coding_transcript_exon_variant|MODIFIER|HCG4P5|ENSG00000227766|transcript|ENS…	0.2169	166	0.2108	166	0.791858
chr6	29942984	0	G	rs1136688	AC=332;AN=776;ANN=A|missense_variant|MODERATE|HLA-A|ENSG00000206503|transcript|ENST00000376806.9|protein_coding|2/8|c.301G>A|p.Asp101Asn|610/1854|301/1116|101/371||,A|non_coding_transcript_exon_variant|MODIFIER|HCG4P5|ENSG00000227766|transcript|ENST00000429656.1|unprocessed_pseudogene|1/1|n.84C>T||||||	0.512	166	0.5361	166	0.49245
chr6	29942984	1	A	rs1136688	AC=332;AN=776;ANN=A|missense_variant|MODERATE|HLA-A|ENSG00000206503|transcript|ENST00000376806.9|protein_coding|2/8|c.301G>A|p.Asp101Asn|610/1854|301/1116|101/371||,A|non_coding_transcript_exon_variant|MODIFIER|HCG4P5|ENSG00000227766|transcript|ENST00000429656.1|unprocessed_pseudogene|1/1|n.84C>T||||||	0.488	166	0.4639	166	0.49245
chr6	29942985	0	A	rs2231004	AC=42;AN=776;ANN=G|missense_variant|MODERATE|HLA-A|ENSG00000206503|transcript|ENST00000376806.9|protein_coding|2/8|c.302A>G|p.Asp101Gly|611/1854|302/1116|101/371||,G|non_coding_transcript_exon_variant|MODIFIER|HCG4P5|ENSG00000227766|transcript|ENST00000429656.1|unprocessed_pseudogene|1/1|n.83T>C||||||	0.9458	166	0.9398	166	0.363712
chr6	29942985	1	G	rs2231004	AC=42;AN=776;ANN=G|missense_variant|MODERATE|HLA-A|ENSG00000206503|transcript|ENST00000376806.9|protein_coding|2/8|c.302A>G|p.Asp101Gly|611/1854|302/1116|101/371||,G|non_coding_transcript_exon_variant|MODIFIER|HCG4P5|ENSG00000227766|transcript|ENST00000429656.1|unprocessed_pseudogene|1/1|n.83T>C||||||	0.0542	166	0.0602	166	0.363712
chr6	29942990	0	G	rs1136689	AC=172;AN=776;ANN=C|missense_variant|MODERATE|HLA-A|ENSG00000206503|transcript|ENST00000376806.9|protein_coding|2/8|c.307G>C|p.Gly103Arg|616/1854|307/1116|103/371||,C|non_coding_transcript_exon_variant|MODIFIER|HCG4P5|ENSG00000227766|transcript|ENST00000429656.1|unprocessed_pseudogene|1/1|n.78C>G||||||	0.747	166	0.7831	166	0.384502
chr6	29942990	1	C	rs1136689	AC=172;AN=776;ANN=C|missense_variant|MODERATE|HLA-A|ENSG00000206503|transcript|ENST00000376806.9|protein_coding|2/8|c.307G>C|p.Gly103Arg|616/1854|307/1116|103/371||,C|non_coding_transcript_exon_variant|MODIFIER|HCG4P5|ENSG00000227766|transcript|ENST00000429656.1|unprocessed_pseudogene|1/1|n.78C>G||||||	0.253	166	0.2169	166	0.384502
chr6	29942993	0	ACCC	rs755077203	AC=172;AN=776;ANN=A|disruptive_inframe_deletion|MODERATE|HLA-A|ENSG00000206503|transcript|ENST00000376806.9|protein_coding|2/8|c.311_313delCCC|p.Thr104_Leu105delinsMet|620/1854|311/1116|104/371||,A|non_coding_transcript_exon_variant|MODIFIER|HCG4P5|ENSG00000227766|transcript|ENST00000429656.1|unprocessed_pseudogene|1/1|n.72_74delGGG||||||	0.747	166	0.7831	166	0.384502
chr6	29942993	1	A	rs755077203	AC=172;AN=776;ANN=A|disruptive_inframe_deletion|MODERATE|HLA-A|ENSG00000206503|transcript|ENST00000376806.9|protein_coding|2/8|c.311_313delCCC|p.Thr104_Leu105delinsMet|620/1854|311/1116|104/371||,A|non_coding_transcript_exon_variant|MODIFIER|HCG4P5|ENSG00000227766|transcript|ENST00000429656.1|unprocessed_pseudogene|1/1|n.72_74delGGG||||||	0.253	166	0.2169	166	0.384502
chr6	29942997	0	TG	rs778137446	AC=172;AN=776;ANN=T|frameshift_variant|HIGH|HLA-A|ENSG00000206503|transcript|ENST00000376806.9|protein_coding|2/8|c.315delG|p.Arg106fs|624/1854|315/1116|105/371||,T|non_coding_transcript_exon_variant|MODIFIER|HCG4P5|ENSG00000227766|transcript|ENST00000429656.1|unprocessed_pseudogene|1/1|n.70delC||||||;LOF=(HLA-A|ENSG00000206503|1|1.00)	0.747	166	0.7831	166	0.384502
chr6	29942997	1	T	rs778137446	AC=172;AN=776;ANN=T|frameshift_variant|HIGH|HLA-A|ENSG00000206503|transcript|ENST00000376806.9|protein_coding|2/8|c.315delG|p.Arg106fs|624/1854|315/1116|105/371||,T|non_coding_transcript_exon_variant|MODIFIER|HCG4P5|ENSG00000227766|transcript|ENST00000429656.1|unprocessed_pseudogene|1/1|n.70delC||||||;LOF=(HLA-A|ENSG00000206503|1|1.00)	0.253	166	0.2169	166	0.384502
chr6	29943002	0	G	rs775073538	AC=172;AN=776;ANN=GCTCC|frameshift_variant|HIGH|HLA-A|ENSG00000206503|transcript|ENST00000376806.9|protein_coding|2/8|c.319_320insCTCC|p.Gly107fs|629/1854|320/1116|107/371||,GCTCC|non_coding_transcript_exon_variant|MODIFIER|HCG4P5|ENSG00000227766|transcript|ENST00000429656.1|unprocessed_pseudogene|1/1|n.65_66insGGAG||||||;LOF=(HLA-A|ENSG00000206503|1|1.00)	0.747	166	0.7831	166	0.384502
chr6	29943002	1	GCTCC	rs775073538	AC=172;AN=776;ANN=GCTCC|frameshift_variant|HIGH|HLA-A|ENSG00000206503|transcript|ENST00000376806.9|protein_coding|2/8|c.319_320insCTCC|p.Gly107fs|629/1854|320/1116|107/371||,GCTCC|non_coding_transcript_exon_variant|MODIFIER|HCG4P5|ENSG00000227766|transcript|ENST00000429656.1|unprocessed_pseudogene|1/1|n.65_66insGGAG||||||;LOF=(HLA-A|ENSG00000206503|1|1.00)	0.253	166	0.2169	166	0.384502
chr6	29943024	0	C	rs1136692	AC=169;AN=776;ANN=A|missense_variant&splice_region_variant|MODERATE|HLA-A|ENSG00000206503|transcript|ENST00000376806.9|protein_coding|2/8|c.341C>A|p.Ala114Asp|650/1854|341/1116|114/371||,A|non_coding_transcript_exon_variant|MODIFIER|HCG4P5|ENSG00000227766|transcript|ENST00000429656.1|unprocessed_pseudogene|1/1|n.44G>T||||||	0.7771	166	0.747	166	0.328395
chr6	29943024	1	A	rs1136692	AC=169;AN=776;ANN=A|missense_variant&splice_region_variant|MODERATE|HLA-A|ENSG00000206503|transcript|ENST00000376806.9|protein_coding|2/8|c.341C>A|p.Ala114Asp|650/1854|341/1116|114/371||,A|non_coding_transcript_exon_variant|MODIFIER|HCG4P5|ENSG00000227766|transcript|ENST00000429656.1|unprocessed_pseudogene|1/1|n.44G>T||||||	0.2229	166	0.253	166	0.328395
chr6	29943039	0	G	rs41562315	AC=55;AN=776;ANN=A|intron_variant|MODIFIER|HLA-A|ENSG00000206503|transcript|ENST00000376806.9|protein_coding|2/7|c.343+13G>A||||||,A|non_coding_transcript_exon_variant|MODIFIER|HCG4P5|ENSG00000227766|transcript|ENST00000429656.1|unprocessed_pseudogene|1/1|n.29C>T||||||	0.9337	166	0.9639	166	0.14924
chr6	29943039	1	A	rs41562315	AC=55;AN=776;ANN=A|intron_variant|MODIFIER|HLA-A|ENSG00000206503|transcript|ENST00000376806.9|protein_coding|2/7|c.343+13G>A||||||,A|non_coding_transcript_exon_variant|MODIFIER|HCG4P5|ENSG00000227766|transcript|ENST00000429656.1|unprocessed_pseudogene|1/1|n.29C>T||||||	0.0663	166	0.0361	166	0.14924
chr6	29943040	0	G	rs41559412	AC=17;AN=776;ANN=C|intron_variant|MODIFIER|HLA-A|ENSG00000206503|transcript|ENST00000376806.9|protein_coding|2/7|c.343+14G>C||||||,C|non_coding_transcript_exon_variant|MODIFIER|HCG4P5|ENSG00000227766|transcript|ENST00000429656.1|unprocessed_pseudogene|1/1|n.28C>G||||||	0.9819	166	0.9699	166	0.6968
chr6	29943040	1	C	rs41559412	AC=17;AN=776;ANN=C|intron_variant|MODIFIER|HLA-A|ENSG00000206503|transcript|ENST00000376806.9|protein_coding|2/7|c.343+14G>C||||||,C|non_coding_transcript_exon_variant|MODIFIER|HCG4P5|ENSG00000227766|transcript|ENST00000429656.1|unprocessed_pseudogene|1/1|n.28C>G||||||	0.0181	166	0.0301	166	0.6968
chr6	29943043	0	G	rs9260142	AC=654;AN=776;ANN=C|intron_variant|MODIFIER|HLA-A|ENSG00000206503|transcript|ENST00000376806.9|protein_coding|2/7|c.343+17G>C||||||,C|non_coding_transcript_exon_variant|MODIFIER|HCG4P5|ENSG00000227766|transcript|ENST00000429656.1|unprocessed_pseudogene|1/1|n.25C>G||||||	0.1205	166	0.1627	166	0.264196
chr6	29943043	1	C	rs9260142	AC=654;AN=776;ANN=C|intron_variant|MODIFIER|HLA-A|ENSG00000206503|transcript|ENST00000376806.9|protein_coding|2/7|c.343+17G>C||||||,C|non_coding_transcript_exon_variant|MODIFIER|HCG4P5|ENSG00000227766|transcript|ENST00000429656.1|unprocessed_pseudogene|1/1|n.25C>G||||||	0.8795	166	0.8373	166	0.264196
chr6	29943057	0	G	rs63225861	AC=693;AN=776;ANN=C|intron_variant|MODIFIER|HLA-A|ENSG00000206503|transcript|ENST00000376806.9|protein_coding|2/7|c.343+31G>C||||||,C|non_coding_transcript_exon_variant|MODIFIER|HCG4P5|ENSG00000227766|transcript|ENST00000429656.1|unprocessed_pseudogene|1/1|n.11C>G||||||	0.0783	166	0.1205	166	0.177872
chr6	29943057	1	C	rs63225861	AC=693;AN=776;ANN=C|intron_variant|MODIFIER|HLA-A|ENSG00000206503|transcript|ENST00000376806.9|protein_coding|2/7|c.343+31G>C||||||,C|non_coding_transcript_exon_variant|MODIFIER|HCG4P5|ENSG00000227766|transcript|ENST00000429656.1|unprocessed_pseudogene|1/1|n.11C>G||||||	0.9217	166	0.8795	166	0.177872
chr6	29943062	0	C	rs9260144	AC=319;AN=776;ANN=T|intron_variant|MODIFIER|HLA-A|ENSG00000206503|transcript|ENST00000376806.9|protein_coding|2/7|c.343+36C>T||||||,T|non_coding_transcript_exon_variant|MODIFIER|HCG4P5|ENSG00000227766|transcript|ENST00000429656.1|unprocessed_pseudogene|1/1|n.6G>A||||||	0.5783	166	0.6205	166	0.537418
chr6	29943062	1	T	rs9260144	AC=319;AN=776;ANN=T|intron_variant|MODIFIER|HLA-A|ENSG00000206503|transcript|ENST00000376806.9|protein_coding|2/7|c.343+36C>T||||||,T|non_coding_transcript_exon_variant|MODIFIER|HCG4P5|ENSG00000227766|transcript|ENST00000429656.1|unprocessed_pseudogene|1/1|n.6G>A||||||	0.4217	166	0.3795	166	0.537418
chr6	29943072	0	C	rs377364793	AC=1;AN=775;ANN=T|intron_variant|MODIFIER|HLA-A|ENSG00000206503|transcript|ENST00000376806.9|protein_coding|2/7|c.343+46C>T||||||	1	166	1	166	NA
chr6	29943072	1	T	rs377364793	AC=1;AN=775;ANN=T|intron_variant|MODIFIER|HLA-A|ENSG00000206503|transcript|ENST00000376806.9|protein_coding|2/7|c.343+46C>T||||||	0	166	0	166	NA
chr6	29943084	0	A	rs41555717	AC=167;AN=774;ANN=G|intron_variant|MODIFIER|HLA-A|ENSG00000206503|transcript|ENST00000376806.9|protein_coding|2/7|c.343+58A>G||||||	0.7289	166	0.7927	164	0.05944
chr6	29943084	1	G	rs41555717	AC=167;AN=774;ANN=G|intron_variant|MODIFIER|HLA-A|ENSG00000206503|transcript|ENST00000376806.9|protein_coding|2/7|c.343+58A>G||||||	0.2711	166	0.2073	164	0.05944
chr6	29943088	0	C	rs41540614	AC=51;AN=774;ANN=G|intron_variant|MODIFIER|HLA-A|ENSG00000206503|transcript|ENST00000376806.9|protein_coding|2/7|c.343+62C>G||||||	0.9398	166	0.9157	166	0.202939
chr6	29943088	1	G	rs41540614	AC=51;AN=774;ANN=G|intron_variant|MODIFIER|HLA-A|ENSG00000206503|transcript|ENST00000376806.9|protein_coding|2/7|c.343+62C>G||||||	0.0602	166	0.0843	166	0.202939
chr6	29943089	0	G	rs41543916	AC=54;AN=772;ANN=A|intron_variant|MODIFIER|HLA-A|ENSG00000206503|transcript|ENST00000376806.9|protein_coding|2/7|c.343+63G>A||||||	0.9337	166	0.9634	164	0.1584
chr6	29943089	1	A	rs41543916	AC=54;AN=772;ANN=A|intron_variant|MODIFIER|HLA-A|ENSG00000206503|transcript|ENST00000376806.9|protein_coding|2/7|c.343+63G>A||||||	0.0663	166	0.0366	164	0.1584
chr6	29943110	0	G	rs560554218	AC=3;AN=773;ANN=T|intron_variant|MODIFIER|HLA-A|ENSG00000206503|transcript|ENST00000376806.9|protein_coding|2/7|c.343+84G>T||||||	1	166	1	164	NA
chr6	29943110	1	T	rs560554218	AC=3;AN=773;ANN=T|intron_variant|MODIFIER|HLA-A|ENSG00000206503|transcript|ENST00000376806.9|protein_coding|2/7|c.343+84G>T||||||	0	166	0	164	NA
chr6	29943115	0	A	rs9260145	AC=272;AN=772;ANN=G|intron_variant|MODIFIER|HLA-A|ENSG00000206503|transcript|ENST00000376806.9|protein_coding|2/7|c.343+89A>G||||||	0.6687	166	0.6707	164	0.877087
chr6	29943115	1	G	rs9260145	AC=272;AN=772;ANN=G|intron_variant|MODIFIER|HLA-A|ENSG00000206503|transcript|ENST00000376806.9|protein_coding|2/7|c.343+89A>G||||||	0.3313	166	0.3293	164	0.877087
chr6	29943133	0	C	rs9260146	AC=74;AN=773;ANN=T|intron_variant|MODIFIER|HLA-A|ENSG00000206503|transcript|ENST00000376806.9|protein_coding|2/7|c.343+107C>T||||||	0.8855	166	0.872	164	0.819031
chr6	29943133	1	T	rs9260146	AC=74;AN=773;ANN=T|intron_variant|MODIFIER|HLA-A|ENSG00000206503|transcript|ENST00000376806.9|protein_coding|2/7|c.343+107C>T||||||	0.1145	166	0.128	164	0.819031
chr6	29943146	0	C	rs9260147	AC=73,39;AN=772;ANN=A|intron_variant|MODIFIER|HLA-A|ENSG00000206503|transcript|ENST00000376806.9|protein_coding|2/7|c.343+120C>A||||||,T|intron_variant|MODIFIER|HLA-A|ENSG00000206503|transcript|ENST00000376806.9|protein_coding|2/7|c.343+120C>T||||||	0.8434	166	0.8272	162	0.836236
chr6	29943146	1	T	rs9260147	AC=73,39;AN=772;ANN=A|intron_variant|MODIFIER|HLA-A|ENSG00000206503|transcript|ENST00000376806.9|protein_coding|2/7|c.343+120C>A||||||,T|intron_variant|MODIFIER|HLA-A|ENSG00000206503|transcript|ENST00000376806.9|protein_coding|2/7|c.343+120C>T||||||	0.1145	166	0.1296	162	0.778959
chr6	29943146	2	A	rs9260147	AC=73,39;AN=772;ANN=A|intron_variant|MODIFIER|HLA-A|ENSG00000206503|transcript|ENST00000376806.9|protein_coding|2/7|c.343+120C>A||||||,T|intron_variant|MODIFIER|HLA-A|ENSG00000206503|transcript|ENST00000376806.9|protein_coding|2/7|c.343+120C>T||||||	0.0422	166	0.0432	162	0.944647
chr6	29943167	0	C	rs1294080759	AC=3;AN=773;ANN=T|intron_variant|MODIFIER|HLA-A|ENSG00000206503|transcript|ENST00000376806.9|protein_coding|2/7|c.344-101C>T||||||	1	166	1	164	NA
chr6	29943167	1	T	rs1294080759	AC=3;AN=773;ANN=T|intron_variant|MODIFIER|HLA-A|ENSG00000206503|transcript|ENST00000376806.9|protein_coding|2/7|c.344-101C>T||||||	0	166	0	164	NA
chr6	29943170	0	T	rs41545815	AC=130;AN=773;ANN=A|intron_variant|MODIFIER|HLA-A|ENSG00000206503|transcript|ENST00000376806.9|protein_coding|2/7|c.344-98T>A||||||	0.8012	166	0.8415	164	0.138389
chr6	29943170	1	A	rs41545815	AC=130;AN=773;ANN=A|intron_variant|MODIFIER|HLA-A|ENSG00000206503|transcript|ENST00000376806.9|protein_coding|2/7|c.344-98T>A||||||	0.1988	166	0.1585	164	0.138389
chr6	29943172	0	C	rs189287094	AC=1;AN=773;ANN=G|intron_variant|MODIFIER|HLA-A|ENSG00000206503|transcript|ENST00000376806.9|protein_coding|2/7|c.344-96C>G||||||	1	166	1	164	NA
chr6	29943172	1	G	rs189287094	AC=1;AN=773;ANN=G|intron_variant|MODIFIER|HLA-A|ENSG00000206503|transcript|ENST00000376806.9|protein_coding|2/7|c.344-96C>G||||||	0	166	0	164	NA
chr6	29943203	0	C	rs41552627	AC=39;AN=773;ANN=T|intron_variant|MODIFIER|HLA-A|ENSG00000206503|transcript|ENST00000376806.9|protein_coding|2/7|c.344-65C>T||||||	0.9578	166	0.9573	164	0.926282
chr6	29943203	1	T	rs41552627	AC=39;AN=773;ANN=T|intron_variant|MODIFIER|HLA-A|ENSG00000206503|transcript|ENST00000376806.9|protein_coding|2/7|c.344-65C>T||||||	0.0422	166	0.0427	164	0.926282
chr6	29943209	0	G	rs17882350	AC=191;AN=773;ANN=A|intron_variant|MODIFIER|HLA-A|ENSG00000206503|transcript|ENST00000376806.9|protein_coding|2/7|c.344-59G>A||||||	0.753	166	0.7622	164	0.9218
chr6	29943209	1	A	rs17882350	AC=191;AN=773;ANN=A|intron_variant|MODIFIER|HLA-A|ENSG00000206503|transcript|ENST00000376806.9|protein_coding|2/7|c.344-59G>A||||||	0.247	166	0.2378	164	0.9218
chr6	29943213	0	T	rs539098093	AC=1;AN=773;ANN=G|intron_variant|MODIFIER|HLA-A|ENSG00000206503|transcript|ENST00000376806.9|protein_coding|2/7|c.344-55T>G||||||	1	166	1	164	NA
chr6	29943213	1	G	rs539098093	AC=1;AN=773;ANN=G|intron_variant|MODIFIER|HLA-A|ENSG00000206503|transcript|ENST00000376806.9|protein_coding|2/7|c.344-55T>G||||||	0	166	0	164	NA
chr6	29943223	0	T	rs9256982	AC=341,315;AN=772;ANN=C|intron_variant|MODIFIER|HLA-A|ENSG00000206503|transcript|ENST00000376806.9|protein_coding|2/7|c.344-45T>C||||||,G|intron_variant|MODIFIER|HLA-A|ENSG00000206503|transcript|ENST00000376806.9|protein_coding|2/7|c.344-45T>G||||||	0.1145	166	0.1646	164	0.184559
chr6	29943223	1	G	rs9256982	AC=341,315;AN=772;ANN=C|intron_variant|MODIFIER|HLA-A|ENSG00000206503|transcript|ENST00000376806.9|protein_coding|2/7|c.344-45T>C||||||,G|intron_variant|MODIFIER|HLA-A|ENSG00000206503|transcript|ENST00000376806.9|protein_coding|2/7|c.344-45T>G||||||	0.4458	166	0.4512	164	0.86293
chr6	29943223	2	C	rs9256982	AC=341,315;AN=772;ANN=C|intron_variant|MODIFIER|HLA-A|ENSG00000206503|transcript|ENST00000376806.9|protein_coding|2/7|c.344-45T>C||||||,G|intron_variant|MODIFIER|HLA-A|ENSG00000206503|transcript|ENST00000376806.9|protein_coding|2/7|c.344-45T>G||||||	0.4398	166	0.3841	164	0.25256
chr6	29943226	0	G	rs9260148	AC=134;AN=772;ANN=A|intron_variant|MODIFIER|HLA-A|ENSG00000206503|transcript|ENST00000376806.9|protein_coding|2/7|c.344-42G>A||||||	0.8193	166	0.8537	164	0.485332
chr6	29943226	1	A	rs9260148	AC=134;AN=772;ANN=A|intron_variant|MODIFIER|HLA-A|ENSG00000206503|transcript|ENST00000376806.9|protein_coding|2/7|c.344-42G>A||||||	0.1807	166	0.1463	164	0.485332
chr6	29943228	0	G	rs41547618	AC=51;AN=774;ANN=A|intron_variant|MODIFIER|HLA-A|ENSG00000206503|transcript|ENST00000376806.9|protein_coding|2/7|c.344-40G>A||||||	0.9398	166	0.9207	164	0.29326
chr6	29943228	1	A	rs41547618	AC=51;AN=774;ANN=A|intron_variant|MODIFIER|HLA-A|ENSG00000206503|transcript|ENST00000376806.9|protein_coding|2/7|c.344-40G>A||||||	0.0602	166	0.0793	164	0.29326
chr6	29943234	0	C	rs41562213	AC=51;AN=774;ANN=T|intron_variant|MODIFIER|HLA-A|ENSG00000206503|transcript|ENST00000376806.9|protein_coding|2/7|c.344-34C>T||||||	0.9398	166	0.9207	164	0.29326
chr6	29943234	1	T	rs41562213	AC=51;AN=774;ANN=T|intron_variant|MODIFIER|HLA-A|ENSG00000206503|transcript|ENST00000376806.9|protein_coding|2/7|c.344-34C>T||||||	0.0602	166	0.0793	164	0.29326
chr6	29943242	0	T	rs9260149	AC=269;AN=775;ANN=C|intron_variant|MODIFIER|HLA-A|ENSG00000206503|transcript|ENST00000376806.9|protein_coding|2/7|c.344-26T>C||||||	0.6687	166	0.6768	164	0.976343
chr6	29943242	1	C	rs9260149	AC=269;AN=775;ANN=C|intron_variant|MODIFIER|HLA-A|ENSG00000206503|transcript|ENST00000376806.9|protein_coding|2/7|c.344-26T>C||||||	0.3313	166	0.3232	164	0.976343
chr6	29943252	0	G	rs9260150	AC=78;AN=776;ANN=T|intron_variant|MODIFIER|HLA-A|ENSG00000206503|transcript|ENST00000376806.9|protein_coding|2/7|c.344-16G>T||||||	0.9157	166	0.9157	166	0.881131
chr6	29943252	1	T	rs9260150	AC=78;AN=776;ANN=T|intron_variant|MODIFIER|HLA-A|ENSG00000206503|transcript|ENST00000376806.9|protein_coding|2/7|c.344-16G>T||||||	0.0843	166	0.0843	166	0.881131
chr6	29943253	0	C	rs9260151	AC=136;AN=775;ANN=T|intron_variant|MODIFIER|HLA-A|ENSG00000206503|transcript|ENST00000376806.9|protein_coding|2/7|c.344-15C>T||||||	0.8193	166	0.8537	164	0.485332
chr6	29943253	1	T	rs9260151	AC=136;AN=775;ANN=T|intron_variant|MODIFIER|HLA-A|ENSG00000206503|transcript|ENST00000376806.9|protein_coding|2/7|c.344-15C>T||||||	0.1807	166	0.1463	164	0.485332
chr6	29943260	0	G	rs9260152	AC=269;AN=775;ANN=C|splice_region_variant&intron_variant|LOW|HLA-A|ENSG00000206503|transcript|ENST00000376806.9|protein_coding|2/7|c.344-8G>C||||||	0.6687	166	0.6707	164	0.935108
chr6	29943260	1	C	rs9260152	AC=269;AN=775;ANN=C|splice_region_variant&intron_variant|LOW|HLA-A|ENSG00000206503|transcript|ENST00000376806.9|protein_coding|2/7|c.344-8G>C||||||	0.3313	166	0.3293	164	0.935108
chr6	29943279	0	A	rs1071743	AC=179,143;AN=776;ANN=C|missense_variant|MODERATE|HLA-A|ENSG00000206503|transcript|ENST00000376806.9|protein_coding|3/8|c.355A>C|p.Ile119Leu|664/1854|355/1116|119/371||,G|missense_variant|MODERATE|HLA-A|ENSG00000206503|transcript|ENST00000376806.9|protein_coding|3/8|c.355A>G|p.Ile119Val|664/1854|355/1116|119/371||	0.5542	166	0.6024	166	0.223969
chr6	29943279	1	G	rs1071743	AC=179,143;AN=776;ANN=C|missense_variant|MODERATE|HLA-A|ENSG00000206503|transcript|ENST00000376806.9|protein_coding|3/8|c.355A>C|p.Ile119Leu|664/1854|355/1116|119/371||,G|missense_variant|MODERATE|HLA-A|ENSG00000206503|transcript|ENST00000376806.9|protein_coding|3/8|c.355A>G|p.Ile119Val|664/1854|355/1116|119/371||	0.241	166	0.2289	166	0.821537
chr6	29943279	2	C	rs1071743	AC=179,143;AN=776;ANN=C|missense_variant|MODERATE|HLA-A|ENSG00000206503|transcript|ENST00000376806.9|protein_coding|3/8|c.355A>C|p.Ile119Leu|664/1854|355/1116|119/371||,G|missense_variant|MODERATE|HLA-A|ENSG00000206503|transcript|ENST00000376806.9|protein_coding|3/8|c.355A>G|p.Ile119Val|664/1854|355/1116|119/371||	0.2048	166	0.1687	166	0.175874
chr6	29943286	0	T	rs199474485	AC=247;AN=775;ANN=G|missense_variant|MODERATE|HLA-A|ENSG00000206503|transcript|ENST00000376806.9|protein_coding|3/8|c.362T>G|p.Ile121Arg|671/1854|362/1116|121/371||	0.6928	166	0.7169	166	0.672738
chr6	29943286	1	G	rs199474485	AC=247;AN=775;ANN=G|missense_variant|MODERATE|HLA-A|ENSG00000206503|transcript|ENST00000376806.9|protein_coding|3/8|c.362T>G|p.Ile121Arg|671/1854|362/1116|121/371||	0.3072	166	0.2831	166	0.672738
chr6	29943287	0	A	rs1136695	AC=532;AN=776;ANN=G|missense_variant|MODERATE|HLA-A|ENSG00000206503|transcript|ENST00000376806.9|protein_coding|3/8|c.363A>G|p.Ile121Met|672/1854|363/1116|121/371||	0.2892	166	0.3855	166	0.03288
chr6	29943287	1	G	rs1136695	AC=532;AN=776;ANN=G|missense_variant|MODERATE|HLA-A|ENSG00000206503|transcript|ENST00000376806.9|protein_coding|3/8|c.363A>G|p.Ile121Met|672/1854|363/1116|121/371||	0.7108	166	0.6145	166	0.03288
chr6	29943292	0	A	rs1136697	AC=130;AN=775;ANN=T|missense_variant|MODERATE|HLA-A|ENSG00000206503|transcript|ENST00000376806.9|protein_coding|3/8|c.368A>T|p.Tyr123Phe|677/1854|368/1116|123/371||	0.8012	166	0.8434	166	0.139029
chr6	29943292	1	T	rs1136697	AC=130;AN=775;ANN=T|missense_variant|MODERATE|HLA-A|ENSG00000206503|transcript|ENST00000376806.9|protein_coding|3/8|c.368A>T|p.Tyr123Phe|677/1854|368/1116|123/371||	0.1988	166	0.1566	166	0.139029
chr6	29943300	0	G	rs199474490	AC=3;AN=775;ANN=C|missense_variant|MODERATE|HLA-A|ENSG00000206503|transcript|ENST00000376806.9|protein_coding|3/8|c.376G>C|p.Asp126His|685/1854|376/1116|126/371||	1	166	1	166	NA
chr6	29943300	1	C	rs199474490	AC=3;AN=775;ANN=C|missense_variant|MODERATE|HLA-A|ENSG00000206503|transcript|ENST00000376806.9|protein_coding|3/8|c.376G>C|p.Asp126His|685/1854|376/1116|126/371||	0	166	0	166	NA
chr6	29943309	0	T	rs1136700	AC=221;AN=775;ANN=C|missense_variant|MODERATE|HLA-A|ENSG00000206503|transcript|ENST00000376806.9|protein_coding|3/8|c.385T>C|p.Ser129Pro|694/1854|385/1116|129/371||	0.7169	166	0.6807	166	0.237637
chr6	29943309	1	C	rs1136700	AC=221;AN=775;ANN=C|missense_variant|MODERATE|HLA-A|ENSG00000206503|transcript|ENST00000376806.9|protein_coding|3/8|c.385T>C|p.Ser129Pro|694/1854|385/1116|129/371||	0.2831	166	0.3193	166	0.237637
chr6	29943315	0	G	rs1136702	AC=193;AN=775;ANN=T|missense_variant|MODERATE|HLA-A|ENSG00000206503|transcript|ENST00000376806.9|protein_coding|3/8|c.391G>T|p.Gly131Trp|700/1854|391/1116|131/371||	0.753	166	0.759	166	0.907896
chr6	29943315	1	T	rs1136702	AC=193;AN=775;ANN=T|missense_variant|MODERATE|HLA-A|ENSG00000206503|transcript|ENST00000376806.9|protein_coding|3/8|c.391G>T|p.Gly131Trp|700/1854|391/1116|131/371||	0.247	166	0.241	166	0.907896
chr6	29943321	0	T	rs1059488	AC=40;AN=774;ANN=C|missense_variant|MODERATE|HLA-A|ENSG00000206503|transcript|ENST00000376806.9|protein_coding|3/8|c.397T>C|p.Phe133Leu|706/1854|397/1116|133/371||	0.9578	166	0.9398	166	0.168534
chr6	29943321	1	C	rs1059488	AC=40;AN=774;ANN=C|missense_variant|MODERATE|HLA-A|ENSG00000206503|transcript|ENST00000376806.9|protein_coding|3/8|c.397T>C|p.Phe133Leu|706/1854|397/1116|133/371||	0.0422	166	0.0602	166	0.168534
chr6	29943326	0	C	rs41563718	AC=13;AN=775;ANN=G|synonymous_variant|LOW|HLA-A|ENSG00000206503|transcript|ENST00000376806.9|protein_coding|3/8|c.402C>G|p.Leu134Leu|711/1854|402/1116|134/371||	0.994	166	0.988	166	0.649649
chr6	29943326	1	G	rs41563718	AC=13;AN=775;ANN=G|synonymous_variant|LOW|HLA-A|ENSG00000206503|transcript|ENST00000376806.9|protein_coding|3/8|c.402C>G|p.Leu134Leu|711/1854|402/1116|134/371||	0.006	166	0.012	166	0.649649
chr6	29943334	0	ACC	rs757867739	AC=39;AN=776;ANN=A|frameshift_variant|HIGH|HLA-A|ENSG00000206503|transcript|ENST00000376806.9|protein_coding|3/8|c.411_412delCC|p.Tyr137fs|720/1854|411/1116|137/371||;LOF=(HLA-A|ENSG00000206503|1|1.00)	0.9578	166	0.9578	166	0.899822
chr6	29943334	1	A	rs757867739	AC=39;AN=776;ANN=A|frameshift_variant|HIGH|HLA-A|ENSG00000206503|transcript|ENST00000376806.9|protein_coding|3/8|c.411_412delCC|p.Tyr137fs|720/1854|411/1116|137/371||;LOF=(HLA-A|ENSG00000206503|1|1.00)	0.0422	166	0.0422	166	0.899822
chr6	29943337	0	G	rs3173420	AC=474,39;AN=774;ANN=A|missense_variant|MODERATE|HLA-A|ENSG00000206503|transcript|ENST00000376806.9|protein_coding|3/8|c.413G>A|p.Arg138Gln|722/1854|413/1116|138/371||,T|missense_variant|MODERATE|HLA-A|ENSG00000206503|transcript|ENST00000376806.9|protein_coding|3/8|c.413G>T|p.Arg138Leu|722/1854|413/1116|138/371||	0.3373	166	0.4217	166	0.077968
chr6	29943337	1	A	rs3173420	AC=474,39;AN=774;ANN=A|missense_variant|MODERATE|HLA-A|ENSG00000206503|transcript|ENST00000376806.9|protein_coding|3/8|c.413G>A|p.Arg138Gln|722/1854|413/1116|138/371||,T|missense_variant|MODERATE|HLA-A|ENSG00000206503|transcript|ENST00000376806.9|protein_coding|3/8|c.413G>T|p.Arg138Leu|722/1854|413/1116|138/371||	0.6205	166	0.5361	166	0.08594
chr6	29943337	2	T	rs3173420	AC=474,39;AN=774;ANN=A|missense_variant|MODERATE|HLA-A|ENSG00000206503|transcript|ENST00000376806.9|protein_coding|3/8|c.413G>A|p.Arg138Gln|722/1854|413/1116|138/371||,T|missense_variant|MODERATE|HLA-A|ENSG00000206503|transcript|ENST00000376806.9|protein_coding|3/8|c.413G>T|p.Arg138Leu|722/1854|413/1116|138/371||	0.0422	166	0.0422	166	0.899822
chr6	29943338	0	G	rs1059498;rs757622018;rs12721717	AC=337,39;AN=776;ANN=GAA|frameshift_variant|HIGH|HLA-A|ENSG00000206503|transcript|ENST00000376806.9|protein_coding|3/8|c.414_415insAA|p.Gln139fs|724/1854|415/1116|139/371||,C|synonymous_variant|LOW|HLA-A|ENSG00000206503|transcript|ENST00000376806.9|protein_coding|3/8|c.414G>C|p.Arg138Arg|723/1854|414/1116|138/371||;LOF=(HLA-A|ENSG00000206503|1|1.00)	0.494	166	0.5482	166	0.15222
chr6	29943338	1	C	rs1059498;rs757622018;rs12721717	AC=337,39;AN=776;ANN=GAA|frameshift_variant|HIGH|HLA-A|ENSG00000206503|transcript|ENST00000376806.9|protein_coding|3/8|c.414_415insAA|p.Gln139fs|724/1854|415/1116|139/371||,C|synonymous_variant|LOW|HLA-A|ENSG00000206503|transcript|ENST00000376806.9|protein_coding|3/8|c.414G>C|p.Arg138Arg|723/1854|414/1116|138/371||;LOF=(HLA-A|ENSG00000206503|1|1.00)	0.4639	166	0.4096	166	0.150881
chr6	29943338	2	GAA	rs1059498;rs757622018;rs12721717	AC=337,39;AN=776;ANN=GAA|frameshift_variant|HIGH|HLA-A|ENSG00000206503|transcript|ENST00000376806.9|protein_coding|3/8|c.414_415insAA|p.Gln139fs|724/1854|415/1116|139/371||,C|synonymous_variant|LOW|HLA-A|ENSG00000206503|transcript|ENST00000376806.9|protein_coding|3/8|c.414G>C|p.Arg138Arg|723/1854|414/1116|138/371||;LOF=(HLA-A|ENSG00000206503|1|1.00)	0.0422	166	0.0422	166	0.899822
chr6	29943342	0	G	rs3173419	AC=336,39;AN=775;ANN=C|missense_variant|MODERATE|HLA-A|ENSG00000206503|transcript|ENST00000376806.9|protein_coding|3/8|c.418G>C|p.Asp140His|727/1854|418/1116|140/371||,T|missense_variant|MODERATE|HLA-A|ENSG00000206503|transcript|ENST00000376806.9|protein_coding|3/8|c.418G>T|p.Asp140Tyr|727/1854|418/1116|140/371||	0.494	166	0.5549	164	0.126151
chr6	29943342	1	T	rs3173419	AC=336,39;AN=775;ANN=C|missense_variant|MODERATE|HLA-A|ENSG00000206503|transcript|ENST00000376806.9|protein_coding|3/8|c.418G>C|p.Asp140His|727/1854|418/1116|140/371||,T|missense_variant|MODERATE|HLA-A|ENSG00000206503|transcript|ENST00000376806.9|protein_coding|3/8|c.418G>T|p.Asp140Tyr|727/1854|418/1116|140/371||	0.4639	166	0.4024	164	0.12121
chr6	29943342	2	C	rs3173419	AC=336,39;AN=775;ANN=C|missense_variant|MODERATE|HLA-A|ENSG00000206503|transcript|ENST00000376806.9|protein_coding|3/8|c.418G>C|p.Asp140His|727/1854|418/1116|140/371||,T|missense_variant|MODERATE|HLA-A|ENSG00000206503|transcript|ENST00000376806.9|protein_coding|3/8|c.418G>T|p.Asp140Tyr|727/1854|418/1116|140/371||	0.0422	166	0.0427	164	0.91789
chr6	29943347	0	C	rs3173418	AC=46;AN=776;ANN=T|synonymous_variant|LOW|HLA-A|ENSG00000206503|transcript|ENST00000376806.9|protein_coding|3/8|c.423C>T|p.Ala141Ala|732/1854|423/1116|141/371||	0.9518	166	0.9578	166	0.924457
chr6	29943347	1	T	rs3173418	AC=46;AN=776;ANN=T|synonymous_variant|LOW|HLA-A|ENSG00000206503|transcript|ENST00000376806.9|protein_coding|3/8|c.423C>T|p.Ala141Ala|732/1854|423/1116|141/371||	0.0482	166	0.0422	166	0.924457
chr6	29943372	0	C	rs1059506	AC=133;AN=776;ANN=T|synonymous_variant|LOW|HLA-A|ENSG00000206503|transcript|ENST00000376806.9|protein_coding|3/8|c.448C>T|p.Leu150Leu|757/1854|448/1116|150/371||	0.8193	166	0.8554	166	0.4625
chr6	29943372	1	T	rs1059506	AC=133;AN=776;ANN=T|synonymous_variant|LOW|HLA-A|ENSG00000206503|transcript|ENST00000376806.9|protein_coding|3/8|c.448C>T|p.Leu150Leu|757/1854|448/1116|150/371||	0.1807	166	0.1446	166	0.4625
chr6	29943377	0	C	rs1059509	AC=357;AN=775;ANN=A|missense_variant|MODERATE|HLA-A|ENSG00000206503|transcript|ENST00000376806.9|protein_coding|3/8|c.453C>A|p.Asn151Lys|762/1854|453/1116|151/371||	0.5181	166	0.5549	164	0.29801
chr6	29943377	1	A	rs1059509	AC=357;AN=775;ANN=A|missense_variant|MODERATE|HLA-A|ENSG00000206503|transcript|ENST00000376806.9|protein_coding|3/8|c.453C>A|p.Asn151Lys|762/1854|453/1116|151/371||	0.4819	166	0.4451	164	0.29801
chr6	29943413	0	G	rs1059514	AC=350;AN=776;ANN=A|synonymous_variant|LOW|HLA-A|ENSG00000206503|transcript|ENST00000376806.9|protein_coding|3/8|c.489G>A|p.Ala163Ala|798/1854|489/1116|163/371||	0.5422	166	0.506	166	0.448833
chr6	29943413	1	A	rs1059514	AC=350;AN=776;ANN=A|synonymous_variant|LOW|HLA-A|ENSG00000206503|transcript|ENST00000376806.9|protein_coding|3/8|c.489G>A|p.Ala163Ala|798/1854|489/1116|163/371||	0.4578	166	0.494	166	0.448833
chr6	29943421	0	T	rs1059516	AC=227;AN=776;ANN=C|missense_variant|MODERATE|HLA-A|ENSG00000206503|transcript|ENST00000376806.9|protein_coding|3/8|c.497T>C|p.Ile166Thr|806/1854|497/1116|166/371||	0.7169	166	0.7169	166	0.988488
chr6	29943421	1	C	rs1059516	AC=227;AN=776;ANN=C|missense_variant|MODERATE|HLA-A|ENSG00000206503|transcript|ENST00000376806.9|protein_coding|3/8|c.497T>C|p.Ile166Thr|806/1854|497/1116|166/371||	0.2831	166	0.2831	166	0.988488
chr6	29943426	0	A	rs1059517	AC=256;AN=776;ANN=C|missense_variant|MODERATE|HLA-A|ENSG00000206503|transcript|ENST00000376806.9|protein_coding|3/8|c.502A>C|p.Lys168Gln|811/1854|502/1116|168/371||	0.6566	166	0.753	166	0.09738
chr6	29943426	1	C	rs1059517	AC=256;AN=776;ANN=C|missense_variant|MODERATE|HLA-A|ENSG00000206503|transcript|ENST00000376806.9|protein_coding|3/8|c.502A>C|p.Lys168Gln|811/1854|502/1116|168/371||	0.3434	166	0.247	166	0.09738
chr6	29943430	0	G	rs1059520	AC=227;AN=776;ANN=A|missense_variant|MODERATE|HLA-A|ENSG00000206503|transcript|ENST00000376806.9|protein_coding|3/8|c.506G>A|p.Arg169His|815/1854|506/1116|169/371||	0.7169	166	0.7169	166	0.988488
chr6	29943430	1	A	rs1059520	AC=227;AN=776;ANN=A|missense_variant|MODERATE|HLA-A|ENSG00000206503|transcript|ENST00000376806.9|protein_coding|3/8|c.506G>A|p.Arg169His|815/1854|506/1116|169/371||	0.2831	166	0.2831	166	0.988488
chr6	29943441	0	G	rs1059526	AC=46;AN=776;ANN=A|missense_variant|MODERATE|HLA-A|ENSG00000206503|transcript|ENST00000376806.9|protein_coding|3/8|c.517G>A|p.Ala173Thr|826/1854|517/1116|173/371||	0.9518	166	0.9578	166	0.924457
chr6	29943441	1	A	rs1059526	AC=46;AN=776;ANN=A|missense_variant|MODERATE|HLA-A|ENSG00000206503|transcript|ENST00000376806.9|protein_coding|3/8|c.517G>A|p.Ala173Thr|826/1854|517/1116|173/371||	0.0482	166	0.0422	166	0.924457
chr6	29943445	0	C	rs1059535	AC=72;AN=776;ANN=T|missense_variant|MODERATE|HLA-A|ENSG00000206503|transcript|ENST00000376806.9|protein_coding|3/8|c.521C>T|p.Ala174Val|830/1854|521/1116|174/371||	0.8855	166	0.8735	166	0.857236
chr6	29943445	1	T	rs1059535	AC=72;AN=776;ANN=T|missense_variant|MODERATE|HLA-A|ENSG00000206503|transcript|ENST00000376806.9|protein_coding|3/8|c.521C>T|p.Ala174Val|830/1854|521/1116|174/371||	0.1145	166	0.1265	166	0.857236
chr6	29943448	0	A	rs1059536	AC=208;AN=776;ANN=G|missense_variant|MODERATE|HLA-A|ENSG00000206503|transcript|ENST00000376806.9|protein_coding|3/8|c.524A>G|p.His175Arg|833/1854|524/1116|175/371||	0.7048	166	0.8072	166	0.04108
chr6	29943448	1	G	rs1059536	AC=208;AN=776;ANN=G|missense_variant|MODERATE|HLA-A|ENSG00000206503|transcript|ENST00000376806.9|protein_coding|3/8|c.524A>G|p.His175Arg|833/1854|524/1116|175/371||	0.2952	166	0.1928	166	0.04108
chr6	29943450	0	G	rs1059537	AC=18,21;AN=776;ANN=T|stop_gained|HIGH|HLA-A|ENSG00000206503|transcript|ENST00000376806.9|protein_coding|3/8|c.526G>T|p.Glu176*|835/1854|526/1116|176/371||,C|missense_variant|MODERATE|HLA-A|ENSG00000206503|transcript|ENST00000376806.9|protein_coding|3/8|c.526G>C|p.Glu176Gln|835/1854|526/1116|176/371||;LOF=(HLA-A|ENSG00000206503|1|1.00);NMD=(HLA-A|ENSG00000206503|1|1.00)	0.9578	166	0.9639	166	0.613665
chr6	29943450	1	C	rs1059537	AC=18,21;AN=776;ANN=T|stop_gained|HIGH|HLA-A|ENSG00000206503|transcript|ENST00000376806.9|protein_coding|3/8|c.526G>T|p.Glu176*|835/1854|526/1116|176/371||,C|missense_variant|MODERATE|HLA-A|ENSG00000206503|transcript|ENST00000376806.9|protein_coding|3/8|c.526G>C|p.Glu176Gln|835/1854|526/1116|176/371||;LOF=(HLA-A|ENSG00000206503|1|1.00);NMD=(HLA-A|ENSG00000206503|1|1.00)	0.0181	166	0.0301	166	0.6968
chr6	29943450	2	T	rs1059537	AC=18,21;AN=776;ANN=T|stop_gained|HIGH|HLA-A|ENSG00000206503|transcript|ENST00000376806.9|protein_coding|3/8|c.526G>T|p.Glu176*|835/1854|526/1116|176/371||,C|missense_variant|MODERATE|HLA-A|ENSG00000206503|transcript|ENST00000376806.9|protein_coding|3/8|c.526G>C|p.Glu176Gln|835/1854|526/1116|176/371||;LOF=(HLA-A|ENSG00000206503|1|1.00);NMD=(HLA-A|ENSG00000206503|1|1.00)	0.0241	166	0.006	166	0.200063
chr6	29943451	0	A	rs9256983	AC=496,39,124;AN=776;ANN=C|missense_variant|MODERATE|HLA-A|ENSG00000206503|transcript|ENST00000376806.9|protein_coding|3/8|c.527A>C|p.Glu176Ala|836/1854|527/1116|176/371||,G|missense_variant|MODERATE|HLA-A|ENSG00000206503|transcript|ENST00000376806.9|protein_coding|3/8|c.527A>G|p.Glu176Gly|836/1854|527/1116|176/371||,T|missense_variant|MODERATE|HLA-A|ENSG00000206503|transcript|ENST00000376806.9|p…	0.1084	166	0.1566	166	0.140656
chr6	29943451	1	T	rs9256983	AC=496,39,124;AN=776;ANN=C|missense_variant|MODERATE|HLA-A|ENSG00000206503|transcript|ENST00000376806.9|protein_coding|3/8|c.527A>C|p.Glu176Ala|836/1854|527/1116|176/371||,G|missense_variant|MODERATE|HLA-A|ENSG00000206503|transcript|ENST00000376806.9|protein_coding|3/8|c.527A>G|p.Glu176Gly|836/1854|527/1116|176/371||,T|missense_variant|MODERATE|HLA-A|ENSG00000206503|transcript|ENST00000376806.9|p…	0.6747	166	0.5904	166	0.065168
chr6	29943451	2	G	rs9256983	AC=496,39,124;AN=776;ANN=C|missense_variant|MODERATE|HLA-A|ENSG00000206503|transcript|ENST00000376806.9|protein_coding|3/8|c.527A>C|p.Glu176Ala|836/1854|527/1116|176/371||,G|missense_variant|MODERATE|HLA-A|ENSG00000206503|transcript|ENST00000376806.9|protein_coding|3/8|c.527A>G|p.Glu176Gly|836/1854|527/1116|176/371||,T|missense_variant|MODERATE|HLA-A|ENSG00000206503|transcript|ENST00000376806.9|p…	0.0422	166	0.0361	166	0.613665
chr6	29943451	3	C	rs9256983	AC=496,39,124;AN=776;ANN=C|missense_variant|MODERATE|HLA-A|ENSG00000206503|transcript|ENST00000376806.9|protein_coding|3/8|c.527A>C|p.Glu176Ala|836/1854|527/1116|176/371||,G|missense_variant|MODERATE|HLA-A|ENSG00000206503|transcript|ENST00000376806.9|protein_coding|3/8|c.527A>G|p.Glu176Gly|836/1854|527/1116|176/371||,T|missense_variant|MODERATE|HLA-A|ENSG00000206503|transcript|ENST00000376806.9|p…	0.1747	166	0.2169	166	0.233952
chr6	29943462	0	T	rs9260155	AC=225;AN=776;ANN=C|synonymous_variant|LOW|HLA-A|ENSG00000206503|transcript|ENST00000376806.9|protein_coding|3/8|c.538T>C|p.Leu180Leu|847/1854|538/1116|180/371||	0.6807	166	0.6386	166	0.59992
chr6	29943462	1	C	rs9260155	AC=225;AN=776;ANN=C|synonymous_variant|LOW|HLA-A|ENSG00000206503|transcript|ENST00000376806.9|protein_coding|3/8|c.538T>C|p.Leu180Leu|847/1854|538/1116|180/371||	0.3193	166	0.3614	166	0.59992
chr6	29943463	0	T	rs9260156	AC=164,152;AN=776;ANN=A|stop_gained|HIGH|HLA-A|ENSG00000206503|transcript|ENST00000376806.9|protein_coding|3/8|c.539T>A|p.Leu180*|848/1854|539/1116|180/371||,G|missense_variant|MODERATE|HLA-A|ENSG00000206503|transcript|ENST00000376806.9|protein_coding|3/8|c.539T>G|p.Leu180Trp|848/1854|539/1116|180/371||;LOF=(HLA-A|ENSG00000206503|1|1.00);NMD=(HLA-A|ENSG00000206503|1|1.00)	0.5964	166	0.5361	166	0.36663
chr6	29943463	1	G	rs9260156	AC=164,152;AN=776;ANN=A|stop_gained|HIGH|HLA-A|ENSG00000206503|transcript|ENST00000376806.9|protein_coding|3/8|c.539T>A|p.Leu180*|848/1854|539/1116|180/371||,G|missense_variant|MODERATE|HLA-A|ENSG00000206503|transcript|ENST00000376806.9|protein_coding|3/8|c.539T>G|p.Leu180Trp|848/1854|539/1116|180/371||;LOF=(HLA-A|ENSG00000206503|1|1.00);NMD=(HLA-A|ENSG00000206503|1|1.00)	0.1988	166	0.2289	166	0.54567
chr6	29943463	2	A	rs9260156	AC=164,152;AN=776;ANN=A|stop_gained|HIGH|HLA-A|ENSG00000206503|transcript|ENST00000376806.9|protein_coding|3/8|c.539T>A|p.Leu180*|848/1854|539/1116|180/371||,G|missense_variant|MODERATE|HLA-A|ENSG00000206503|transcript|ENST00000376806.9|protein_coding|3/8|c.539T>G|p.Leu180Trp|848/1854|539/1116|180/371||;LOF=(HLA-A|ENSG00000206503|1|1.00);NMD=(HLA-A|ENSG00000206503|1|1.00)	0.2048	166	0.2349	166	0.666942
chr6	29943469	0	C	rs9260157	AC=72;AN=776;ANN=T|missense_variant|MODERATE|HLA-A|ENSG00000206503|transcript|ENST00000376806.9|protein_coding|3/8|c.545C>T|p.Ala182Val|854/1854|545/1116|182/371||	0.8855	166	0.8735	166	0.857236
chr6	29943469	1	T	rs9260157	AC=72;AN=776;ANN=T|missense_variant|MODERATE|HLA-A|ENSG00000206503|transcript|ENST00000376806.9|protein_coding|3/8|c.545C>T|p.Ala182Val|854/1854|545/1116|182/371||	0.1145	166	0.1265	166	0.857236
chr6	29943479	0	T	rs1059542	AC=699;AN=776;ANN=G|missense_variant|MODERATE|HLA-A|ENSG00000206503|transcript|ENST00000376806.9|protein_coding|3/8|c.555T>G|p.Asp185Glu|864/1854|555/1116|185/371||	0.0723	166	0.1205	166	0.121978
chr6	29943479	1	G	rs1059542	AC=699;AN=776;ANN=G|missense_variant|MODERATE|HLA-A|ENSG00000206503|transcript|ENST00000376806.9|protein_coding|3/8|c.555T>G|p.Asp185Glu|864/1854|555/1116|185/371||	0.9277	166	0.8795	166	0.121978
chr6	29943483	0	A	rs543623321	AC=2,165;AN=776;ANN=C|missense_variant|MODERATE|HLA-A|ENSG00000206503|transcript|ENST00000376806.9|protein_coding|3/8|c.559A>C|p.Thr187Pro|868/1854|559/1116|187/371||,G|missense_variant|MODERATE|HLA-A|ENSG00000206503|transcript|ENST00000376806.9|protein_coding|3/8|c.559A>G|p.Thr187Ala|868/1854|559/1116|187/371||	0.7771	166	0.747	166	0.321222
chr6	29943483	1	G	rs543623321	AC=2,165;AN=776;ANN=C|missense_variant|MODERATE|HLA-A|ENSG00000206503|transcript|ENST00000376806.9|protein_coding|3/8|c.559A>C|p.Thr187Pro|868/1854|559/1116|187/371||,G|missense_variant|MODERATE|HLA-A|ENSG00000206503|transcript|ENST00000376806.9|protein_coding|3/8|c.559A>G|p.Thr187Ala|868/1854|559/1116|187/371||	0	166	0	166	NA
chr6	29943483	2	C	rs543623321	AC=2,165;AN=776;ANN=C|missense_variant|MODERATE|HLA-A|ENSG00000206503|transcript|ENST00000376806.9|protein_coding|3/8|c.559A>C|p.Thr187Pro|868/1854|559/1116|187/371||,G|missense_variant|MODERATE|HLA-A|ENSG00000206503|transcript|ENST00000376806.9|protein_coding|3/8|c.559A>G|p.Thr187Ala|868/1854|559/1116|187/371||	0.2229	166	0.253	166	0.321222
chr6	29943484	0	C	rs3129017	AC=2,164;AN=775;ANN=A|missense_variant|MODERATE|HLA-A|ENSG00000206503|transcript|ENST00000376806.9|protein_coding|3/8|c.560C>A|p.Thr187Lys|869/1854|560/1116|187/371||,G|missense_variant|MODERATE|HLA-A|ENSG00000206503|transcript|ENST00000376806.9|protein_coding|3/8|c.560C>G|p.Thr187Arg|869/1854|560/1116|187/371||	0.7771	166	0.7561	164	0.455536
chr6	29943484	1	A	rs3129017	AC=2,164;AN=775;ANN=A|missense_variant|MODERATE|HLA-A|ENSG00000206503|transcript|ENST00000376806.9|protein_coding|3/8|c.560C>A|p.Thr187Lys|869/1854|560/1116|187/371||,G|missense_variant|MODERATE|HLA-A|ENSG00000206503|transcript|ENST00000376806.9|protein_coding|3/8|c.560C>G|p.Thr187Arg|869/1854|560/1116|187/371||	0	166	0	164	NA
chr6	29943484	2	G	rs3129017	AC=2,164;AN=775;ANN=A|missense_variant|MODERATE|HLA-A|ENSG00000206503|transcript|ENST00000376806.9|protein_coding|3/8|c.560C>A|p.Thr187Lys|869/1854|560/1116|187/371||,G|missense_variant|MODERATE|HLA-A|ENSG00000206503|transcript|ENST00000376806.9|protein_coding|3/8|c.560C>G|p.Thr187Arg|869/1854|560/1116|187/371||	0.2229	166	0.2439	164	0.455536
chr6	29943494	0	G	rs879577815	AC=200;AN=776;ANN=C|missense_variant|MODERATE|HLA-A|ENSG00000206503|transcript|ENST00000376806.9|protein_coding|3/8|c.570G>C|p.Glu190Asp|879/1854|570/1116|190/371||	0.6928	166	0.7169	166	0.255547
chr6	29943494	1	C	rs879577815	AC=200;AN=776;ANN=C|missense_variant|MODERATE|HLA-A|ENSG00000206503|transcript|ENST00000376806.9|protein_coding|3/8|c.570G>C|p.Glu190Asp|879/1854|570/1116|190/371||	0.3072	166	0.2831	166	0.255547
chr6	29943495	0	T	rs3098019	AC=200;AN=776;ANN=G|missense_variant|MODERATE|HLA-A|ENSG00000206503|transcript|ENST00000376806.9|protein_coding|3/8|c.571T>G|p.Trp191Gly|880/1854|571/1116|191/371||	0.6928	166	0.7169	166	0.255547
chr6	29943495	1	G	rs3098019	AC=200;AN=776;ANN=G|missense_variant|MODERATE|HLA-A|ENSG00000206503|transcript|ENST00000376806.9|protein_coding|3/8|c.571T>G|p.Trp191Gly|880/1854|571/1116|191/371||	0.3072	166	0.2831	166	0.255547
chr6	29943507	0	T	rs41563116	AC=12;AN=776;ANN=C|missense_variant|MODERATE|HLA-A|ENSG00000206503|transcript|ENST00000376806.9|protein_coding|3/8|c.583T>C|p.Tyr195His|892/1854|583/1116|195/371||	0.9759	166	0.994	166	0.05088
chr6	29943507	1	C	rs41563116	AC=12;AN=776;ANN=C|missense_variant|MODERATE|HLA-A|ENSG00000206503|transcript|ENST00000376806.9|protein_coding|3/8|c.583T>C|p.Tyr195His|892/1854|583/1116|195/371||	0.0241	166	0.006	166	0.05088
chr6	29943549	0	A	rs2517725	AC=37;AN=774;ANN=G|splice_region_variant&intron_variant|LOW|HLA-A|ENSG00000206503|transcript|ENST00000376806.9|protein_coding|3/7|c.619+6A>G||||||	0.9277	166	0.9512	164	0.32553
chr6	29943549	1	G	rs2517725	AC=37;AN=774;ANN=G|splice_region_variant&intron_variant|LOW|HLA-A|ENSG00000206503|transcript|ENST00000376806.9|protein_coding|3/7|c.619+6A>G||||||	0.0723	166	0.0488	164	0.32553
chr6	29943567	0	C	rs17878838	AC=130,40;AN=774;ANN=A|intron_variant|MODIFIER|HLA-A|ENSG00000206503|transcript|ENST00000376806.9|protein_coding|3/7|c.619+24C>A||||||,T|intron_variant|MODIFIER|HLA-A|ENSG00000206503|transcript|ENST00000376806.9|protein_coding|3/7|c.619+24C>T||||||	0.759	166	0.7988	164	0.182495
chr6	29943567	1	A	rs17878838	AC=130,40;AN=774;ANN=A|intron_variant|MODIFIER|HLA-A|ENSG00000206503|transcript|ENST00000376806.9|protein_coding|3/7|c.619+24C>A||||||,T|intron_variant|MODIFIER|HLA-A|ENSG00000206503|transcript|ENST00000376806.9|protein_coding|3/7|c.619+24C>T||||||	0.1988	166	0.1585	164	0.138389
chr6	29943567	2	T	rs17878838	AC=130,40;AN=774;ANN=A|intron_variant|MODIFIER|HLA-A|ENSG00000206503|transcript|ENST00000376806.9|protein_coding|3/7|c.619+24C>A||||||,T|intron_variant|MODIFIER|HLA-A|ENSG00000206503|transcript|ENST00000376806.9|protein_coding|3/7|c.619+24C>T||||||	0.0422	166	0.0427	164	0.926282
chr6	29943642	0	A	rs2735112	AC=467;AN=761;ANN=G|intron_variant|MODIFIER|HLA-A|ENSG00000206503|transcript|ENST00000376806.9|protein_coding|3/7|c.619+99A>G||||||	0.3537	164	0.4062	160	0.26076
chr6	29943642	1	G	rs2735112	AC=467;AN=761;ANN=G|intron_variant|MODIFIER|HLA-A|ENSG00000206503|transcript|ENST00000376806.9|protein_coding|3/7|c.619+99A>G||||||	0.6463	164	0.5938	160	0.26076
chr6	29944131	0	A	rs41557315	AC=4;AN=759;ANN=G|missense_variant|MODERATE|HLA-A|ENSG00000206503|transcript|ENST00000376806.9|protein_coding|4/8|c.629A>G|p.Lys210Arg|938/1854|629/1116|210/371||	0.9938	160	1	158	0.193217
chr6	29944131	1	G	rs41557315	AC=4;AN=759;ANN=G|missense_variant|MODERATE|HLA-A|ENSG00000206503|transcript|ENST00000376806.9|protein_coding|4/8|c.629A>G|p.Lys210Arg|938/1854|629/1116|210/371||	0.0063	160	0	158	0.193217
chr6	29944132	0	G	rs1136746	AC=216;AN=759;ANN=A|synonymous_variant|LOW|HLA-A|ENSG00000206503|transcript|ENST00000376806.9|protein_coding|4/8|c.630G>A|p.Lys210Lys|939/1854|630/1116|210/371||	0.7073	164	0.725	160	0.71403
chr6	29944132	1	A	rs1136746	AC=216;AN=759;ANN=A|synonymous_variant|LOW|HLA-A|ENSG00000206503|transcript|ENST00000376806.9|protein_coding|4/8|c.630G>A|p.Lys210Lys|939/1854|630/1116|210/371||	0.2927	164	0.275	160	0.71403
chr6	29944144	0	C	rs1136754	AC=371;AN=753;ANN=T|synonymous_variant|LOW|HLA-A|ENSG00000206503|transcript|ENST00000376806.9|protein_coding|4/8|c.642C>T|p.Thr214Thr|951/1854|642/1116|214/371||	0.5183	164	0.5443	158	0.77603
chr6	29944144	1	T	rs1136754	AC=371;AN=753;ANN=T|synonymous_variant|LOW|HLA-A|ENSG00000206503|transcript|ENST00000376806.9|protein_coding|4/8|c.642C>T|p.Thr214Thr|951/1854|642/1116|214/371||	0.4817	164	0.4557	158	0.77603
chr6	29944151	0	C	rs1059563	AC=373;AN=755;ANN=G|missense_variant|MODERATE|HLA-A|ENSG00000206503|transcript|ENST00000376806.9|protein_coding|4/8|c.649C>G|p.Pro217Ala|958/1854|649/1116|217/371||	0.5123	162	0.5443	158	0.71974
chr6	29944151	1	G	rs1059563	AC=373;AN=755;ANN=G|missense_variant|MODERATE|HLA-A|ENSG00000206503|transcript|ENST00000376806.9|protein_coding|4/8|c.649C>G|p.Pro217Ala|958/1854|649/1116|217/371||	0.4877	162	0.4557	158	0.71974
chr6	29944153	0	C	rs1059564	AC=376;AN=753;ANN=T|synonymous_variant|LOW|HLA-A|ENSG00000206503|transcript|ENST00000376806.9|protein_coding|4/8|c.651C>T|p.Pro217Pro|960/1854|651/1116|217/371||	0.5062	162	0.5449	156	0.60409
chr6	29944153	1	T	rs1059564	AC=376;AN=753;ANN=T|synonymous_variant|LOW|HLA-A|ENSG00000206503|transcript|ENST00000376806.9|protein_coding|4/8|c.651C>T|p.Pro217Pro|960/1854|651/1116|217/371||	0.4938	162	0.4551	156	0.60409
chr6	29944168	0	G	rs12721753	AC=222;AN=765;ANN=A|synonymous_variant|LOW|HLA-A|ENSG00000206503|transcript|ENST00000376806.9|protein_coding|4/8|c.666G>A|p.Glu222Glu|975/1854|666/1116|222/371||	0.7108	166	0.7125	160	0.977934
chr6	29944168	1	A	rs12721753	AC=222;AN=765;ANN=A|synonymous_variant|LOW|HLA-A|ENSG00000206503|transcript|ENST00000376806.9|protein_coding|4/8|c.666G>A|p.Glu222Glu|975/1854|666/1116|222/371||	0.2892	166	0.2875	160	0.977934
chr6	29944174	0	C	rs1059570	AC=137;AN=766;ANN=T|synonymous_variant|LOW|HLA-A|ENSG00000206503|transcript|ENST00000376806.9|protein_coding|4/8|c.672C>T|p.Thr224Thr|981/1854|672/1116|224/371||	0.7866	164	0.8438	160	0.076385
chr6	29944174	1	T	rs1059570	AC=137;AN=766;ANN=T|synonymous_variant|LOW|HLA-A|ENSG00000206503|transcript|ENST00000376806.9|protein_coding|4/8|c.672C>T|p.Thr224Thr|981/1854|672/1116|224/371||	0.2134	164	0.1562	160	0.076385
chr6	29944180	0	G	rs12721755	AC=136;AN=765;ANN=A|synonymous_variant|LOW|HLA-A|ENSG00000206503|transcript|ENST00000376806.9|protein_coding|4/8|c.678G>A|p.Arg226Arg|987/1854|678/1116|226/371||	0.7892	166	0.8438	160	0.08448
chr6	29944180	1	A	rs12721755	AC=136;AN=765;ANN=A|synonymous_variant|LOW|HLA-A|ENSG00000206503|transcript|ENST00000376806.9|protein_coding|4/8|c.678G>A|p.Arg226Arg|987/1854|678/1116|226/371||	0.2108	166	0.1562	160	0.08448
chr6	29944193	0	G	rs9260180	AC=388;AN=767;ANN=A|missense_variant|MODERATE|HLA-A|ENSG00000206503|transcript|ENST00000376806.9|protein_coding|4/8|c.691G>A|p.Gly231Ser|1000/1854|691/1116|231/371||	0.5061	164	0.5375	160	0.75296
chr6	29944193	1	A	rs9260180	AC=388;AN=767;ANN=A|missense_variant|MODERATE|HLA-A|ENSG00000206503|transcript|ENST00000376806.9|protein_coding|4/8|c.691G>A|p.Gly231Ser|1000/1854|691/1116|231/371||	0.4939	164	0.4625	160	0.75296
chr6	29944264	0	C	rs9260181	AC=233;AN=768;ANN=T|synonymous_variant|LOW|HLA-A|ENSG00000206503|transcript|ENST00000376806.9|protein_coding|4/8|c.762C>T|p.Leu254Leu|1071/1854|762/1116|254/371||	0.6585	164	0.716	162	0.170951
chr6	29944264	1	T	rs9260181	AC=233;AN=768;ANN=T|synonymous_variant|LOW|HLA-A|ENSG00000206503|transcript|ENST00000376806.9|protein_coding|4/8|c.762C>T|p.Leu254Leu|1071/1854|762/1116|254/371||	0.3415	164	0.284	162	0.170951
chr6	29944291	0	A	rs1059617;rs145353606	AC=44;AN=772;ANN=G|synonymous_variant|LOW|HLA-A|ENSG00000206503|transcript|ENST00000376806.9|protein_coding|4/8|c.789A>G|p.Gly263Gly|1098/1854|789/1116|263/371||	0.9458	166	0.9634	164	0.70497
chr6	29944291	1	G	rs1059617;rs145353606	AC=44;AN=772;ANN=G|synonymous_variant|LOW|HLA-A|ENSG00000206503|transcript|ENST00000376806.9|protein_coding|4/8|c.789A>G|p.Gly263Gly|1098/1854|789/1116|263/371||	0.0542	166	0.0366	164	0.70497
chr6	29944308	0	C	rs148794540	AC=36;AN=773;ANN=T|missense_variant|MODERATE|HLA-A|ENSG00000206503|transcript|ENST00000376806.9|protein_coding|4/8|c.806C>T|p.Ala269Val|1115/1854|806/1116|269/371||	0.9639	166	0.9451	164	0.578951
chr6	29944308	1	T	rs148794540	AC=36;AN=773;ANN=T|missense_variant|MODERATE|HLA-A|ENSG00000206503|transcript|ENST00000376806.9|protein_coding|4/8|c.806C>T|p.Ala269Val|1115/1854|806/1116|269/371||	0.0361	166	0.0549	164	0.578951
chr6	29944309	0	G	rs199474634	AC=141;AN=771;ANN=A|synonymous_variant|LOW|HLA-A|ENSG00000206503|transcript|ENST00000376806.9|protein_coding|4/8|c.807G>A|p.Ala269Ala|1116/1854|807/1116|269/371||	0.7927	164	0.8395	162	0.13761
chr6	29944309	1	A	rs199474634	AC=141;AN=771;ANN=A|synonymous_variant|LOW|HLA-A|ENSG00000206503|transcript|ENST00000376806.9|protein_coding|4/8|c.807G>A|p.Ala269Ala|1116/1854|807/1116|269/371||	0.2073	164	0.1605	162	0.13761
chr6	29944310	0	G	rs1059632	AC=162;AN=771;ANN=T|missense_variant|MODERATE|HLA-A|ENSG00000206503|transcript|ENST00000376806.9|protein_coding|4/8|c.808G>T|p.Ala270Ser|1117/1854|808/1116|270/371||	0.7866	164	0.8253	166	0.51257
chr6	29944310	1	T	rs1059632	AC=162;AN=771;ANN=T|missense_variant|MODERATE|HLA-A|ENSG00000206503|transcript|ENST00000376806.9|protein_coding|4/8|c.808G>T|p.Ala270Ser|1117/1854|808/1116|270/371||	0.2134	164	0.1747	166	0.51257
chr6	29944321	0	G	rs142475339;rs1059638	AC=134;AN=771;ANN=A|synonymous_variant|LOW|HLA-A|ENSG00000206503|transcript|ENST00000376806.9|protein_coding|4/8|c.819G>A|p.Val273Val|1128/1854|819/1116|273/371||	0.7952	166	0.8333	162	0.173769
chr6	29944321	1	A	rs142475339;rs1059638	AC=134;AN=771;ANN=A|synonymous_variant|LOW|HLA-A|ENSG00000206503|transcript|ENST00000376806.9|protein_coding|4/8|c.819G>A|p.Val273Val|1128/1854|819/1116|273/371||	0.2048	166	0.1667	162	0.173769
chr6	29944331	0	G	rs2231095	AC=404,1;AN=773;ANN=A|missense_variant|MODERATE|HLA-A|ENSG00000206503|transcript|ENST00000376806.9|protein_coding|4/8|c.829G>A|p.Glu277Lys|1138/1854|829/1116|277/371||,C|missense_variant|MODERATE|HLA-A|ENSG00000206503|transcript|ENST00000376806.9|protein_coding|4/8|c.829G>C|p.Glu277Gln|1138/1854|829/1116|277/371||	0.488	166	0.5241	166	0.70989
chr6	29944331	1	C	rs2231095	AC=404,1;AN=773;ANN=A|missense_variant|MODERATE|HLA-A|ENSG00000206503|transcript|ENST00000376806.9|protein_coding|4/8|c.829G>A|p.Glu277Lys|1138/1854|829/1116|277/371||,C|missense_variant|MODERATE|HLA-A|ENSG00000206503|transcript|ENST00000376806.9|protein_coding|4/8|c.829G>C|p.Glu277Gln|1138/1854|829/1116|277/371||	0.512	166	0.4759	166	0.70989
chr6	29944331	2	A	rs2231095	AC=404,1;AN=773;ANN=A|missense_variant|MODERATE|HLA-A|ENSG00000206503|transcript|ENST00000376806.9|protein_coding|4/8|c.829G>A|p.Glu277Lys|1138/1854|829/1116|277/371||,C|missense_variant|MODERATE|HLA-A|ENSG00000206503|transcript|ENST00000376806.9|protein_coding|4/8|c.829G>C|p.Glu277Gln|1138/1854|829/1116|277/371||	0	166	0	166	NA
chr6	29944337	0	C	rs1059644	AC=1;AN=774;ANN=A|missense_variant|MODERATE|HLA-A|ENSG00000206503|transcript|ENST00000376806.9|protein_coding|4/8|c.835C>A|p.Gln279Lys|1144/1854|835/1116|279/371||	1	166	1	162	NA
chr6	29944337	1	A	rs1059644	AC=1;AN=774;ANN=A|missense_variant|MODERATE|HLA-A|ENSG00000206503|transcript|ENST00000376806.9|protein_coding|4/8|c.835C>A|p.Gln279Lys|1144/1854|835/1116|279/371||	0	166	0	162	NA
chr6	29944370	0	C	rs1059686	AC=229;AN=773;ANN=T|synonymous_variant|LOW|HLA-A|ENSG00000206503|transcript|ENST00000376806.9|protein_coding|4/8|c.868C>T|p.Leu290Leu|1177/1854|868/1116|290/371||	0.7169	166	0.7099	162	0.87053
chr6	29944370	1	T	rs1059686	AC=229;AN=773;ANN=T|synonymous_variant|LOW|HLA-A|ENSG00000206503|transcript|ENST00000376806.9|protein_coding|4/8|c.868C>T|p.Leu290Leu|1177/1854|868/1116|290/371||	0.2831	166	0.2901	162	0.87053
chr6	29944372	0	G	rs114818671	AC=54;AN=774;ANN=C|synonymous_variant|LOW|HLA-A|ENSG00000206503|transcript|ENST00000376806.9|protein_coding|4/8|c.870G>C|p.Leu290Leu|1179/1854|870/1116|290/371||	0.9337	166	0.9691	162	0.094799
chr6	29944372	1	C	rs114818671	AC=54;AN=774;ANN=C|synonymous_variant|LOW|HLA-A|ENSG00000206503|transcript|ENST00000376806.9|protein_coding|4/8|c.870G>C|p.Leu290Leu|1179/1854|870/1116|290/371||	0.0663	166	0.0309	162	0.094799
chr6	29944376	0	A	rs1136835	AC=1;AN=774;ANN=G|missense_variant|MODERATE|HLA-A|ENSG00000206503|transcript|ENST00000376806.9|protein_coding|4/8|c.874A>G|p.Lys292Glu|1183/1854|874/1116|292/371||	1	166	1	162	NA
chr6	29944376	1	G	rs1136835	AC=1;AN=774;ANN=G|missense_variant|MODERATE|HLA-A|ENSG00000206503|transcript|ENST00000376806.9|protein_coding|4/8|c.874A>G|p.Lys292Glu|1183/1854|874/1116|292/371||	0	166	0	162	NA
chr6	29944402	0	G	rs567795363	AC=1;AN=773;ANN=A|splice_region_variant&intron_variant|LOW|HLA-A|ENSG00000206503|transcript|ENST00000376806.9|protein_coding|4/7|c.895+5G>A||||||	0.994	166	1	162	0.1086
chr6	29944402	1	A	rs567795363	AC=1;AN=773;ANN=A|splice_region_variant&intron_variant|LOW|HLA-A|ENSG00000206503|transcript|ENST00000376806.9|protein_coding|4/7|c.895+5G>A||||||	0.006	166	0	162	0.1086
chr6	29944411	0	T	rs9260184	AC=273;AN=773;ANN=C|intron_variant|MODIFIER|HLA-A|ENSG00000206503|transcript|ENST00000376806.9|protein_coding|4/7|c.895+14T>C||||||	0.6687	166	0.6667	162	0.826013
chr6	29944411	1	C	rs9260184	AC=273;AN=773;ANN=C|intron_variant|MODIFIER|HLA-A|ENSG00000206503|transcript|ENST00000376806.9|protein_coding|4/7|c.895+14T>C||||||	0.3313	166	0.3333	162	0.826013
chr6	29944427	0	C	rs2276447	AC=404;AN=774;ANN=T|intron_variant|MODIFIER|HLA-A|ENSG00000206503|transcript|ENST00000376806.9|protein_coding|4/7|c.895+30C>T||||||	0.488	166	0.5305	164	0.5937
chr6	29944427	1	T	rs2276447	AC=404;AN=774;ANN=T|intron_variant|MODIFIER|HLA-A|ENSG00000206503|transcript|ENST00000376806.9|protein_coding|4/7|c.895+30C>T||||||	0.512	166	0.4695	164	0.5937
chr6	29944431	0	G	rs9260186	AC=40;AN=774;ANN=C|intron_variant|MODIFIER|HLA-A|ENSG00000206503|transcript|ENST00000376806.9|protein_coding|4/7|c.895+34G>C||||||	0.9578	166	0.939	164	0.165405
chr6	29944431	1	C	rs9260186	AC=40;AN=774;ANN=C|intron_variant|MODIFIER|HLA-A|ENSG00000206503|transcript|ENST00000376806.9|protein_coding|4/7|c.895+34G>C||||||	0.0422	166	0.061	164	0.165405
chr6	29944450	0	TGGA	rs146444598;rs41548419	AC=403;AN=773;ANN=T|intron_variant|MODIFIER|HLA-A|ENSG00000206503|transcript|ENST00000376806.9|protein_coding|4/7|c.896-48_896-46delGAG||||||INFO_REALIGN_3_PRIME	0.488	166	0.5305	164	0.5937
chr6	29944450	1	T	rs146444598;rs41548419	AC=403;AN=773;ANN=T|intron_variant|MODIFIER|HLA-A|ENSG00000206503|transcript|ENST00000376806.9|protein_coding|4/7|c.896-48_896-46delGAG||||||INFO_REALIGN_3_PRIME	0.512	166	0.4695	164	0.5937
chr6	29944472	0	G	rs188245242	AC=1;AN=773;ANN=A|intron_variant|MODIFIER|HLA-A|ENSG00000206503|transcript|ENST00000376806.9|protein_coding|4/7|c.896-28G>A||||||	1	166	1	164	NA
chr6	29944472	1	A	rs188245242	AC=1;AN=773;ANN=A|intron_variant|MODIFIER|HLA-A|ENSG00000206503|transcript|ENST00000376806.9|protein_coding|4/7|c.896-28G>A||||||	0	166	0	164	NA
chr6	29944503	0	T	rs1136903	AC=536;AN=775;ANN=C|missense_variant|MODERATE|HLA-A|ENSG00000206503|transcript|ENST00000376806.9|protein_coding|5/8|c.899T>C|p.Leu300Pro|1208/1854|899/1116|300/371||	0.2892	166	0.378	164	0.04756
chr6	29944503	1	C	rs1136903	AC=536;AN=775;ANN=C|missense_variant|MODERATE|HLA-A|ENSG00000206503|transcript|ENST00000376806.9|protein_coding|5/8|c.899T>C|p.Leu300Pro|1208/1854|899/1116|300/371||	0.7108	166	0.622	164	0.04756
chr6	29944504	0	G	rs1136917	AC=131;AN=775;ANN=A|synonymous_variant|LOW|HLA-A|ENSG00000206503|transcript|ENST00000376806.9|protein_coding|5/8|c.900G>A|p.Leu300Leu|1209/1854|900/1116|300/371||	0.8012	166	0.8476	164	0.10174
chr6	29944504	1	A	rs1136917	AC=131;AN=775;ANN=A|synonymous_variant|LOW|HLA-A|ENSG00000206503|transcript|ENST00000376806.9|protein_coding|5/8|c.900G>A|p.Leu300Leu|1209/1854|900/1116|300/371||	0.1988	166	0.1524	164	0.10174
chr6	29944520	0	A	rs1136949	AC=130;AN=775;ANN=G|missense_variant|MODERATE|HLA-A|ENSG00000206503|transcript|ENST00000376806.9|protein_coding|5/8|c.916A>G|p.Ile306Val|1225/1854|916/1116|306/371||	0.8012	166	0.8476	164	0.10174
chr6	29944520	1	G	rs1136949	AC=130;AN=775;ANN=G|missense_variant|MODERATE|HLA-A|ENSG00000206503|transcript|ENST00000376806.9|protein_coding|5/8|c.916A>G|p.Ile306Val|1225/1854|916/1116|306/371||	0.1988	166	0.1524	164	0.10174
chr6	29944524	0	C	rs41558618	AC=32;AN=776;ANN=A|missense_variant|MODERATE|HLA-A|ENSG00000206503|transcript|ENST00000376806.9|protein_coding|5/8|c.920C>A|p.Pro307His|1229/1854|920/1116|307/371||	0.9277	166	0.9819	166	0.02537
chr6	29944524	1	A	rs41558618	AC=32;AN=776;ANN=A|missense_variant|MODERATE|HLA-A|ENSG00000206503|transcript|ENST00000376806.9|protein_coding|5/8|c.920C>A|p.Pro307His|1229/1854|920/1116|307/371||	0.0723	166	0.0181	166	0.02537
chr6	29944528	0	C	rs41555922	AC=1;AN=776;ANN=T|synonymous_variant|LOW|HLA-A|ENSG00000206503|transcript|ENST00000376806.9|protein_coding|5/8|c.924C>T|p.Ile308Ile|1233/1854|924/1116|308/371||	1	166	1	166	NA
chr6	29944528	1	T	rs41555922	AC=1;AN=776;ANN=T|synonymous_variant|LOW|HLA-A|ENSG00000206503|transcript|ENST00000376806.9|protein_coding|5/8|c.924C>T|p.Ile308Ile|1233/1854|924/1116|308/371||	0	166	0	166	NA
chr6	29944549	0	G	rs1059846	AC=131;AN=775;ANN=A|synonymous_variant|LOW|HLA-A|ENSG00000206503|transcript|ENST00000376806.9|protein_coding|5/8|c.945G>A|p.Leu315Leu|1254/1854|945/1116|315/371||	0.8193	166	0.8659	164	0.35788
chr6	29944549	1	A	rs1059846	AC=131;AN=775;ANN=A|synonymous_variant|LOW|HLA-A|ENSG00000206503|transcript|ENST00000376806.9|protein_coding|5/8|c.945G>A|p.Leu315Leu|1254/1854|945/1116|315/371||	0.1807	166	0.1341	164	0.35788
chr6	29944556	0	C	rs3179982	AC=404;AN=775;ANN=T|missense_variant|MODERATE|HLA-A|ENSG00000206503|transcript|ENST00000376806.9|protein_coding|5/8|c.952C>T|p.Leu318Phe|1261/1854|952/1116|318/371||	0.488	166	0.5366	164	0.5387
chr6	29944556	1	T	rs3179982	AC=404;AN=775;ANN=T|missense_variant|MODERATE|HLA-A|ENSG00000206503|transcript|ENST00000376806.9|protein_coding|5/8|c.952C>T|p.Leu318Phe|1261/1854|952/1116|318/371||	0.512	166	0.4634	164	0.5387
chr6	29944565	0	G	rs1059896	AC=40;AN=776;ANN=A|missense_variant|MODERATE|HLA-A|ENSG00000206503|transcript|ENST00000376806.9|protein_coding|5/8|c.961G>A|p.Val321Met|1270/1854|961/1116|321/371||	0.9578	166	0.9398	166	0.168534
chr6	29944565	1	A	rs1059896	AC=40;AN=776;ANN=A|missense_variant|MODERATE|HLA-A|ENSG00000206503|transcript|ENST00000376806.9|protein_coding|5/8|c.961G>A|p.Val321Met|1270/1854|961/1116|321/371||	0.0422	166	0.0602	166	0.168534
chr6	29944568	0	A	rs3180278	AC=130;AN=775;ANN=T|missense_variant|MODERATE|HLA-A|ENSG00000206503|transcript|ENST00000376806.9|protein_coding|5/8|c.964A>T|p.Ile322Phe|1273/1854|964/1116|322/371||	0.8193	166	0.8659	164	0.35788
chr6	29944568	1	T	rs3180278	AC=130;AN=775;ANN=T|missense_variant|MODERATE|HLA-A|ENSG00000206503|transcript|ENST00000376806.9|protein_coding|5/8|c.964A>T|p.Ile322Phe|1273/1854|964/1116|322/371||	0.1807	166	0.1341	164	0.35788
chr6	29944571	0	A	rs1137078	AC=177;AN=775;ANN=G|missense_variant|MODERATE|HLA-A|ENSG00000206503|transcript|ENST00000376806.9|protein_coding|5/8|c.967A>G|p.Thr323Ala|1276/1854|967/1116|323/371||	0.7711	166	0.8232	164	0.4235
chr6	29944571	1	G	rs1137078	AC=177;AN=775;ANN=G|missense_variant|MODERATE|HLA-A|ENSG00000206503|transcript|ENST00000376806.9|protein_coding|5/8|c.967A>G|p.Thr323Ala|1276/1854|967/1116|323/371||	0.2289	166	0.1768	164	0.4235
chr6	29944591	0	C	rs1141891	AC=533;AN=774;ANN=T|synonymous_variant|LOW|HLA-A|ENSG00000206503|transcript|ENST00000376806.9|protein_coding|5/8|c.987C>T|p.Ala329Ala|1296/1854|987/1116|329/371||	0.2892	166	0.372	164	0.06429
chr6	29944591	1	T	rs1141891	AC=533;AN=774;ANN=T|synonymous_variant|LOW|HLA-A|ENSG00000206503|transcript|ENST00000376806.9|protein_coding|5/8|c.987C>T|p.Ala329Ala|1296/1854|987/1116|329/371||	0.7108	166	0.628	164	0.06429
chr6	29944596	0	T	rs1137110	AC=128;AN=773;ANN=G|missense_variant|MODERATE|HLA-A|ENSG00000206503|transcript|ENST00000376806.9|protein_coding|5/8|c.992T>G|p.Met331Arg|1301/1854|992/1116|331/371||	0.8253	166	0.8642	162	0.4714
chr6	29944596	1	G	rs1137110	AC=128;AN=773;ANN=G|missense_variant|MODERATE|HLA-A|ENSG00000206503|transcript|ENST00000376806.9|protein_coding|5/8|c.992T>G|p.Met331Arg|1301/1854|992/1116|331/371||	0.1747	166	0.1358	162	0.4714
chr6	29944605	0	G	rs41550119	AC=1;AN=774;ANN=A|missense_variant|MODERATE|HLA-A|ENSG00000206503|transcript|ENST00000376806.9|protein_coding|5/8|c.1001G>A|p.Arg334Lys|1310/1854|1001/1116|334/371||	1	166	1	164	NA
chr6	29944605	1	A	rs41550119	AC=1;AN=774;ANN=A|missense_variant|MODERATE|HLA-A|ENSG00000206503|transcript|ENST00000376806.9|protein_coding|5/8|c.1001G>A|p.Arg334Lys|1310/1854|1001/1116|334/371||	0	166	0	164	NA
chr6	29944609	0	G	rs1137160	AC=132;AN=774;ANN=C|missense_variant|MODERATE|HLA-A|ENSG00000206503|transcript|ENST00000376806.9|protein_coding|5/8|c.1005G>C|p.Lys335Asn|1314/1854|1005/1116|335/371||	0.7952	166	0.8476	164	0.075538
chr6	29944609	1	C	rs1137160	AC=132;AN=774;ANN=C|missense_variant|MODERATE|HLA-A|ENSG00000206503|transcript|ENST00000376806.9|protein_coding|5/8|c.1005G>C|p.Lys335Asn|1314/1854|1005/1116|335/371||	0.2048	166	0.1524	164	0.075538
chr6	29944618	0	T	rs376806238	AC=127;AN=772;ANN=TGG|frameshift_variant|HIGH|HLA-A|ENSG00000206503|transcript|ENST00000376806.9|protein_coding|5/8|c.1015_1016dupGG|p.Gly341fs|1326/1854|1017/1116|339/371||INFO_REALIGN_3_PRIME;LOF=(HLA-A|ENSG00000206503|1|1.00)	0.8253	166	0.8659	164	0.46462
chr6	29944618	1	TGG	rs376806238	AC=127;AN=772;ANN=TGG|frameshift_variant|HIGH|HLA-A|ENSG00000206503|transcript|ENST00000376806.9|protein_coding|5/8|c.1015_1016dupGG|p.Gly341fs|1326/1854|1017/1116|339/371||INFO_REALIGN_3_PRIME;LOF=(HLA-A|ENSG00000206503|1|1.00)	0.1747	166	0.1341	164	0.46462
chr6	29944621	0	A	rs9260191	AC=271,126;AN=771;ANN=G|synonymous_variant|LOW|HLA-A|ENSG00000206503|transcript|ENST00000376806.9|protein_coding|5/8|c.1017A>G|p.Gly339Gly|1326/1854|1017/1116|339/371||,T|synonymous_variant|LOW|HLA-A|ENSG00000206503|transcript|ENST00000376806.9|protein_coding|5/8|c.1017A>T|p.Gly339Gly|1326/1854|1017/1116|339/371||	0.494	166	0.5312	160	0.68389
chr6	29944621	1	G	rs9260191	AC=271,126;AN=771;ANN=G|synonymous_variant|LOW|HLA-A|ENSG00000206503|transcript|ENST00000376806.9|protein_coding|5/8|c.1017A>G|p.Gly339Gly|1326/1854|1017/1116|339/371||,T|synonymous_variant|LOW|HLA-A|ENSG00000206503|transcript|ENST00000376806.9|protein_coding|5/8|c.1017A>T|p.Gly339Gly|1326/1854|1017/1116|339/371||	0.3313	166	0.3375	160	0.84319
chr6	29944621	2	T	rs9260191	AC=271,126;AN=771;ANN=G|synonymous_variant|LOW|HLA-A|ENSG00000206503|transcript|ENST00000376806.9|protein_coding|5/8|c.1017A>G|p.Gly339Gly|1326/1854|1017/1116|339/371||,T|synonymous_variant|LOW|HLA-A|ENSG00000206503|transcript|ENST00000376806.9|protein_coding|5/8|c.1017A>T|p.Gly339Gly|1326/1854|1017/1116|339/371||	0.1747	166	0.1313	160	0.42148
chr6	29944628	0	G	rs9260192	AC=115;AN=768;ANN=A|missense_variant|MODERATE|HLA-A|ENSG00000206503|transcript|ENST00000376806.9|protein_coding|5/8|c.1024G>A|p.Val342Met|1333/1854|1024/1116|342/371||	0.8704	162	0.8537	164	0.265385
chr6	29944628	1	A	rs9260192	AC=115;AN=768;ANN=A|missense_variant|MODERATE|HLA-A|ENSG00000206503|transcript|ENST00000376806.9|protein_coding|5/8|c.1024G>A|p.Val342Met|1333/1854|1024/1116|342/371||	0.1296	162	0.1463	164	0.265385
chr6	29944633	0	G	rs41551619	AC=52;AN=764;ANN=A|splice_region_variant&synonymous_variant|LOW|HLA-A|ENSG00000206503|transcript|ENST00000376806.9|protein_coding|5/8|c.1029G>A|p.Lys343Lys|1338/1854|1029/1116|343/371||	0.9383	162	0.9085	164	0.150443
chr6	29944633	1	A	rs41551619	AC=52;AN=764;ANN=A|splice_region_variant&synonymous_variant|LOW|HLA-A|ENSG00000206503|transcript|ENST00000376806.9|protein_coding|5/8|c.1029G>A|p.Lys343Lys|1338/1854|1029/1116|343/371||	0.0617	162	0.0915	164	0.150443
chr6	29944634	0	G	rs1490386217	AC=1;AN=764;ANN=T|missense_variant&splice_region_variant|MODERATE|HLA-A|ENSG00000206503|transcript|ENST00000376806.9|protein_coding|5/8|c.1030G>T|p.Asp344Tyr|1339/1854|1030/1116|344/371||	1	162	1	164	NA
chr6	29944634	1	T	rs1490386217	AC=1;AN=764;ANN=T|missense_variant&splice_region_variant|MODERATE|HLA-A|ENSG00000206503|transcript|ENST00000376806.9|protein_coding|5/8|c.1030G>T|p.Asp344Tyr|1339/1854|1030/1116|344/371||	0	162	0	164	NA
chr6	29944636	0	TG	rs9278466;rs45610038;rs370824210	AC=368;AN=764;ANN=T|splice_region_variant&intron_variant|LOW|HLA-A|ENSG00000206503|transcript|ENST00000376806.9|protein_coding|5/7|c.1030+6delG||||||INFO_REALIGN_3_PRIME	0.5244	164	0.5687	160	0.64757
chr6	29944636	1	T	rs9278466;rs45610038;rs370824210	AC=368;AN=764;ANN=T|splice_region_variant&intron_variant|LOW|HLA-A|ENSG00000206503|transcript|ENST00000376806.9|protein_coding|5/7|c.1030+6delG||||||INFO_REALIGN_3_PRIME	0.4756	164	0.4313	160	0.64757
chr6	29944986	0	A	rs548326797	AC=1;AN=760;ANN=G|intron_variant|MODIFIER|HLA-A|ENSG00000206503|transcript|ENST00000376806.9|protein_coding|5/7|c.1031-73A>G||||||	1	164	1	156	NA
chr6	29944986	1	G	rs548326797	AC=1;AN=760;ANN=G|intron_variant|MODIFIER|HLA-A|ENSG00000206503|transcript|ENST00000376806.9|protein_coding|5/7|c.1031-73A>G||||||	0	164	0	156	NA
chr6	29944990	0	G	rs3823325	AC=1;AN=761;ANN=C|intron_variant|MODIFIER|HLA-A|ENSG00000206503|transcript|ENST00000376806.9|protein_coding|5/7|c.1031-69G>C||||||	1	164	1	156	NA
chr6	29944990	1	C	rs3823325	AC=1;AN=761;ANN=C|intron_variant|MODIFIER|HLA-A|ENSG00000206503|transcript|ENST00000376806.9|protein_coding|5/7|c.1031-69G>C||||||	0	164	0	156	NA
chr6	29945019	0	G	rs2735103	AC=231;AN=767;ANN=A|intron_variant|MODIFIER|HLA-A|ENSG00000206503|transcript|ENST00000376806.9|protein_coding|5/7|c.1031-40G>A||||||	0.7012	164	0.7063	160	0.86332
chr6	29945019	1	A	rs2735103	AC=231;AN=767;ANN=A|intron_variant|MODIFIER|HLA-A|ENSG00000206503|transcript|ENST00000376806.9|protein_coding|5/7|c.1031-40G>A||||||	0.2988	164	0.2938	160	0.86332
chr6	29945053	0	T	rs2571381	AC=653;AN=771;ANN=C|splice_region_variant&intron_variant|LOW|HLA-A|ENSG00000206503|transcript|ENST00000376806.9|protein_coding|5/7|c.1031-6T>C||||||	0.1205	166	0.1688	160	0.197185
chr6	29945053	1	C	rs2571381	AC=653;AN=771;ANN=C|splice_region_variant&intron_variant|LOW|HLA-A|ENSG00000206503|transcript|ENST00000376806.9|protein_coding|5/7|c.1031-6T>C||||||	0.8795	166	0.8313	160	0.197185
chr6	29945075	0	T	rs1137296	AC=529;AN=771;ANN=C|synonymous_variant|LOW|HLA-A|ENSG00000206503|transcript|ENST00000376806.9|protein_coding|6/8|c.1047T>C|p.Ser349Ser|1356/1854|1047/1116|349/371||	0.2952	166	0.3765	162	0.06955
chr6	29945075	1	C	rs1137296	AC=529;AN=771;ANN=C|synonymous_variant|LOW|HLA-A|ENSG00000206503|transcript|ENST00000376806.9|protein_coding|6/8|c.1047T>C|p.Ser349Ser|1356/1854|1047/1116|349/371||	0.7048	166	0.6235	162	0.06955
chr6	29945079	0	A	rs2231119	AC=529;AN=771;ANN=T|missense_variant|MODERATE|HLA-A|ENSG00000206503|transcript|ENST00000376806.9|protein_coding|6/8|c.1051A>T|p.Thr351Ser|1360/1854|1051/1116|351/371||	0.2952	166	0.3765	162	0.06955
chr6	29945079	1	T	rs2231119	AC=529;AN=771;ANN=T|missense_variant|MODERATE|HLA-A|ENSG00000206503|transcript|ENST00000376806.9|protein_coding|6/8|c.1051A>T|p.Thr351Ser|1360/1854|1051/1116|351/371||	0.7048	166	0.6235	162	0.06955
chr6	29945108	0	C	rs139910379	AC=41;AN=771;ANN=A|intron_variant|MODIFIER|HLA-A|ENSG00000206503|transcript|ENST00000376806.9|protein_coding|6/7|c.1063+17C>A||||||	0.9458	166	0.9812	160	0.072605
chr6	29945108	1	A	rs139910379	AC=41;AN=771;ANN=A|intron_variant|MODIFIER|HLA-A|ENSG00000206503|transcript|ENST00000376806.9|protein_coding|6/7|c.1063+17C>A||||||	0.0542	166	0.0187	160	0.072605
chr6	29945113	0	G	rs41546014	AC=41;AN=768;ANN=C|intron_variant|MODIFIER|HLA-A|ENSG00000206503|transcript|ENST00000376806.9|protein_coding|6/7|c.1063+22G>C||||||	0.9458	166	0.9812	160	0.072605
chr6	29945113	1	C	rs41546014	AC=41;AN=768;ANN=C|intron_variant|MODIFIER|HLA-A|ENSG00000206503|transcript|ENST00000376806.9|protein_coding|6/7|c.1063+22G>C||||||	0.0542	166	0.0187	160	0.072605
chr6	29945115	0	C	rs3823329	AC=42;AN=770;ANN=A|intron_variant|MODIFIER|HLA-A|ENSG00000206503|transcript|ENST00000376806.9|protein_coding|6/7|c.1063+24C>A||||||	0.9458	166	0.9812	160	0.072605
chr6	29945115	1	A	rs3823329	AC=42;AN=770;ANN=A|intron_variant|MODIFIER|HLA-A|ENSG00000206503|transcript|ENST00000376806.9|protein_coding|6/7|c.1063+24C>A||||||	0.0542	166	0.0187	160	0.072605
chr6	29945116	0	T	rs3823330	AC=43;AN=769;ANN=A|intron_variant|MODIFIER|HLA-A|ENSG00000206503|transcript|ENST00000376806.9|protein_coding|6/7|c.1063+25T>A||||||	0.9398	166	0.9812	160	0.046814
chr6	29945116	1	A	rs3823330	AC=43;AN=769;ANN=A|intron_variant|MODIFIER|HLA-A|ENSG00000206503|transcript|ENST00000376806.9|protein_coding|6/7|c.1063+25T>A||||||	0.0602	166	0.0187	160	0.046814
chr6	29945119	0	G	rs41549018	AC=44;AN=767;ANN=A|intron_variant|MODIFIER|HLA-A|ENSG00000206503|transcript|ENST00000376806.9|protein_coding|6/7|c.1063+28G>A||||||	0.939	164	0.981	158	0.047956
chr6	29945119	1	A	rs41549018	AC=44;AN=767;ANN=A|intron_variant|MODIFIER|HLA-A|ENSG00000206503|transcript|ENST00000376806.9|protein_coding|6/7|c.1063+28G>A||||||	0.061	164	0.019	158	0.047956
chr6	29945120	0	G	rs41555715	AC=44;AN=767;ANN=A|intron_variant|MODIFIER|HLA-A|ENSG00000206503|transcript|ENST00000376806.9|protein_coding|6/7|c.1063+29G>A||||||	0.939	164	0.981	158	0.047956
chr6	29945120	1	A	rs41555715	AC=44;AN=767;ANN=A|intron_variant|MODIFIER|HLA-A|ENSG00000206503|transcript|ENST00000376806.9|protein_coding|6/7|c.1063+29G>A||||||	0.061	164	0.019	158	0.047956
chr6	29945123	0	C	rs41558113	AC=45;AN=768;ANN=A|intron_variant|MODIFIER|HLA-A|ENSG00000206503|transcript|ENST00000376806.9|protein_coding|6/7|c.1063+32C>A||||||	0.939	164	0.981	158	0.047956
chr6	29945123	1	A	rs41558113	AC=45;AN=768;ANN=A|intron_variant|MODIFIER|HLA-A|ENSG00000206503|transcript|ENST00000376806.9|protein_coding|6/7|c.1063+32C>A||||||	0.061	164	0.019	158	0.047956
chr6	29945124	0	T	rs41561414	AC=45;AN=767;ANN=C|intron_variant|MODIFIER|HLA-A|ENSG00000206503|transcript|ENST00000376806.9|protein_coding|6/7|c.1063+33T>C||||||	0.939	164	0.981	158	0.047956
chr6	29945124	1	C	rs41561414	AC=45;AN=767;ANN=C|intron_variant|MODIFIER|HLA-A|ENSG00000206503|transcript|ENST00000376806.9|protein_coding|6/7|c.1063+33T>C||||||	0.061	164	0.019	158	0.047956
chr6	29945137	0	T	rs541705597	AC=1;AN=772;ANN=G|intron_variant|MODIFIER|HLA-A|ENSG00000206503|transcript|ENST00000376806.9|protein_coding|6/7|c.1063+46T>G||||||	1	166	1	162	NA
chr6	29945137	1	G	rs541705597	AC=1;AN=772;ANN=G|intron_variant|MODIFIER|HLA-A|ENSG00000206503|transcript|ENST00000376806.9|protein_coding|6/7|c.1063+46T>G||||||	0	166	0	162	NA
chr6	29945148	0	A	rs2735102	AC=174;AN=770;ANN=G|intron_variant|MODIFIER|HLA-A|ENSG00000206503|transcript|ENST00000376806.9|protein_coding|6/7|c.1063+57A>G||||||	0.7711	166	0.825	160	0.3811
chr6	29945148	1	G	rs2735102	AC=174;AN=770;ANN=G|intron_variant|MODIFIER|HLA-A|ENSG00000206503|transcript|ENST00000376806.9|protein_coding|6/7|c.1063+57A>G||||||	0.2289	166	0.175	160	0.3811
chr6	29945158	0	C	rs2916802	AC=694;AN=771;ANN=T|intron_variant|MODIFIER|HLA-A|ENSG00000206503|transcript|ENST00000376806.9|protein_coding|6/7|c.1063+67C>T||||||	0.0723	166	0.125	160	0.09636
chr6	29945158	1	T	rs2916802	AC=694;AN=771;ANN=T|intron_variant|MODIFIER|HLA-A|ENSG00000206503|transcript|ENST00000376806.9|protein_coding|6/7|c.1063+67C>T||||||	0.9277	166	0.875	160	0.09636
chr6	29945161	0	C	rs147947139	AC=130;AN=770;ANN=A|intron_variant|MODIFIER|HLA-A|ENSG00000206503|transcript|ENST00000376806.9|protein_coding|6/7|c.1063+70C>A||||||	0.8012	166	0.8438	160	0.126266
chr6	29945161	1	A	rs147947139	AC=130;AN=770;ANN=A|intron_variant|MODIFIER|HLA-A|ENSG00000206503|transcript|ENST00000376806.9|protein_coding|6/7|c.1063+70C>A||||||	0.1988	166	0.1562	160	0.126266
chr6	29945167	0	T	rs2916803	AC=692;AN=770;ANN=C|intron_variant|MODIFIER|HLA-A|ENSG00000206503|transcript|ENST00000376806.9|protein_coding|6/7|c.1064-67T>C||||||	0.0723	166	0.125	160	0.09636
chr6	29945167	1	C	rs2916803	AC=692;AN=770;ANN=C|intron_variant|MODIFIER|HLA-A|ENSG00000206503|transcript|ENST00000376806.9|protein_coding|6/7|c.1064-67T>C||||||	0.9277	166	0.875	160	0.09636
chr6	29945191	0	C	rs3823339	AC=41;AN=771;ANN=G|intron_variant|MODIFIER|HLA-A|ENSG00000206503|transcript|ENST00000376806.9|protein_coding|6/7|c.1064-43C>G||||||	0.9573	164	0.9625	160	0.95811
chr6	29945191	1	G	rs3823339	AC=41;AN=771;ANN=G|intron_variant|MODIFIER|HLA-A|ENSG00000206503|transcript|ENST00000376806.9|protein_coding|6/7|c.1064-43C>G||||||	0.0427	164	0.0375	160	0.95811
chr6	29945224	0	T	rs2735101	AC=175;AN=772;ANN=C|intron_variant|MODIFIER|HLA-A|ENSG00000206503|transcript|ENST00000376806.9|protein_coding|6/7|c.1064-10T>C||||||	0.7771	166	0.821	162	0.46898
chr6	29945224	1	C	rs2735101	AC=175;AN=772;ANN=C|intron_variant|MODIFIER|HLA-A|ENSG00000206503|transcript|ENST00000376806.9|protein_coding|6/7|c.1064-10T>C||||||	0.2229	166	0.179	162	0.46898
chr6	29945230	0	C	rs200140272	AC=3;AN=773;ANN=T|splice_region_variant&intron_variant|LOW|HLA-A|ENSG00000206503|transcript|ENST00000376806.9|protein_coding|6/7|c.1064-4C>T||||||	0.994	166	0.9938	160	0.693672
chr6	29945230	1	T	rs200140272	AC=3;AN=773;ANN=T|splice_region_variant&intron_variant|LOW|HLA-A|ENSG00000206503|transcript|ENST00000376806.9|protein_coding|6/7|c.1064-4C>T||||||	0.006	166	0.0063	160	0.693672
chr6	29945260	0	G	rs1137631	AC=173;AN=772;ANN=A|missense_variant|MODERATE|HLA-A|ENSG00000206503|transcript|ENST00000376806.9|protein_coding|7/8|c.1090G>A|p.Val364Met|1399/1854|1090/1116|364/371||	0.7927	164	0.821	162	0.831768
chr6	29945260	1	A	rs1137631	AC=173;AN=772;ANN=A|missense_variant|MODERATE|HLA-A|ENSG00000206503|transcript|ENST00000376806.9|protein_coding|7/8|c.1090G>A|p.Val364Met|1399/1854|1090/1116|364/371||	0.2073	164	0.179	162	0.831768
chr6	29945265	0	C	rs14288	AC=696;AN=774;ANN=T|synonymous_variant|LOW|HLA-A|ENSG00000206503|transcript|ENST00000376806.9|protein_coding|7/8|c.1095C>T|p.Ser365Ser|1404/1854|1095/1116|365/371||	0.0723	166	0.1235	162	0.102936
chr6	29945265	1	T	rs14288	AC=696;AN=774;ANN=T|synonymous_variant|LOW|HLA-A|ENSG00000206503|transcript|ENST00000376806.9|protein_coding|7/8|c.1095C>T|p.Ser365Ser|1404/1854|1095/1116|365/371||	0.9277	166	0.8765	162	0.102936
chr6	29945290	0	T	rs3823342	AC=401;AN=770;ANN=C|intron_variant|MODIFIER|HLA-A|ENSG00000206503|transcript|ENST00000376806.9|protein_coding|7/7|c.1111+9T>C||||||	0.4878	164	0.5312	160	0.58122
chr6	29945290	1	C	rs3823342	AC=401;AN=770;ANN=C|intron_variant|MODIFIER|HLA-A|ENSG00000206503|transcript|ENST00000376806.9|protein_coding|7/7|c.1111+9T>C||||||	0.5122	164	0.4688	160	0.58122
chr6	29945297	0	A	rs9260205	AC=654;AN=771;ANN=G|intron_variant|MODIFIER|HLA-A|ENSG00000206503|transcript|ENST00000376806.9|protein_coding|7/7|c.1111+16A>G||||||	0.1159	164	0.1688	160	0.1626
chr6	29945297	1	G	rs9260205	AC=654;AN=771;ANN=G|intron_variant|MODIFIER|HLA-A|ENSG00000206503|transcript|ENST00000376806.9|protein_coding|7/7|c.1111+16A>G||||||	0.8841	164	0.8313	160	0.1626
chr6	29945301	0	A	rs41546815	AC=652;AN=769;ANN=G|intron_variant|MODIFIER|HLA-A|ENSG00000206503|transcript|ENST00000376806.9|protein_coding|7/7|c.1111+20A>G||||||	0.1205	166	0.1688	160	0.188827
chr6	29945301	1	G	rs41546815	AC=652;AN=769;ANN=G|intron_variant|MODIFIER|HLA-A|ENSG00000206503|transcript|ENST00000376806.9|protein_coding|7/7|c.1111+20A>G||||||	0.8795	166	0.8313	160	0.188827
chr6	29945321	0	C	rs3129015	AC=1,71;AN=761;ANN=G|intron_variant|MODIFIER|HLA-A|ENSG00000206503|transcript|ENST00000376806.9|protein_coding|7/7|c.1111+40C>G||||||,T|intron_variant|MODIFIER|HLA-A|ENSG00000206503|transcript|ENST00000376806.9|protein_coding|7/7|c.1111+40C>T||||||	0.878	164	0.8797	158	0.95177
chr6	29945321	1	G	rs3129015	AC=1,71;AN=761;ANN=G|intron_variant|MODIFIER|HLA-A|ENSG00000206503|transcript|ENST00000376806.9|protein_coding|7/7|c.1111+40C>G||||||,T|intron_variant|MODIFIER|HLA-A|ENSG00000206503|transcript|ENST00000376806.9|protein_coding|7/7|c.1111+40C>T||||||	0	164	0	158	NA
chr6	29945321	2	T	rs3129015	AC=1,71;AN=761;ANN=G|intron_variant|MODIFIER|HLA-A|ENSG00000206503|transcript|ENST00000376806.9|protein_coding|7/7|c.1111+40C>G||||||,T|intron_variant|MODIFIER|HLA-A|ENSG00000206503|transcript|ENST00000376806.9|protein_coding|7/7|c.1111+40C>T||||||	0.122	164	0.1203	158	0.95177
chr6	29945322	0	G	rs41553916	AC=18;AN=760;ANN=A|intron_variant|MODIFIER|HLA-A|ENSG00000206503|transcript|ENST00000376806.9|protein_coding|7/7|c.1111+41G>A||||||	0.9812	160	0.9688	160	0.68353
chr6	29945322	1	A	rs41553916	AC=18;AN=760;ANN=A|intron_variant|MODIFIER|HLA-A|ENSG00000206503|transcript|ENST00000376806.9|protein_coding|7/7|c.1111+41G>A||||||	0.0187	160	0.0312	160	0.68353
chr6	29945360	0	A	rs3132686	AC=72;AN=753;ANN=G|intron_variant|MODIFIER|HLA-A|ENSG00000206503|transcript|ENST00000376806.9|protein_coding|7/7|c.1111+79A>G||||||	0.8704	162	0.8718	156	0.95346
chr6	29945360	1	G	rs3132686	AC=72;AN=753;ANN=G|intron_variant|MODIFIER|HLA-A|ENSG00000206503|transcript|ENST00000376806.9|protein_coding|7/7|c.1111+79A>G||||||	0.1296	162	0.1282	156	0.95346
chr6	29945394	0	G	rs2975057	AC=528;AN=768;ANN=A|intron_variant|MODIFIER|HLA-A|ENSG00000206503|transcript|ENST00000376806.9|protein_coding|7/7|c.1112-57G>A||||||	0.2988	164	0.375	160	0.08996
chr6	29945394	1	A	rs2975057	AC=528;AN=768;ANN=A|intron_variant|MODIFIER|HLA-A|ENSG00000206503|transcript|ENST00000376806.9|protein_coding|7/7|c.1112-57G>A||||||	0.7012	164	0.625	160	0.08996
chr6	29945398	0	T	rs114353087	AC=2;AN=772;ANN=A|intron_variant|MODIFIER|HLA-A|ENSG00000206503|transcript|ENST00000376806.9|protein_coding|7/7|c.1112-53T>A||||||	1	166	0.9877	162	0.53715
chr6	29945398	1	A	rs114353087	AC=2;AN=772;ANN=A|intron_variant|MODIFIER|HLA-A|ENSG00000206503|transcript|ENST00000376806.9|protein_coding|7/7|c.1112-53T>A||||||	0	166	0.0123	162	0.53715
chr6	29945402	0	C	rs2975056	AC=171;AN=767;ANN=T|intron_variant|MODIFIER|HLA-A|ENSG00000206503|transcript|ENST00000376806.9|protein_coding|7/7|c.1112-49C>T||||||	0.7744	164	0.8291	158	0.37134
chr6	29945402	1	T	rs2975056	AC=171;AN=767;ANN=T|intron_variant|MODIFIER|HLA-A|ENSG00000206503|transcript|ENST00000376806.9|protein_coding|7/7|c.1112-49C>T||||||	0.2256	164	0.1709	158	0.37134
chr6	29945414	0	T	rs2975055	AC=525,6;AN=770;ANN=C|intron_variant|MODIFIER|HLA-A|ENSG00000206503|transcript|ENST00000376806.9|protein_coding|7/7|c.1112-37T>C||||||,G|intron_variant|MODIFIER|HLA-A|ENSG00000206503|transcript|ENST00000376806.9|protein_coding|7/7|c.1112-37T>G||||||	0.2927	164	0.375	160	0.0674
chr6	29945414	1	C	rs2975055	AC=525,6;AN=770;ANN=C|intron_variant|MODIFIER|HLA-A|ENSG00000206503|transcript|ENST00000376806.9|protein_coding|7/7|c.1112-37T>C||||||,G|intron_variant|MODIFIER|HLA-A|ENSG00000206503|transcript|ENST00000376806.9|protein_coding|7/7|c.1112-37T>G||||||	0.7073	164	0.6188	160	0.05315
chr6	29945414	2	G	rs2975055	AC=525,6;AN=770;ANN=C|intron_variant|MODIFIER|HLA-A|ENSG00000206503|transcript|ENST00000376806.9|protein_coding|7/7|c.1112-37T>C||||||,G|intron_variant|MODIFIER|HLA-A|ENSG00000206503|transcript|ENST00000376806.9|protein_coding|7/7|c.1112-37T>G||||||	0	164	0.0063	160	0.4409
chr6	29945415	0	G	rs9260210	AC=526,6;AN=771;ANN=A|intron_variant|MODIFIER|HLA-A|ENSG00000206503|transcript|ENST00000376806.9|protein_coding|7/7|c.1112-36G>A||||||,T|intron_variant|MODIFIER|HLA-A|ENSG00000206503|transcript|ENST00000376806.9|protein_coding|7/7|c.1112-36G>T||||||	0.2892	166	0.375	160	0.0586
chr6	29945415	1	A	rs9260210	AC=526,6;AN=771;ANN=A|intron_variant|MODIFIER|HLA-A|ENSG00000206503|transcript|ENST00000376806.9|protein_coding|7/7|c.1112-36G>A||||||,T|intron_variant|MODIFIER|HLA-A|ENSG00000206503|transcript|ENST00000376806.9|protein_coding|7/7|c.1112-36G>T||||||	0.7108	166	0.6188	160	0.04602
chr6	29945415	2	T	rs9260210	AC=526,6;AN=771;ANN=A|intron_variant|MODIFIER|HLA-A|ENSG00000206503|transcript|ENST00000376806.9|protein_coding|7/7|c.1112-36G>A||||||,T|intron_variant|MODIFIER|HLA-A|ENSG00000206503|transcript|ENST00000376806.9|protein_coding|7/7|c.1112-36G>T||||||	0	166	0.0063	160	0.4446
chr6	29945420	0	T	rs2975054	AC=397;AN=771;ANN=C|intron_variant|MODIFIER|HLA-A|ENSG00000206503|transcript|ENST00000376806.9|protein_coding|7/7|c.1112-31T>C||||||	0.488	166	0.5375	160	0.52815
chr6	29945420	1	C	rs2975054	AC=397;AN=771;ANN=C|intron_variant|MODIFIER|HLA-A|ENSG00000206503|transcript|ENST00000376806.9|protein_coding|7/7|c.1112-31T>C||||||	0.512	166	0.4625	160	0.52815
chr6	29945424	0	T	rs41557912	AC=130;AN=772;ANN=G|intron_variant|MODIFIER|HLA-A|ENSG00000206503|transcript|ENST00000376806.9|protein_coding|7/7|c.1112-27T>G||||||	0.8012	166	0.8438	160	0.126266
chr6	29945424	1	G	rs41557912	AC=130;AN=772;ANN=G|intron_variant|MODIFIER|HLA-A|ENSG00000206503|transcript|ENST00000376806.9|protein_coding|7/7|c.1112-27T>G||||||	0.1988	166	0.1562	160	0.126266
chr6	29945436	0	TA	rs35830199	AC=130;AN=772;ANN=T|intron_variant|MODIFIER|HLA-A|ENSG00000206503|transcript|ENST00000376806.9|protein_coding|7/7|c.1112-14delA||||||	0.8012	166	0.8438	160	0.126266
chr6	29945436	1	T	rs35830199	AC=130;AN=772;ANN=T|intron_variant|MODIFIER|HLA-A|ENSG00000206503|transcript|ENST00000376806.9|protein_coding|7/7|c.1112-14delA||||||	0.1988	166	0.1562	160	0.126266
chr6	29945437	0	AT	rs1173429634;rs45497894;rs371897318	AC=130,8;AN=768;ANN=A|splice_region_variant&intron_variant|LOW|HLA-A|ENSG00000206503|transcript|ENST00000376806.9|protein_coding|7/7|c.1112-7delT||||||INFO_REALIGN_3_PRIME	0.8012	166	0.8313	160	0.189457
chr6	29945437	1	*	rs1173429634;rs45497894;rs371897318	AC=130,8;AN=768;ANN=A|splice_region_variant&intron_variant|LOW|HLA-A|ENSG00000206503|transcript|ENST00000376806.9|protein_coding|7/7|c.1112-7delT||||||INFO_REALIGN_3_PRIME	0.1988	166	0.1562	160	0.126266
chr6	29945437	2	A	rs1173429634;rs45497894;rs371897318	AC=130,8;AN=768;ANN=A|splice_region_variant&intron_variant|LOW|HLA-A|ENSG00000206503|transcript|ENST00000376806.9|protein_coding|7/7|c.1112-7delT||||||INFO_REALIGN_3_PRIME	0	166	0.0125	160	0.31113
chr6	29945480	0	G	rs45502194	AC=1;AN=772;ANN=A|3_prime_UTR_variant|MODIFIER|HLA-A|ENSG00000206503|transcript|ENST00000376806.9|protein_coding|8/8|c.*25G>A|||||25|	1	166	1	160	NA
chr6	29945480	1	A	rs45502194	AC=1;AN=772;ANN=A|3_prime_UTR_variant|MODIFIER|HLA-A|ENSG00000206503|transcript|ENST00000376806.9|protein_coding|8/8|c.*25G>A|||||25|	0	166	0	160	NA
chr6	29945489	0	G	rs1061156	AC=173;AN=769;ANN=T|3_prime_UTR_variant|MODIFIER|HLA-A|ENSG00000206503|transcript|ENST00000376806.9|protein_coding|8/8|c.*34G>T|||||34|	0.7771	166	0.825	160	0.44357
chr6	29945489	1	T	rs1061156	AC=173;AN=769;ANN=T|3_prime_UTR_variant|MODIFIER|HLA-A|ENSG00000206503|transcript|ENST00000376806.9|protein_coding|8/8|c.*34G>T|||||34|	0.2229	166	0.175	160	0.44357
chr6	29945521	0	A	rs1061235	AC=51;AN=769;ANN=T|3_prime_UTR_variant|MODIFIER|HLA-A|ENSG00000206503|transcript|ENST00000376806.9|protein_coding|8/8|c.*66A>T|||||66|	0.9337	166	0.975	160	0.068103
chr6	29945521	1	T	rs1061235	AC=51;AN=769;ANN=T|3_prime_UTR_variant|MODIFIER|HLA-A|ENSG00000206503|transcript|ENST00000376806.9|protein_coding|8/8|c.*66A>T|||||66|	0.0663	166	0.025	160	0.068103
chr6	29945566	0	C	rs578027483	AC=1;AN=762;ANN=G|3_prime_UTR_variant|MODIFIER|HLA-A|ENSG00000206503|transcript|ENST00000376806.9|protein_coding|8/8|c.*111C>G|||||111|	1	166	1	160	NA
chr6	29945566	1	G	rs578027483	AC=1;AN=762;ANN=G|3_prime_UTR_variant|MODIFIER|HLA-A|ENSG00000206503|transcript|ENST00000376806.9|protein_coding|8/8|c.*111C>G|||||111|	0	166	0	160	NA
chr6	30489419	0	T	rs141224659	AC=1;AN=761	0.994	166	1	158	0.45059
chr6	30489419	1	C	rs141224659	AC=1;AN=761	0.006	166	0	158	0.45059
chr6	30489428	0	A	rs61356961	AC=21;AN=765	0.9639	166	0.9747	158	0.47892
chr6	30489428	1	G	rs61356961	AC=21;AN=765	0.0361	166	0.0253	158	0.47892
chr6	30489491	0	A	.	AC=1;AN=774;ANN=G|5_prime_UTR_variant|MODIFIER|HLA-E|ENSG00000204592|transcript|ENST00000376630.4|protein_coding|1/8|c.-41A>G|||||41|	1	166	0.9939	164	0.531033
chr6	30489491	1	G	.	AC=1;AN=774;ANN=G|5_prime_UTR_variant|MODIFIER|HLA-E|ENSG00000204592|transcript|ENST00000376630.4|protein_coding|1/8|c.-41A>G|||||41|	0	166	0.0061	164	0.531033
chr6	30489506	0	G	rs76971248	AC=7;AN=774;ANN=T|5_prime_UTR_variant|MODIFIER|HLA-E|ENSG00000204592|transcript|ENST00000376630.4|protein_coding|1/8|c.-26G>T|||||26|	1	166	0.9878	164	0.080469
chr6	30489506	1	T	rs76971248	AC=7;AN=774;ANN=T|5_prime_UTR_variant|MODIFIER|HLA-E|ENSG00000204592|transcript|ENST00000376630.4|protein_coding|1/8|c.-26G>T|||||26|	0	166	0.0122	164	0.080469
chr6	30489652	0	C	rs17875368	AC=1;AN=775;ANN=A|intron_variant|MODIFIER|HLA-E|ENSG00000204592|transcript|ENST00000376630.4|protein_coding|1/7|c.64+57C>A||||||	1	166	0.994	166	0.47096
chr6	30489652	1	A	rs17875368	AC=1;AN=775;ANN=A|intron_variant|MODIFIER|HLA-E|ENSG00000204592|transcript|ENST00000376630.4|protein_coding|1/7|c.64+57C>A||||||	0	166	0.006	166	0.47096
chr6	30489955	0	T	rs1059510	AC=549;AN=776;ANN=C|synonymous_variant|LOW|HLA-E|ENSG00000204592|transcript|ENST00000376630.4|protein_coding|2/8|c.294T>C|p.Asn98Asn|359/2601|294/1077|98/358||	0.241	166	0.3133	166	0.087131
chr6	30489955	1	C	rs1059510	AC=549;AN=776;ANN=C|synonymous_variant|LOW|HLA-E|ENSG00000204592|transcript|ENST00000376630.4|protein_coding|2/8|c.294T>C|p.Asn98Asn|359/2601|294/1077|98/358||	0.759	166	0.6867	166	0.087131
chr6	30489989	0	G	rs150949676	AC=1;AN=775;ANN=A|missense_variant|MODERATE|HLA-E|ENSG00000204592|transcript|ENST00000376630.4|protein_coding|2/8|c.328G>A|p.Glu110Lys|393/2601|328/1077|110/358||	0.994	166	1	164	0.448392
chr6	30489989	1	A	rs150949676	AC=1;AN=775;ANN=A|missense_variant|MODERATE|HLA-E|ENSG00000204592|transcript|ENST00000376630.4|protein_coding|2/8|c.328G>A|p.Glu110Lys|393/2601|328/1077|110/358||	0.006	166	0	164	0.448392
chr6	30490032	0	C	rs1310671636	AC=1;AN=773;ANN=T|intron_variant|MODIFIER|HLA-E|ENSG00000204592|transcript|ENST00000376630.4|protein_coding|2/7|c.334+37C>T||||||	1	166	1	162	NA
chr6	30490032	1	T	rs1310671636	AC=1;AN=773;ANN=T|intron_variant|MODIFIER|HLA-E|ENSG00000204592|transcript|ENST00000376630.4|protein_coding|2/7|c.334+37C>T||||||	0	166	0	162	NA
chr6	30490287	0	G	rs1264457	AC=425;AN=775;ANN=A|missense_variant|MODERATE|HLA-E|ENSG00000204592|transcript|ENST00000376630.4|protein_coding|3/8|c.382G>A|p.Gly128Arg|447/2601|382/1077|128/358||	0.4096	166	0.4817	164	0.21368
chr6	30490287	1	A	rs1264457	AC=425;AN=775;ANN=A|missense_variant|MODERATE|HLA-E|ENSG00000204592|transcript|ENST00000376630.4|protein_coding|3/8|c.382G>A|p.Gly128Arg|447/2601|382/1077|128/358||	0.5904	166	0.5183	164	0.21368
chr6	30490521	0	A	rs370425404	AC=1;AN=775;ANN=C|splice_region_variant&intron_variant|LOW|HLA-E|ENSG00000204592|transcript|ENST00000376630.4|protein_coding|3/7|c.610+6A>C||||||	1	166	1	164	NA
chr6	30490521	1	C	rs370425404	AC=1;AN=775;ANN=C|splice_region_variant&intron_variant|LOW|HLA-E|ENSG00000204592|transcript|ENST00000376630.4|protein_coding|3/7|c.610+6A>C||||||	0	166	0	164	NA
chr6	30490545	0	T	rs41265828	AC=2;AN=774;ANN=A|intron_variant|MODIFIER|HLA-E|ENSG00000204592|transcript|ENST00000376630.4|protein_coding|3/7|c.610+30T>A||||||	0.994	166	0.9939	164	0.873748
chr6	30490545	1	A	rs41265828	AC=2;AN=774;ANN=A|intron_variant|MODIFIER|HLA-E|ENSG00000204592|transcript|ENST00000376630.4|protein_coding|3/7|c.610+30T>A||||||	0.006	166	0.0061	164	0.873748
chr6	30491130	0	C	rs370969181	AC=1;AN=776;ANN=A|splice_region_variant&intron_variant|LOW|HLA-E|ENSG00000204592|transcript|ENST00000376630.4|protein_coding|3/7|c.611-7C>A||||||	0.994	166	1	166	0.220615
chr6	30491130	1	A	rs370969181	AC=1;AN=776;ANN=A|splice_region_variant&intron_variant|LOW|HLA-E|ENSG00000204592|transcript|ENST00000376630.4|protein_coding|3/7|c.611-7C>A||||||	0.006	166	0	166	0.220615
chr6	30491156	0	G	rs11548296	AC=21;AN=776;ANN=C|synonymous_variant|LOW|HLA-E|ENSG00000204592|transcript|ENST00000376630.4|protein_coding|4/8|c.630G>C|p.Val210Val|695/2601|630/1077|210/358||	0.9639	166	0.9759	166	0.409843
chr6	30491156	1	C	rs11548296	AC=21;AN=776;ANN=C|synonymous_variant|LOW|HLA-E|ENSG00000204592|transcript|ENST00000376630.4|protein_coding|4/8|c.630G>C|p.Val210Val|695/2601|630/1077|210/358||	0.0361	166	0.0241	166	0.409843
chr6	30491175	0	G	rs149396632	AC=1;AN=776;ANN=A|missense_variant|MODERATE|HLA-E|ENSG00000204592|transcript|ENST00000376630.4|protein_coding|4/8|c.649G>A|p.Asp217Asn|714/2601|649/1077|217/358||	0.994	166	1	166	0.197389
chr6	30491175	1	A	rs149396632	AC=1;AN=776;ANN=A|missense_variant|MODERATE|HLA-E|ENSG00000204592|transcript|ENST00000376630.4|protein_coding|4/8|c.649G>A|p.Asp217Asn|714/2601|649/1077|217/358||	0.006	166	0	166	0.197389
chr6	30491388	0	C	rs62621992	AC=8;AN=776;ANN=T|missense_variant|MODERATE|HLA-E|ENSG00000204592|transcript|ENST00000376630.4|protein_coding|4/8|c.862C>T|p.Pro288Ser|927/2601|862/1077|288/358||	1	166	0.9759	166	0.10522
chr6	30491388	1	T	rs62621992	AC=8;AN=776;ANN=T|missense_variant|MODERATE|HLA-E|ENSG00000204592|transcript|ENST00000376630.4|protein_coding|4/8|c.862C>T|p.Pro288Ser|927/2601|862/1077|288/358||	0	166	0.0241	166	0.10522
chr6	30491391	0	G	rs139464486	AC=1;AN=776;ANN=A|missense_variant|MODERATE|HLA-E|ENSG00000204592|transcript|ENST00000376630.4|protein_coding|4/8|c.865G>A|p.Glu289Lys|930/2601|865/1077|289/358||	1	166	1	166	NA
chr6	30491391	1	A	rs139464486	AC=1;AN=776;ANN=A|missense_variant|MODERATE|HLA-E|ENSG00000204592|transcript|ENST00000376630.4|protein_coding|4/8|c.865G>A|p.Glu289Lys|930/2601|865/1077|289/358||	0	166	0	166	NA
chr6	30491455	0	C	rs199731038	AC=1;AN=773;ANN=T|intron_variant|MODIFIER|HLA-E|ENSG00000204592|transcript|ENST00000376630.4|protein_coding|4/7|c.886+43C>T||||||	1	166	1	164	NA
chr6	30491455	1	T	rs199731038	AC=1;AN=773;ANN=T|intron_variant|MODIFIER|HLA-E|ENSG00000204592|transcript|ENST00000376630.4|protein_coding|4/7|c.886+43C>T||||||	0	166	0	164	NA
chr6	30491519	0	G	rs200270359	AC=3;AN=776;ANN=A|intron_variant|MODIFIER|HLA-E|ENSG00000204592|transcript|ENST00000376630.4|protein_coding|4/7|c.887-18G>A||||||	0.994	166	0.994	166	0.733553
chr6	30491519	1	A	rs200270359	AC=3;AN=776;ANN=A|intron_variant|MODIFIER|HLA-E|ENSG00000204592|transcript|ENST00000376630.4|protein_coding|4/7|c.887-18G>A||||||	0.006	166	0.006	166	0.733553
chr6	30492455	0	C	rs17875371	AC=35;AN=773;ANN=T|intron_variant|MODIFIER|HLA-E|ENSG00000204592|transcript|ENST00000376630.4|protein_coding|6/7|c.1036+19C>T||||||	0.9578	166	0.9437	160	0.873536
chr6	30492455	1	T	rs17875371	AC=35;AN=773;ANN=T|intron_variant|MODIFIER|HLA-E|ENSG00000204592|transcript|ENST00000376630.4|protein_coding|6/7|c.1036+19C>T||||||	0.0422	166	0.0563	160	0.873536
chr6	30492468	0	G	rs147326588	AC=3;AN=773;ANN=A|intron_variant|MODIFIER|HLA-E|ENSG00000204592|transcript|ENST00000376630.4|protein_coding|6/7|c.1036+32G>A||||||	1	166	1	160	NA
chr6	30492468	1	A	rs147326588	AC=3;AN=773;ANN=A|intron_variant|MODIFIER|HLA-E|ENSG00000204592|transcript|ENST00000376630.4|protein_coding|6/7|c.1036+32G>A||||||	0	166	0	160	NA
chr6	30492476	0	T	rs374002055	AC=2;AN=773;ANN=C|intron_variant|MODIFIER|HLA-E|ENSG00000204592|transcript|ENST00000376630.4|protein_coding|6/7|c.1036+40T>C||||||	1	166	1	162	NA
chr6	30492476	1	C	rs374002055	AC=2;AN=773;ANN=C|intron_variant|MODIFIER|HLA-E|ENSG00000204592|transcript|ENST00000376630.4|protein_coding|6/7|c.1036+40T>C||||||	0	166	0	162	NA
chr6	30492488	0	T	rs184224162	AC=1;AN=773;ANN=C|intron_variant|MODIFIER|HLA-E|ENSG00000204592|transcript|ENST00000376630.4|protein_coding|6/7|c.1036+52T>C||||||	1	166	0.9938	162	0.566342
chr6	30492488	1	C	rs184224162	AC=1;AN=773;ANN=C|intron_variant|MODIFIER|HLA-E|ENSG00000204592|transcript|ENST00000376630.4|protein_coding|6/7|c.1036+52T>C||||||	0	166	0.0062	162	0.566342
chr6	30492515	0	C	rs374005814	AC=1;AN=775;ANN=T|intron_variant|MODIFIER|HLA-E|ENSG00000204592|transcript|ENST00000376630.4|protein_coding|6/7|c.1037-26C>T||||||	0.994	166	1	164	0.50275
chr6	30492515	1	T	rs374005814	AC=1;AN=775;ANN=T|intron_variant|MODIFIER|HLA-E|ENSG00000204592|transcript|ENST00000376630.4|protein_coding|6/7|c.1037-26C>T||||||	0.006	166	0	164	0.50275
chr6	31269023	0	G	rs116229144	AC=15;AN=761;ANN=A|3_prime_UTR_variant|MODIFIER|HLA-C|ENSG00000204525|transcript|ENST00000383329.7|protein_coding|8/8|c.*146C>T|||||146|	0.9875	160	0.981	158	0.58426
chr6	31269023	1	A	rs116229144	AC=15;AN=761;ANN=A|3_prime_UTR_variant|MODIFIER|HLA-C|ENSG00000204525|transcript|ENST00000383329.7|protein_coding|8/8|c.*146C>T|||||146|	0.0125	160	0.019	158	0.58426
chr6	31269026	0	T	rs201629107	AC=4;AN=761;ANN=TG|3_prime_UTR_variant|MODIFIER|HLA-C|ENSG00000204525|transcript|ENST00000383329.7|protein_coding|8/8|c.*142dupC|||||142|	0.9938	160	0.9937	158	0.92306
chr6	31269026	1	TG	rs201629107	AC=4;AN=761;ANN=TG|3_prime_UTR_variant|MODIFIER|HLA-C|ENSG00000204525|transcript|ENST00000383329.7|protein_coding|8/8|c.*142dupC|||||142|	0.0063	160	0.0063	158	0.92306
chr6	31269031	0	C	rs1049650	AC=43;AN=763;ANN=G|3_prime_UTR_variant|MODIFIER|HLA-C|ENSG00000204525|transcript|ENST00000383329.7|protein_coding|8/8|c.*138G>C|||||138|	0.9506	162	0.9437	160	0.8175
chr6	31269031	1	G	rs1049650	AC=43;AN=763;ANN=G|3_prime_UTR_variant|MODIFIER|HLA-C|ENSG00000204525|transcript|ENST00000383329.7|protein_coding|8/8|c.*138G>C|||||138|	0.0494	162	0.0563	160	0.8175
chr6	31269036	0	C	rs1049663	AC=15;AN=763;ANN=A|3_prime_UTR_variant|MODIFIER|HLA-C|ENSG00000204525|transcript|ENST00000383329.7|protein_coding|8/8|c.*133G>T|||||133|	0.9875	160	0.9812	160	0.60093
chr6	31269036	1	A	rs1049663	AC=15;AN=763;ANN=A|3_prime_UTR_variant|MODIFIER|HLA-C|ENSG00000204525|transcript|ENST00000383329.7|protein_coding|8/8|c.*133G>T|||||133|	0.0125	160	0.0187	160	0.60093
chr6	31269044	0	C	rs1049668	AC=15;AN=768;ANN=T|3_prime_UTR_variant|MODIFIER|HLA-C|ENSG00000204525|transcript|ENST00000383329.7|protein_coding|8/8|c.*125G>A|||||125|	0.988	166	0.9812	160	0.564838
chr6	31269044	1	T	rs1049668	AC=15;AN=768;ANN=T|3_prime_UTR_variant|MODIFIER|HLA-C|ENSG00000204525|transcript|ENST00000383329.7|protein_coding|8/8|c.*125G>A|||||125|	0.012	166	0.0187	160	0.564838
chr6	31269059	0	A	rs41289069	AC=14;AN=767;ANN=G|3_prime_UTR_variant|MODIFIER|HLA-C|ENSG00000204525|transcript|ENST00000383329.7|protein_coding|8/8|c.*110T>C|||||110|	0.988	166	0.9875	160	0.903728
chr6	31269059	1	G	rs41289069	AC=14;AN=767;ANN=G|3_prime_UTR_variant|MODIFIER|HLA-C|ENSG00000204525|transcript|ENST00000383329.7|protein_coding|8/8|c.*110T>C|||||110|	0.012	166	0.0125	160	0.903728
chr6	31269068	0	A	rs3176007	AC=34;AN=771;ANN=G|3_prime_UTR_variant|MODIFIER|HLA-C|ENSG00000204525|transcript|ENST00000383329.7|protein_coding|8/8|c.*101T>C|||||101|	0.9458	166	0.9444	162	0.950266
chr6	31269068	1	G	rs3176007	AC=34;AN=771;ANN=G|3_prime_UTR_variant|MODIFIER|HLA-C|ENSG00000204525|transcript|ENST00000383329.7|protein_coding|8/8|c.*101T>C|||||101|	0.0542	166	0.0556	162	0.950266
chr6	31269076	0	G	rs1065711	AC=707;AN=773;ANN=A|3_prime_UTR_variant|MODIFIER|HLA-C|ENSG00000204525|transcript|ENST00000383329.7|protein_coding|8/8|c.*93C>T|||||93|	0.0482	166	0.1037	164	0.039698
chr6	31269076	1	A	rs1065711	AC=707;AN=773;ANN=A|3_prime_UTR_variant|MODIFIER|HLA-C|ENSG00000204525|transcript|ENST00000383329.7|protein_coding|8/8|c.*93C>T|||||93|	0.9518	166	0.8963	164	0.039698
chr6	31269077	0	T	rs1049709	AC=113;AN=773;ANN=C|3_prime_UTR_variant|MODIFIER|HLA-C|ENSG00000204525|transcript|ENST00000383329.7|protein_coding|8/8|c.*92A>G|||||92|	0.8253	166	0.8598	164	0.319435
chr6	31269077	1	C	rs1049709	AC=113;AN=773;ANN=C|3_prime_UTR_variant|MODIFIER|HLA-C|ENSG00000204525|transcript|ENST00000383329.7|protein_coding|8/8|c.*92A>G|||||92|	0.1747	166	0.1402	164	0.319435
chr6	31269085	0	C	rs1049724	AC=39;AN=773;ANN=T|3_prime_UTR_variant|MODIFIER|HLA-C|ENSG00000204525|transcript|ENST00000383329.7|protein_coding|8/8|c.*84G>A|||||84|	0.9157	166	0.9451	164	0.29713
chr6	31269085	1	T	rs1049724	AC=39;AN=773;ANN=T|3_prime_UTR_variant|MODIFIER|HLA-C|ENSG00000204525|transcript|ENST00000383329.7|protein_coding|8/8|c.*84G>A|||||84|	0.0843	166	0.0549	164	0.29713
chr6	31269123	0	G	rs1049853	AC=90;AN=774;ANN=A|3_prime_UTR_variant|MODIFIER|HLA-C|ENSG00000204525|transcript|ENST00000383329.7|protein_coding|8/8|c.*46C>T|||||46|	0.8614	166	0.8827	162	0.66307
chr6	31269123	1	A	rs1049853	AC=90;AN=774;ANN=A|3_prime_UTR_variant|MODIFIER|HLA-C|ENSG00000204525|transcript|ENST00000383329.7|protein_coding|8/8|c.*46C>T|||||46|	0.1386	166	0.1173	162	0.66307
chr6	31269182	0	C	rs192019825	AC=8;AN=774;ANN=A|intron_variant|MODIFIER|HLA-C|ENSG00000204525|transcript|ENST00000383329.7|protein_coding|7/7|c.1115-9G>T||||||	0.994	166	0.9877	162	0.401683
chr6	31269182	1	A	rs192019825	AC=8;AN=774;ANN=A|intron_variant|MODIFIER|HLA-C|ENSG00000204525|transcript|ENST00000383329.7|protein_coding|7/7|c.1115-9G>T||||||	0.006	166	0.0123	162	0.401683
chr6	31269221	0	C	rs2001181	AC=706;AN=772;ANN=T|intron_variant|MODIFIER|HLA-C|ENSG00000204525|transcript|ENST00000383329.7|protein_coding|7/7|c.1115-48G>A||||||	0.0542	166	0.0988	162	0.105404
chr6	31269221	1	T	rs2001181	AC=706;AN=772;ANN=T|intron_variant|MODIFIER|HLA-C|ENSG00000204525|transcript|ENST00000383329.7|protein_coding|7/7|c.1115-48G>A||||||	0.9458	166	0.9012	162	0.105404
chr6	31269225	0	G	rs17885436	AC=62;AN=773;ANN=C|intron_variant|MODIFIER|HLA-C|ENSG00000204525|transcript|ENST00000383329.7|protein_coding|7/7|c.1115-52C>G||||||	0.9277	166	0.9136	162	0.87475
chr6	31269225	1	C	rs17885436	AC=62;AN=773;ANN=C|intron_variant|MODIFIER|HLA-C|ENSG00000204525|transcript|ENST00000383329.7|protein_coding|7/7|c.1115-52C>G||||||	0.0723	166	0.0864	162	0.87475
chr6	31269237	0	G	rs3998381	AC=573;AN=771;ANN=A|intron_variant|MODIFIER|HLA-C|ENSG00000204525|transcript|ENST00000383329.7|protein_coding|7/7|c.1115-64C>T||||||	0.2349	166	0.2593	162	0.629369
chr6	31269237	1	A	rs3998381	AC=573;AN=771;ANN=A|intron_variant|MODIFIER|HLA-C|ENSG00000204525|transcript|ENST00000383329.7|protein_coding|7/7|c.1115-64C>T||||||	0.7651	166	0.7407	162	0.629369
chr6	31269239	0	C	rs41544314	AC=15;AN=770;ANN=T|intron_variant|MODIFIER|HLA-C|ENSG00000204525|transcript|ENST00000383329.7|protein_coding|7/7|c.1115-66G>A||||||	0.988	166	0.9812	160	0.563422
chr6	31269239	1	T	rs41544314	AC=15;AN=770;ANN=T|intron_variant|MODIFIER|HLA-C|ENSG00000204525|transcript|ENST00000383329.7|protein_coding|7/7|c.1115-66G>A||||||	0.012	166	0.0187	160	0.563422
chr6	31269240	0	C	rs2394960	AC=557;AN=771;ANN=T|intron_variant|MODIFIER|HLA-C|ENSG00000204525|transcript|ENST00000383329.7|protein_coding|7/7|c.1115-67G>A||||||	0.247	166	0.284	162	0.455987
chr6	31269240	1	T	rs2394960	AC=557;AN=771;ANN=T|intron_variant|MODIFIER|HLA-C|ENSG00000204525|transcript|ENST00000383329.7|protein_coding|7/7|c.1115-67G>A||||||	0.753	166	0.716	162	0.455987
chr6	31269250	0	C	rs2394961	AC=557;AN=771;ANN=T|intron_variant|MODIFIER|HLA-C|ENSG00000204525|transcript|ENST00000383329.7|protein_coding|7/7|c.1115-77G>A||||||	0.247	166	0.284	162	0.447773
chr6	31269250	1	T	rs2394961	AC=557;AN=771;ANN=T|intron_variant|MODIFIER|HLA-C|ENSG00000204525|transcript|ENST00000383329.7|protein_coding|7/7|c.1115-77G>A||||||	0.753	166	0.716	162	0.447773
chr6	31269263	0	A	rs41555414	AC=32;AN=769;ANN=T|intron_variant|MODIFIER|HLA-C|ENSG00000204525|transcript|ENST00000383329.7|protein_coding|7/7|c.1114+75T>A||||||	0.9157	166	0.95	160	0.24007
chr6	31269263	1	T	rs41555414	AC=32;AN=769;ANN=T|intron_variant|MODIFIER|HLA-C|ENSG00000204525|transcript|ENST00000383329.7|protein_coding|7/7|c.1114+75T>A||||||	0.0843	166	0.05	160	0.24007
chr6	31269271	0	A	rs9264594	AC=573;AN=770;ANN=G|intron_variant|MODIFIER|HLA-C|ENSG00000204525|transcript|ENST00000383329.7|protein_coding|7/7|c.1114+67T>C||||||	0.2349	166	0.2562	160	0.66115
chr6	31269271	1	G	rs9264594	AC=573;AN=770;ANN=G|intron_variant|MODIFIER|HLA-C|ENSG00000204525|transcript|ENST00000383329.7|protein_coding|7/7|c.1114+67T>C||||||	0.7651	166	0.7438	160	0.66115
chr6	31269282	0	C	rs1408363102	AC=1;AN=772;ANN=T|intron_variant|MODIFIER|HLA-C|ENSG00000204525|transcript|ENST00000383329.7|protein_coding|7/7|c.1114+56G>A||||||	1	166	1	162	NA
chr6	31269282	1	T	rs1408363102	AC=1;AN=772;ANN=T|intron_variant|MODIFIER|HLA-C|ENSG00000204525|transcript|ENST00000383329.7|protein_coding|7/7|c.1114+56G>A||||||	0	166	0	162	NA
chr6	31269284	0	C	rs2894204	AC=540;AN=773;ANN=T|intron_variant|MODIFIER|HLA-C|ENSG00000204525|transcript|ENST00000383329.7|protein_coding|7/7|c.1114+54G>A||||||	0.2651	166	0.2988	164	0.449738
chr6	31269284	1	T	rs2894204	AC=540;AN=773;ANN=T|intron_variant|MODIFIER|HLA-C|ENSG00000204525|transcript|ENST00000383329.7|protein_coding|7/7|c.1114+54G>A||||||	0.7349	166	0.7012	164	0.449738
chr6	31269310	0	C	rs17885557	AC=131;AN=775;ANN=A|intron_variant|MODIFIER|HLA-C|ENSG00000204525|transcript|ENST00000383329.7|protein_coding|7/7|c.1114+28G>T||||||	0.8313	166	0.8916	166	0.08036
chr6	31269310	1	A	rs17885557	AC=131;AN=775;ANN=A|intron_variant|MODIFIER|HLA-C|ENSG00000204525|transcript|ENST00000383329.7|protein_coding|7/7|c.1114+28G>T||||||	0.1687	166	0.1084	166	0.08036
chr6	31269323	0	TC	rs41548117;rs375542879	AC=39;AN=775;ANN=T|intron_variant|MODIFIER|HLA-C|ENSG00000204525|transcript|ENST00000383329.7|protein_coding|7/7|c.1114+14delG||||||	0.9157	166	0.9451	164	0.278746
chr6	31269323	1	T	rs41548117;rs375542879	AC=39;AN=775;ANN=T|intron_variant|MODIFIER|HLA-C|ENSG00000204525|transcript|ENST00000383329.7|protein_coding|7/7|c.1114+14delG||||||	0.0843	166	0.0549	164	0.278746
chr6	31269338	0	CT	rs41544716	AC=1;AN=775;ANN=C|frameshift_variant&splice_region_variant|HIGH|HLA-C|ENSG00000204525|transcript|ENST00000383329.7|protein_coding|7/8|c.1113delA|p.Ala372fs|1128/1554|1113/1119|371/372||	0.994	166	1	164	0.17405
chr6	31269338	1	C	rs41544716	AC=1;AN=775;ANN=C|frameshift_variant&splice_region_variant|HIGH|HLA-C|ENSG00000204525|transcript|ENST00000383329.7|protein_coding|7/8|c.1113delA|p.Ala372fs|1128/1554|1113/1119|371/372||	0.006	166	0	164	0.17405
chr6	31269347	0	T	rs1130838	AC=577;AN=776;ANN=C|missense_variant|MODERATE|HLA-C|ENSG00000204525|transcript|ENST00000383329.7|protein_coding|7/8|c.1105A>G|p.Thr369Ala|1120/1554|1105/1119|369/372||	0.2349	166	0.2711	166	0.432782
chr6	31269347	1	C	rs1130838	AC=577;AN=776;ANN=C|missense_variant|MODERATE|HLA-C|ENSG00000204525|transcript|ENST00000383329.7|protein_coding|7/8|c.1105A>G|p.Thr369Ala|1120/1554|1105/1119|369/372||	0.7651	166	0.7289	166	0.432782
chr6	31269385	0	C	rs35708511	AC=579;AN=776;ANN=G|missense_variant&splice_region_variant|MODERATE|HLA-C|ENSG00000204525|transcript|ENST00000383329.7|protein_coding|7/8|c.1067G>C|p.Cys356Ser|1082/1554|1067/1119|356/372||	0.2349	166	0.259	166	0.589579
chr6	31269385	1	G	rs35708511	AC=579;AN=776;ANN=G|missense_variant&splice_region_variant|MODERATE|HLA-C|ENSG00000204525|transcript|ENST00000383329.7|protein_coding|7/8|c.1067G>C|p.Cys356Ser|1082/1554|1067/1119|356/372||	0.7651	166	0.741	166	0.589579
chr6	31269453	0	A	rs9264596	AC=579;AN=776;ANN=G|intron_variant|MODIFIER|HLA-C|ENSG00000204525|transcript|ENST00000383329.7|protein_coding|6/7|c.1066+40T>C||||||	0.2349	166	0.259	166	0.589579
chr6	31269453	1	G	rs9264596	AC=579;AN=776;ANN=G|intron_variant|MODIFIER|HLA-C|ENSG00000204525|transcript|ENST00000383329.7|protein_coding|6/7|c.1066+40T>C||||||	0.7651	166	0.741	166	0.589579
chr6	31269456	0	A	rs9264597	AC=564;AN=776;ANN=G|intron_variant|MODIFIER|HLA-C|ENSG00000204525|transcript|ENST00000383329.7|protein_coding|6/7|c.1066+37T>C||||||	0.247	166	0.2771	166	0.485427
chr6	31269456	1	G	rs9264597	AC=564;AN=776;ANN=G|intron_variant|MODIFIER|HLA-C|ENSG00000204525|transcript|ENST00000383329.7|protein_coding|6/7|c.1066+37T>C||||||	0.753	166	0.7229	166	0.485427
chr6	31269460	0	G	rs17881458	AC=31;AN=774;ANN=A|intron_variant|MODIFIER|HLA-C|ENSG00000204525|transcript|ENST00000383329.7|protein_coding|6/7|c.1066+33C>T||||||	0.9699	166	0.9506	162	0.249896
chr6	31269460	1	A	rs17881458	AC=31;AN=774;ANN=A|intron_variant|MODIFIER|HLA-C|ENSG00000204525|transcript|ENST00000383329.7|protein_coding|6/7|c.1066+33C>T||||||	0.0301	166	0.0494	162	0.249896
chr6	31269477	0	C	rs41562921	AC=39;AN=776;ANN=T|intron_variant|MODIFIER|HLA-C|ENSG00000204525|transcript|ENST00000383329.7|protein_coding|6/7|c.1066+16G>A||||||	0.9157	166	0.9458	166	0.279829
chr6	31269477	1	T	rs41562921	AC=39;AN=776;ANN=T|intron_variant|MODIFIER|HLA-C|ENSG00000204525|transcript|ENST00000383329.7|protein_coding|6/7|c.1066+16G>A||||||	0.0843	166	0.0542	166	0.279829
chr6	31269478	0	G	rs2523609	AC=540;AN=776;ANN=A|intron_variant|MODIFIER|HLA-C|ENSG00000204525|transcript|ENST00000383329.7|protein_coding|6/7|c.1066+15C>T||||||	0.3193	166	0.3133	166	0.92561
chr6	31269478	1	A	rs2523609	AC=540;AN=776;ANN=A|intron_variant|MODIFIER|HLA-C|ENSG00000204525|transcript|ENST00000383329.7|protein_coding|6/7|c.1066+15C>T||||||	0.6807	166	0.6867	166	0.92561
chr6	31269480	0	C	rs17879162	AC=34;AN=776;ANN=T|intron_variant|MODIFIER|HLA-C|ENSG00000204525|transcript|ENST00000383329.7|protein_coding|6/7|c.1066+13G>A||||||	0.9458	166	0.9458	166	0.901917
chr6	31269480	1	T	rs17879162	AC=34;AN=776;ANN=T|intron_variant|MODIFIER|HLA-C|ENSG00000204525|transcript|ENST00000383329.7|protein_coding|6/7|c.1066+13G>A||||||	0.0542	166	0.0542	166	0.901917
chr6	31269498	0	G	rs41559915	AC=11;AN=776;ANN=A|missense_variant|MODERATE|HLA-C|ENSG00000204525|transcript|ENST00000383329.7|protein_coding|6/8|c.1061C>T|p.Ala354Val|1076/1554|1061/1119|354/372||	0.988	166	0.994	166	0.584596
chr6	31269498	1	A	rs41559915	AC=11;AN=776;ANN=A|missense_variant|MODERATE|HLA-C|ENSG00000204525|transcript|ENST00000383329.7|protein_coding|6/8|c.1061C>T|p.Ala354Val|1076/1554|1061/1119|354/372||	0.012	166	0.006	166	0.584596
chr6	31269546	0	A	rs68094471	AC=579;AN=776;ANN=G|splice_region_variant&intron_variant|LOW|HLA-C|ENSG00000204525|transcript|ENST00000383329.7|protein_coding|5/7|c.1016-3T>C||||||	0.2349	166	0.259	166	0.589579
chr6	31269546	1	G	rs68094471	AC=579;AN=776;ANN=G|splice_region_variant&intron_variant|LOW|HLA-C|ENSG00000204525|transcript|ENST00000383329.7|protein_coding|5/7|c.1016-3T>C||||||	0.7651	166	0.741	166	0.589579
chr6	31269556	0	T	rs66772001	AC=579;AN=776;ANN=A|intron_variant|MODIFIER|HLA-C|ENSG00000204525|transcript|ENST00000383329.7|protein_coding|5/7|c.1016-13A>T||||||	0.2349	166	0.259	166	0.589579
chr6	31269556	1	A	rs66772001	AC=579;AN=776;ANN=A|intron_variant|MODIFIER|HLA-C|ENSG00000204525|transcript|ENST00000383329.7|protein_coding|5/7|c.1016-13A>T||||||	0.7651	166	0.741	166	0.589579
chr6	31269565	0	G	rs72558163	AC=63;AN=773;ANN=T|intron_variant|MODIFIER|HLA-C|ENSG00000204525|transcript|ENST00000383329.7|protein_coding|5/7|c.1016-22C>A||||||	0.9277	166	0.9074	162	0.69081
chr6	31269565	1	T	rs72558163	AC=63;AN=773;ANN=T|intron_variant|MODIFIER|HLA-C|ENSG00000204525|transcript|ENST00000383329.7|protein_coding|5/7|c.1016-22C>A||||||	0.0723	166	0.0926	162	0.69081
chr6	31269576	0	T	rs67827555	AC=576;AN=772;ANN=C|intron_variant|MODIFIER|HLA-C|ENSG00000204525|transcript|ENST00000383329.7|protein_coding|5/7|c.1016-33A>G||||||	0.2349	166	0.2562	160	0.647796
chr6	31269576	1	C	rs67827555	AC=576;AN=772;ANN=C|intron_variant|MODIFIER|HLA-C|ENSG00000204525|transcript|ENST00000383329.7|protein_coding|5/7|c.1016-33A>G||||||	0.7651	166	0.7438	160	0.647796
chr6	31269577	0	G	rs9264601	AC=39;AN=771;ANN=A|intron_variant|MODIFIER|HLA-C|ENSG00000204525|transcript|ENST00000383329.7|protein_coding|5/7|c.1016-34C>T||||||	0.9157	166	0.943	158	0.321865
chr6	31269577	1	A	rs9264601	AC=39;AN=771;ANN=A|intron_variant|MODIFIER|HLA-C|ENSG00000204525|transcript|ENST00000383329.7|protein_coding|5/7|c.1016-34C>T||||||	0.0843	166	0.057	158	0.321865
chr6	31269628	0	C	rs56010430	AC=559;AN=755;ANN=T|intron_variant|MODIFIER|HLA-C|ENSG00000204525|transcript|ENST00000383329.7|protein_coding|5/7|c.1016-85G>A||||||	0.2313	160	0.2625	160	0.54697
chr6	31269628	1	T	rs56010430	AC=559;AN=755;ANN=T|intron_variant|MODIFIER|HLA-C|ENSG00000204525|transcript|ENST00000383329.7|protein_coding|5/7|c.1016-85G>A||||||	0.7688	160	0.7375	160	0.54697
chr6	31269859	0	T	rs41541318	AC=33,15;AN=764;ANN=C|intron_variant|MODIFIER|HLA-C|ENSG00000204525|transcript|ENST00000383329.7|protein_coding|5/7|c.1015+107A>G||||||,G|intron_variant|MODIFIER|HLA-C|ENSG00000204525|transcript|ENST00000383329.7|protein_coding|5/7|c.1015+107A>C||||||	0.9217	166	0.9375	160	0.81577
chr6	31269859	1	C	rs41541318	AC=33,15;AN=764;ANN=C|intron_variant|MODIFIER|HLA-C|ENSG00000204525|transcript|ENST00000383329.7|protein_coding|5/7|c.1015+107A>G||||||,G|intron_variant|MODIFIER|HLA-C|ENSG00000204525|transcript|ENST00000383329.7|protein_coding|5/7|c.1015+107A>C||||||	0.0663	166	0.0437	160	0.5776
chr6	31269859	2	G	rs41541318	AC=33,15;AN=764;ANN=C|intron_variant|MODIFIER|HLA-C|ENSG00000204525|transcript|ENST00000383329.7|protein_coding|5/7|c.1015+107A>G||||||,G|intron_variant|MODIFIER|HLA-C|ENSG00000204525|transcript|ENST00000383329.7|protein_coding|5/7|c.1015+107A>C||||||	0.012	166	0.0187	160	0.563422
chr6	31269883	0	A	rs9264608	AC=565;AN=765;ANN=G|intron_variant|MODIFIER|HLA-C|ENSG00000204525|transcript|ENST00000383329.7|protein_coding|5/7|c.1015+83T>C||||||	0.241	166	0.2654	162	0.605878
chr6	31269883	1	G	rs9264608	AC=565;AN=765;ANN=G|intron_variant|MODIFIER|HLA-C|ENSG00000204525|transcript|ENST00000383329.7|protein_coding|5/7|c.1015+83T>C||||||	0.759	166	0.7346	162	0.605878
chr6	31269887	0	C	rs9264609	AC=567;AN=764;ANN=T|intron_variant|MODIFIER|HLA-C|ENSG00000204525|transcript|ENST00000383329.7|protein_coding|5/7|c.1015+79G>A||||||	0.2378	164	0.2622	164	0.61572
chr6	31269887	1	T	rs9264609	AC=567;AN=764;ANN=T|intron_variant|MODIFIER|HLA-C|ENSG00000204525|transcript|ENST00000383329.7|protein_coding|5/7|c.1015+79G>A||||||	0.7622	164	0.7378	164	0.61572
chr6	31269926	0	G	rs17886880	AC=234;AN=774;ANN=A|intron_variant|MODIFIER|HLA-C|ENSG00000204525|transcript|ENST00000383329.7|protein_coding|5/7|c.1015+40C>T||||||	0.7289	166	0.6687	166	0.26225
chr6	31269926	1	A	rs17886880	AC=234;AN=774;ANN=A|intron_variant|MODIFIER|HLA-C|ENSG00000204525|transcript|ENST00000383329.7|protein_coding|5/7|c.1015+40C>T||||||	0.2711	166	0.3313	166	0.26225
chr6	31269946	0	G	rs9264610	AC=574;AN=773;ANN=A|intron_variant|MODIFIER|HLA-C|ENSG00000204525|transcript|ENST00000383329.7|protein_coding|5/7|c.1015+20C>T||||||	0.241	166	0.259	166	0.65005
chr6	31269946	1	A	rs9264610	AC=574;AN=773;ANN=A|intron_variant|MODIFIER|HLA-C|ENSG00000204525|transcript|ENST00000383329.7|protein_coding|5/7|c.1015+20C>T||||||	0.759	166	0.741	166	0.65005
chr6	31269950	0	T	rs2074497	AC=575;AN=774;ANN=C|intron_variant|MODIFIER|HLA-C|ENSG00000204525|transcript|ENST00000383329.7|protein_coding|5/7|c.1015+16A>G||||||	0.241	166	0.259	166	0.65005
chr6	31269950	1	C	rs2074497	AC=575;AN=774;ANN=C|intron_variant|MODIFIER|HLA-C|ENSG00000204525|transcript|ENST00000383329.7|protein_coding|5/7|c.1015+16A>G||||||	0.759	166	0.741	166	0.65005
chr6	31269955	0	C	rs184081117	AC=1;AN=774;ANN=A|intron_variant|MODIFIER|HLA-C|ENSG00000204525|transcript|ENST00000383329.7|protein_coding|5/7|c.1015+11G>T||||||	1	166	1	166	NA
chr6	31269955	1	A	rs184081117	AC=1;AN=774;ANN=A|intron_variant|MODIFIER|HLA-C|ENSG00000204525|transcript|ENST00000383329.7|protein_coding|5/7|c.1015+11G>T||||||	0	166	0	166	NA
chr6	31269983	0	C	rs1143551	AC=15;AN=772;ANN=T|missense_variant|MODERATE|HLA-C|ENSG00000204525|transcript|ENST00000383329.7|protein_coding|5/8|c.998G>A|p.Cys333Tyr|1013/1554|998/1119|333/372||	0.988	166	0.9815	162	0.5696
chr6	31269983	1	T	rs1143551	AC=15;AN=772;ANN=T|missense_variant|MODERATE|HLA-C|ENSG00000204525|transcript|ENST00000383329.7|protein_coding|5/8|c.998G>A|p.Cys333Tyr|1013/1554|998/1119|333/372||	0.012	166	0.0185	162	0.5696
chr6	31269984	0	A	rs41560617	AC=15;AN=772;ANN=G|missense_variant|MODERATE|HLA-C|ENSG00000204525|transcript|ENST00000383329.7|protein_coding|5/8|c.997T>C|p.Cys333Arg|1012/1554|997/1119|333/372||	0.988	166	0.9815	162	0.5696
chr6	31269984	1	G	rs41560617	AC=15;AN=772;ANN=G|missense_variant|MODERATE|HLA-C|ENSG00000204525|transcript|ENST00000383329.7|protein_coding|5/8|c.997T>C|p.Cys333Arg|1012/1554|997/1119|333/372||	0.012	166	0.0185	162	0.5696
chr6	31269985	0	C	rs41540416	AC=15;AN=772;ANN=T|missense_variant|MODERATE|HLA-C|ENSG00000204525|transcript|ENST00000383329.7|protein_coding|5/8|c.996G>A|p.Met332Ile|1011/1554|996/1119|332/372||	0.988	166	0.9815	162	0.5696
chr6	31269985	1	T	rs41540416	AC=15;AN=772;ANN=T|missense_variant|MODERATE|HLA-C|ENSG00000204525|transcript|ENST00000383329.7|protein_coding|5/8|c.996G>A|p.Met332Ile|1011/1554|996/1119|332/372||	0.012	166	0.0185	162	0.5696
chr6	31269988	0	C	rs2308650	AC=34;AN=772;ANN=A|missense_variant|MODERATE|HLA-C|ENSG00000204525|transcript|ENST00000383329.7|protein_coding|5/8|c.993G>T|p.Met331Ile|1008/1554|993/1119|331/372||	0.9458	166	0.9444	162	0.950266
chr6	31269988	1	A	rs2308650	AC=34;AN=772;ANN=A|missense_variant|MODERATE|HLA-C|ENSG00000204525|transcript|ENST00000383329.7|protein_coding|5/8|c.993G>T|p.Met331Ile|1008/1554|993/1119|331/372||	0.0542	166	0.0556	162	0.950266
chr6	31269990	0	T	rs1130935	AC=578;AN=775;ANN=C|missense_variant|MODERATE|HLA-C|ENSG00000204525|transcript|ENST00000383329.7|protein_coding|5/8|c.991A>G|p.Met331Val|1006/1554|991/1119|331/372||	0.2349	166	0.259	166	0.589579
chr6	31269990	1	C	rs1130935	AC=578;AN=775;ANN=C|missense_variant|MODERATE|HLA-C|ENSG00000204525|transcript|ENST00000383329.7|protein_coding|5/8|c.991A>G|p.Met331Val|1006/1554|991/1119|331/372||	0.7651	166	0.741	166	0.589579
chr6	31269992	0	G	rs1050105	AC=563;AN=775;ANN=A|missense_variant|MODERATE|HLA-C|ENSG00000204525|transcript|ENST00000383329.7|protein_coding|5/8|c.989C>T|p.Ala330Val|1004/1554|989/1119|330/372||	0.247	166	0.2771	166	0.485427
chr6	31269992	1	A	rs1050105	AC=563;AN=775;ANN=A|missense_variant|MODERATE|HLA-C|ENSG00000204525|transcript|ENST00000383329.7|protein_coding|5/8|c.989C>T|p.Ala330Val|1004/1554|989/1119|330/372||	0.753	166	0.7229	166	0.485427
chr6	31269994	0	G	rs1050106	AC=578;AN=775;ANN=A|synonymous_variant|LOW|HLA-C|ENSG00000204525|transcript|ENST00000383329.7|protein_coding|5/8|c.987C>T|p.Thr329Thr|1002/1554|987/1119|329/372||	0.2349	166	0.259	166	0.589579
chr6	31269994	1	A	rs1050106	AC=578;AN=775;ANN=A|synonymous_variant|LOW|HLA-C|ENSG00000204525|transcript|ENST00000383329.7|protein_coding|5/8|c.987C>T|p.Thr329Thr|1002/1554|987/1119|329/372||	0.7651	166	0.741	166	0.589579
chr6	31269996	0	T	rs1130947	AC=577;AN=774;ANN=C|missense_variant|MODERATE|HLA-C|ENSG00000204525|transcript|ENST00000383329.7|protein_coding|5/8|c.985A>G|p.Thr329Ala|1000/1554|985/1119|329/372||	0.2349	166	0.259	166	0.589579
chr6	31269996	1	C	rs1130947	AC=577;AN=774;ANN=C|missense_variant|MODERATE|HLA-C|ENSG00000204525|transcript|ENST00000383329.7|protein_coding|5/8|c.985A>G|p.Thr329Ala|1000/1554|985/1119|329/372||	0.7651	166	0.741	166	0.589579
chr6	31269997	0	G	rs41540512	AC=561;AN=773;ANN=C|synonymous_variant|LOW|HLA-C|ENSG00000204525|transcript|ENST00000383329.7|protein_coding|5/8|c.984C>G|p.Val328Val|999/1554|984/1119|328/372||	0.247	166	0.2771	166	0.485427
chr6	31269997	1	C	rs41540512	AC=561;AN=773;ANN=C|synonymous_variant|LOW|HLA-C|ENSG00000204525|transcript|ENST00000383329.7|protein_coding|5/8|c.984C>G|p.Val328Val|999/1554|984/1119|328/372||	0.753	166	0.7229	166	0.485427
chr6	31269999	0	C	rs1050118	AC=254;AN=773;ANN=T|missense_variant|MODERATE|HLA-C|ENSG00000204525|transcript|ENST00000383329.7|protein_coding|5/8|c.982G>A|p.Val328Ile|997/1554|982/1119|328/372||	0.6566	166	0.7134	164	0.257284
chr6	31269999	1	T	rs1050118	AC=254;AN=773;ANN=T|missense_variant|MODERATE|HLA-C|ENSG00000204525|transcript|ENST00000383329.7|protein_coding|5/8|c.982G>A|p.Val328Ile|997/1554|982/1119|328/372||	0.3434	166	0.2866	164	0.257284
chr6	31270002	0	C	rs146911342	AC=128;AN=773;ANN=T|missense_variant|MODERATE|HLA-C|ENSG00000204525|transcript|ENST00000383329.7|protein_coding|5/8|c.979G>A|p.Val327Met|994/1554|979/1119|327/372||	0.8253	166	0.811	164	0.60182
chr6	31270002	1	T	rs146911342	AC=128;AN=773;ANN=T|missense_variant|MODERATE|HLA-C|ENSG00000204525|transcript|ENST00000383329.7|protein_coding|5/8|c.979G>A|p.Val327Met|994/1554|979/1119|327/372||	0.1747	166	0.189	164	0.60182
chr6	31270009	0	A	rs41556617	AC=578;AN=775;ANN=T|synonymous_variant|LOW|HLA-C|ENSG00000204525|transcript|ENST00000383329.7|protein_coding|5/8|c.972T>A|p.Leu324Leu|987/1554|972/1119|324/372||	0.2349	166	0.259	166	0.589579
chr6	31270009	1	T	rs41556617	AC=578;AN=775;ANN=T|synonymous_variant|LOW|HLA-C|ENSG00000204525|transcript|ENST00000383329.7|protein_coding|5/8|c.972T>A|p.Leu324Leu|987/1554|972/1119|324/372||	0.7651	166	0.741	166	0.589579
chr6	31270025	0	A	rs1050147	AC=574;AN=776;ANN=G|missense_variant|MODERATE|HLA-C|ENSG00000204525|transcript|ENST00000383329.7|protein_coding|5/8|c.956T>C|p.Val319Ala|971/1554|956/1119|319/372||	0.2349	166	0.259	166	0.589579
chr6	31270025	1	G	rs1050147	AC=574;AN=776;ANN=G|missense_variant|MODERATE|HLA-C|ENSG00000204525|transcript|ENST00000383329.7|protein_coding|5/8|c.956T>C|p.Val319Ala|971/1554|956/1119|319/372||	0.7651	166	0.741	166	0.589579
chr6	31270037	0	A	rs148706212	AC=14;AN=776;ANN=AGGACAGCCAGGACAGCTG|conservative_inframe_insertion|MODERATE|HLA-C|ENSG00000204525|transcript|ENST00000383329.7|protein_coding|5/8|c.943_944insCAGCTGTCCTGGCTGTCC|p.Gly314_Leu315insProAlaValLeuAlaVal|958/1554|943/1119|315/372||	0.988	166	0.9819	166	0.579872
chr6	31270037	1	AGGACAGCCAGGACAGCTG	rs148706212	AC=14;AN=776;ANN=AGGACAGCCAGGACAGCTG|conservative_inframe_insertion|MODERATE|HLA-C|ENSG00000204525|transcript|ENST00000383329.7|protein_coding|5/8|c.943_944insCAGCTGTCCTGGCTGTCC|p.Gly314_Leu315insProAlaValLeuAlaVal|958/1554|943/1119|315/372||	0.012	166	0.0181	166	0.579872
chr6	31270044	0	C	rs41545712	AC=14;AN=775;ANN=A|missense_variant|MODERATE|HLA-C|ENSG00000204525|transcript|ENST00000383329.7|protein_coding|5/8|c.937G>T|p.Ala313Ser|952/1554|937/1119|313/372||	0.988	166	0.9817	164	0.57358
chr6	31270044	1	A	rs41545712	AC=14;AN=775;ANN=A|missense_variant|MODERATE|HLA-C|ENSG00000204525|transcript|ENST00000383329.7|protein_coding|5/8|c.937G>T|p.Ala313Ser|952/1554|937/1119|313/372||	0.012	166	0.0183	164	0.57358
chr6	31270056	0	T	rs1050180	AC=563,14;AN=774;ANN=A|missense_variant|MODERATE|HLA-C|ENSG00000204525|transcript|ENST00000383329.7|protein_coding|5/8|c.925A>T|p.Met309Leu|940/1554|925/1119|309/372||,C|missense_variant|MODERATE|HLA-C|ENSG00000204525|transcript|ENST00000383329.7|protein_coding|5/8|c.925A>G|p.Met309Val|940/1554|925/1119|309/372||	0.2349	166	0.2561	164	0.65913
chr6	31270056	1	C	rs1050180	AC=563,14;AN=774;ANN=A|missense_variant|MODERATE|HLA-C|ENSG00000204525|transcript|ENST00000383329.7|protein_coding|5/8|c.925A>T|p.Met309Leu|940/1554|925/1119|309/372||,C|missense_variant|MODERATE|HLA-C|ENSG00000204525|transcript|ENST00000383329.7|protein_coding|5/8|c.925A>G|p.Met309Val|940/1554|925/1119|309/372||	0.753	166	0.7256	164	0.547208
chr6	31270056	2	A	rs1050180	AC=563,14;AN=774;ANN=A|missense_variant|MODERATE|HLA-C|ENSG00000204525|transcript|ENST00000383329.7|protein_coding|5/8|c.925A>T|p.Met309Leu|940/1554|925/1119|309/372||,C|missense_variant|MODERATE|HLA-C|ENSG00000204525|transcript|ENST00000383329.7|protein_coding|5/8|c.925A>G|p.Met309Val|940/1554|925/1119|309/372||	0.012	166	0.0183	164	0.57358
chr6	31270058	0	A	rs1065600	AC=14;AN=775;ANN=T|missense_variant|MODERATE|HLA-C|ENSG00000204525|transcript|ENST00000383329.7|protein_coding|5/8|c.923T>A|p.Ile308Asn|938/1554|923/1119|308/372||	0.988	166	0.9817	164	0.57358
chr6	31270058	1	T	rs1065600	AC=14;AN=775;ANN=T|missense_variant|MODERATE|HLA-C|ENSG00000204525|transcript|ENST00000383329.7|protein_coding|5/8|c.923T>A|p.Ile308Asn|938/1554|923/1119|308/372||	0.012	166	0.0183	164	0.57358
chr6	31270069	0	G	rs11757919	AC=13;AN=775;ANN=A|synonymous_variant|LOW|HLA-C|ENSG00000204525|transcript|ENST00000383329.7|protein_coding|5/8|c.912C>T|p.Pro304Pro|927/1554|912/1119|304/372||	0.9819	166	0.9756	164	0.874126
chr6	31270069	1	A	rs11757919	AC=13;AN=775;ANN=A|synonymous_variant|LOW|HLA-C|ENSG00000204525|transcript|ENST00000383329.7|protein_coding|5/8|c.912C>T|p.Pro304Pro|927/1554|912/1119|304/372||	0.0181	166	0.0244	164	0.874126
chr6	31270081	0	T	rs34794906	AC=248;AN=775;ANN=C|synonymous_variant|LOW|HLA-C|ENSG00000204525|transcript|ENST00000383329.7|protein_coding|5/8|c.900A>G|p.Pro300Pro|915/1554|900/1119|300/372||	0.7169	166	0.6524	164	0.246968
chr6	31270081	1	C	rs34794906	AC=248;AN=775;ANN=C|synonymous_variant|LOW|HLA-C|ENSG00000204525|transcript|ENST00000383329.7|protein_coding|5/8|c.900A>G|p.Pro300Pro|915/1554|900/1119|300/372||	0.2831	166	0.3476	164	0.246968
chr6	31270085	0	T	rs9264621	AC=90;AN=776;ANN=C|missense_variant&splice_region_variant|MODERATE|HLA-C|ENSG00000204525|transcript|ENST00000383329.7|protein_coding|5/8|c.896A>G|p.Glu299Gly|911/1554|896/1119|299/372||	0.8614	166	0.8795	166	0.709882
chr6	31270085	1	C	rs9264621	AC=90;AN=776;ANN=C|missense_variant&splice_region_variant|MODERATE|HLA-C|ENSG00000204525|transcript|ENST00000383329.7|protein_coding|5/8|c.896A>G|p.Glu299Gly|911/1554|896/1119|299/372||	0.1386	166	0.1205	166	0.709882
chr6	31270094	0	G	rs9461679	AC=11;AN=775;ANN=A|intron_variant|MODIFIER|HLA-C|ENSG00000204525|transcript|ENST00000383329.7|protein_coding|4/7|c.896-9C>T||||||	0.988	166	0.9939	164	0.589987
chr6	31270094	1	A	rs9461679	AC=11;AN=775;ANN=A|intron_variant|MODIFIER|HLA-C|ENSG00000204525|transcript|ENST00000383329.7|protein_coding|4/7|c.896-9C>T||||||	0.012	166	0.0061	164	0.589987
chr6	31270099	0	A	rs9264622	AC=577;AN=775;ANN=G|intron_variant|MODIFIER|HLA-C|ENSG00000204525|transcript|ENST00000383329.7|protein_coding|4/7|c.896-14T>C||||||	0.2349	166	0.2561	164	0.65913
chr6	31270099	1	G	rs9264622	AC=577;AN=775;ANN=G|intron_variant|MODIFIER|HLA-C|ENSG00000204525|transcript|ENST00000383329.7|protein_coding|4/7|c.896-14T>C||||||	0.7651	166	0.7439	164	0.65913
chr6	31270116	0	G	rs72558154	AC=14;AN=774;ANN=T|intron_variant|MODIFIER|HLA-C|ENSG00000204525|transcript|ENST00000383329.7|protein_coding|4/7|c.896-31C>A||||||	0.988	166	0.9817	164	0.57594
chr6	31270116	1	T	rs72558154	AC=14;AN=774;ANN=T|intron_variant|MODIFIER|HLA-C|ENSG00000204525|transcript|ENST00000383329.7|protein_coding|4/7|c.896-31C>A||||||	0.012	166	0.0183	164	0.57594
chr6	31270118	0	CCCCCAAG	rs765198307	AC=3;AN=774;ANN=C|intron_variant|MODIFIER|HLA-C|ENSG00000204525|transcript|ENST00000383329.7|protein_coding|4/7|c.896-40_896-34delCTTGGGG||||||	1	166	0.9878	164	0.49754
chr6	31270118	1	C	rs765198307	AC=3;AN=774;ANN=C|intron_variant|MODIFIER|HLA-C|ENSG00000204525|transcript|ENST00000383329.7|protein_coding|4/7|c.896-40_896-34delCTTGGGG||||||	0	166	0.0122	164	0.49754
chr6	31270119	0	C	rs41557915	AC=3,14;AN=774;ANN=A|intron_variant|MODIFIER|HLA-C|ENSG00000204525|transcript|ENST00000383329.7|protein_coding|4/7|c.896-34G>T||||||	0.988	166	0.9695	164	0.40031
chr6	31270119	1	*	rs41557915	AC=3,14;AN=774;ANN=A|intron_variant|MODIFIER|HLA-C|ENSG00000204525|transcript|ENST00000383329.7|protein_coding|4/7|c.896-34G>T||||||	0	166	0.0122	164	0.49754
chr6	31270119	2	A	rs41557915	AC=3,14;AN=774;ANN=A|intron_variant|MODIFIER|HLA-C|ENSG00000204525|transcript|ENST00000383329.7|protein_coding|4/7|c.896-34G>T||||||	0.012	166	0.0183	164	0.57594
chr6	31270120	0	C	rs2234776	AC=172,3;AN=775;ANN=T|intron_variant|MODIFIER|HLA-C|ENSG00000204525|transcript|ENST00000383329.7|protein_coding|4/7|c.896-35G>A||||||	0.8012	166	0.747	166	0.249372
chr6	31270120	1	T	rs2234776	AC=172,3;AN=775;ANN=T|intron_variant|MODIFIER|HLA-C|ENSG00000204525|transcript|ENST00000383329.7|protein_coding|4/7|c.896-35G>A||||||	0.1988	166	0.241	166	0.297609
chr6	31270120	2	*	rs2234776	AC=172,3;AN=775;ANN=T|intron_variant|MODIFIER|HLA-C|ENSG00000204525|transcript|ENST00000383329.7|protein_coding|4/7|c.896-35G>A||||||	0	166	0.012	166	0.49475
chr6	31270128	0	TCAGCCCTGACCCG	rs752693431	AC=3;AN=774;ANN=T|intron_variant|MODIFIER|HLA-C|ENSG00000204525|transcript|ENST00000383329.7|protein_coding|4/7|c.896-56_896-44delCGGGTCAGGGCTG||||||	1	166	0.9878	164	0.49754
chr6	31270128	1	T	rs752693431	AC=3;AN=774;ANN=T|intron_variant|MODIFIER|HLA-C|ENSG00000204525|transcript|ENST00000383329.7|protein_coding|4/7|c.896-56_896-44delCGGGTCAGGGCTG||||||	0	166	0.0122	164	0.49754
chr6	31270140	0	C	rs17884362	AC=59,3;AN=770;ANN=T|intron_variant|MODIFIER|HLA-C|ENSG00000204525|transcript|ENST00000383329.7|protein_coding|4/7|c.896-55G>A||||||	0.9277	166	0.9125	160	0.852592
chr6	31270140	1	T	rs17884362	AC=59,3;AN=770;ANN=T|intron_variant|MODIFIER|HLA-C|ENSG00000204525|transcript|ENST00000383329.7|protein_coding|4/7|c.896-55G>A||||||	0.0723	166	0.075	160	0.981615
chr6	31270140	2	*	rs17884362	AC=59,3;AN=770;ANN=T|intron_variant|MODIFIER|HLA-C|ENSG00000204525|transcript|ENST00000383329.7|protein_coding|4/7|c.896-55G>A||||||	0	166	0.0125	160	0.48267
chr6	31270141	0	G	rs116744327	AC=64,3;AN=770;ANN=A|intron_variant|MODIFIER|HLA-C|ENSG00000204525|transcript|ENST00000383329.7|protein_coding|4/7|c.896-56C>T||||||	0.8916	166	0.8889	162	0.96416
chr6	31270141	1	A	rs116744327	AC=64,3;AN=770;ANN=A|intron_variant|MODIFIER|HLA-C|ENSG00000204525|transcript|ENST00000383329.7|protein_coding|4/7|c.896-56C>T||||||	0.1084	166	0.0988	162	0.82314
chr6	31270141	2	*	rs116744327	AC=64,3;AN=770;ANN=A|intron_variant|MODIFIER|HLA-C|ENSG00000204525|transcript|ENST00000383329.7|protein_coding|4/7|c.896-56C>T||||||	0	166	0.0123	162	0.48215
chr6	31270154	0	CAGA	rs35424484;rs67298404	AC=552;AN=768;ANN=C|intron_variant|MODIFIER|HLA-C|ENSG00000204525|transcript|ENST00000383329.7|protein_coding|4/7|c.895+53_895+55delTCT||||||	0.247	166	0.2963	162	0.38492
chr6	31270154	1	C	rs35424484;rs67298404	AC=552;AN=768;ANN=C|intron_variant|MODIFIER|HLA-C|ENSG00000204525|transcript|ENST00000383329.7|protein_coding|4/7|c.895+53_895+55delTCT||||||	0.753	166	0.7037	162	0.38492
chr6	31270161	0	A	rs41542114	AC=3;AN=769;ANN=G|intron_variant|MODIFIER|HLA-C|ENSG00000204525|transcript|ENST00000383329.7|protein_coding|4/7|c.895+49T>C||||||	1	166	0.9877	162	0.48215
chr6	31270161	1	G	rs41542114	AC=3;AN=769;ANN=G|intron_variant|MODIFIER|HLA-C|ENSG00000204525|transcript|ENST00000383329.7|protein_coding|4/7|c.895+49T>C||||||	0	166	0.0123	162	0.48215
chr6	31270164	0	T	rs41560915	AC=3;AN=769;ANN=C|intron_variant|MODIFIER|HLA-C|ENSG00000204525|transcript|ENST00000383329.7|protein_coding|4/7|c.895+46A>G||||||	1	166	0.9877	162	0.48215
chr6	31270164	1	C	rs41560915	AC=3;AN=769;ANN=C|intron_variant|MODIFIER|HLA-C|ENSG00000204525|transcript|ENST00000383329.7|protein_coding|4/7|c.895+46A>G||||||	0	166	0.0123	162	0.48215
chr6	31270173	0	T	rs9264623	AC=569;AN=769;ANN=C|intron_variant|MODIFIER|HLA-C|ENSG00000204525|transcript|ENST00000383329.7|protein_coding|4/7|c.895+37A>G||||||	0.2349	166	0.2716	162	0.43398
chr6	31270173	1	C	rs9264623	AC=569;AN=769;ANN=C|intron_variant|MODIFIER|HLA-C|ENSG00000204525|transcript|ENST00000383329.7|protein_coding|4/7|c.895+37A>G||||||	0.7651	166	0.7284	162	0.43398
chr6	31270178	0	T	rs9264624	AC=569;AN=769;ANN=G|intron_variant|MODIFIER|HLA-C|ENSG00000204525|transcript|ENST00000383329.7|protein_coding|4/7|c.895+32A>C||||||	0.2349	166	0.2716	162	0.43398
chr6	31270178	1	G	rs9264624	AC=569;AN=769;ANN=G|intron_variant|MODIFIER|HLA-C|ENSG00000204525|transcript|ENST00000383329.7|protein_coding|4/7|c.895+32A>C||||||	0.7651	166	0.7284	162	0.43398
chr6	31270181	0	G	rs41545214	AC=3;AN=769;ANN=C|intron_variant|MODIFIER|HLA-C|ENSG00000204525|transcript|ENST00000383329.7|protein_coding|4/7|c.895+29C>G||||||	1	166	0.9877	162	0.48215
chr6	31270181	1	C	rs41545214	AC=3;AN=769;ANN=C|intron_variant|MODIFIER|HLA-C|ENSG00000204525|transcript|ENST00000383329.7|protein_coding|4/7|c.895+29C>G||||||	0	166	0.0123	162	0.48215
chr6	31270183	0	G	rs9264625	AC=565;AN=768;ANN=C|intron_variant|MODIFIER|HLA-C|ENSG00000204525|transcript|ENST00000383329.7|protein_coding|4/7|c.895+27C>G||||||	0.2349	166	0.284	162	0.3811
chr6	31270183	1	C	rs9264625	AC=565;AN=768;ANN=C|intron_variant|MODIFIER|HLA-C|ENSG00000204525|transcript|ENST00000383329.7|protein_coding|4/7|c.895+27C>G||||||	0.7651	166	0.716	162	0.3811
chr6	31270185	0	T	rs9264626	AC=565;AN=767;ANN=C|intron_variant|MODIFIER|HLA-C|ENSG00000204525|transcript|ENST00000383329.7|protein_coding|4/7|c.895+25A>G||||||	0.2349	166	0.284	162	0.3811
chr6	31270185	1	C	rs9264626	AC=565;AN=767;ANN=C|intron_variant|MODIFIER|HLA-C|ENSG00000204525|transcript|ENST00000383329.7|protein_coding|4/7|c.895+25A>G||||||	0.7651	166	0.716	162	0.3811
chr6	31270186	0	G	rs9264627	AC=568;AN=767;ANN=A|intron_variant|MODIFIER|HLA-C|ENSG00000204525|transcript|ENST00000383329.7|protein_coding|4/7|c.895+24C>T||||||	0.2349	166	0.2716	162	0.43398
chr6	31270186	1	A	rs9264627	AC=568;AN=767;ANN=A|intron_variant|MODIFIER|HLA-C|ENSG00000204525|transcript|ENST00000383329.7|protein_coding|4/7|c.895+24C>T||||||	0.7651	166	0.7284	162	0.43398
chr6	31270188	0	G	rs17886232	AC=227;AN=769;ANN=C|intron_variant|MODIFIER|HLA-C|ENSG00000204525|transcript|ENST00000383329.7|protein_coding|4/7|c.895+22C>G||||||	0.7289	166	0.6975	162	0.4647
chr6	31270188	1	C	rs17886232	AC=227;AN=769;ANN=C|intron_variant|MODIFIER|HLA-C|ENSG00000204525|transcript|ENST00000383329.7|protein_coding|4/7|c.895+22C>G||||||	0.2711	166	0.3025	162	0.4647
chr6	31270194	0	C	rs9264628	AC=568;AN=766;ANN=T|intron_variant|MODIFIER|HLA-C|ENSG00000204525|transcript|ENST00000383329.7|protein_coding|4/7|c.895+16G>A||||||	0.2349	166	0.2716	162	0.43398
chr6	31270194	1	T	rs9264628	AC=568;AN=766;ANN=T|intron_variant|MODIFIER|HLA-C|ENSG00000204525|transcript|ENST00000383329.7|protein_coding|4/7|c.895+16G>A||||||	0.7651	166	0.7284	162	0.43398
chr6	31270198	0	T	rs9264629	AC=568;AN=766;ANN=C|intron_variant|MODIFIER|HLA-C|ENSG00000204525|transcript|ENST00000383329.7|protein_coding|4/7|c.895+12A>G||||||	0.2349	166	0.2716	162	0.43398
chr6	31270198	1	C	rs9264629	AC=568;AN=766;ANN=C|intron_variant|MODIFIER|HLA-C|ENSG00000204525|transcript|ENST00000383329.7|protein_coding|4/7|c.895+12A>G||||||	0.7651	166	0.7284	162	0.43398
chr6	31270210	0	C	rs41556321	AC=145;AN=769;ANN=T|missense_variant&splice_region_variant|MODERATE|HLA-C|ENSG00000204525|transcript|ENST00000383329.7|protein_coding|4/8|c.895G>A|p.Glu299Lys|910/1554|895/1119|299/372||	0.8133	166	0.8025	162	0.63776
chr6	31270210	1	T	rs41556321	AC=145;AN=769;ANN=T|missense_variant&splice_region_variant|MODERATE|HLA-C|ENSG00000204525|transcript|ENST00000383329.7|protein_coding|4/8|c.895G>A|p.Glu299Lys|910/1554|895/1119|299/372||	0.1867	166	0.1975	162	0.63776
chr6	31270214	0	G	rs2308628	AC=568;AN=766;ANN=T|missense_variant|MODERATE|HLA-C|ENSG00000204525|transcript|ENST00000383329.7|protein_coding|4/8|c.891C>A|p.Ser297Arg|906/1554|891/1119|297/372||	0.2349	166	0.2716	162	0.43398
chr6	31270214	1	T	rs2308628	AC=568;AN=766;ANN=T|missense_variant|MODERATE|HLA-C|ENSG00000204525|transcript|ENST00000383329.7|protein_coding|4/8|c.891C>A|p.Ser297Arg|906/1554|891/1119|297/372||	0.7651	166	0.7284	162	0.43398
chr6	31270224	0	A	rs41546713	AC=13;AN=772;ANN=C|missense_variant|MODERATE|HLA-C|ENSG00000204525|transcript|ENST00000383329.7|protein_coding|4/8|c.881T>G|p.Leu294Arg|896/1554|881/1119|294/372||	0.988	166	0.9878	164	0.95741
chr6	31270224	1	C	rs41546713	AC=13;AN=772;ANN=C|missense_variant|MODERATE|HLA-C|ENSG00000204525|transcript|ENST00000383329.7|protein_coding|4/8|c.881T>G|p.Leu294Arg|896/1554|881/1119|294/372||	0.012	166	0.0122	164	0.95741
chr6	31270225	0	G	rs41558713	AC=13;AN=772;ANN=A|missense_variant|MODERATE|HLA-C|ENSG00000204525|transcript|ENST00000383329.7|protein_coding|4/8|c.880C>T|p.Leu294Phe|895/1554|880/1119|294/372||	0.988	166	0.9878	164	0.95741
chr6	31270225	1	A	rs41558713	AC=13;AN=772;ANN=A|missense_variant|MODERATE|HLA-C|ENSG00000204525|transcript|ENST00000383329.7|protein_coding|4/8|c.880C>T|p.Leu294Phe|895/1554|880/1119|294/372||	0.012	166	0.0122	164	0.95741
chr6	31270232	0	T	rs1131014	AC=348;AN=767;ANN=C|synonymous_variant|LOW|HLA-C|ENSG00000204525|transcript|ENST00000383329.7|protein_coding|4/8|c.873A>G|p.Gln291Gln|888/1554|873/1119|291/372||	0.5422	166	0.5062	162	0.5407
chr6	31270232	1	C	rs1131014	AC=348;AN=767;ANN=C|synonymous_variant|LOW|HLA-C|ENSG00000204525|transcript|ENST00000383329.7|protein_coding|4/8|c.873A>G|p.Gln291Gln|888/1554|873/1119|291/372||	0.4578	166	0.4938	162	0.5407
chr6	31270233	0	T	rs1131015	AC=554;AN=767;ANN=G|missense_variant|MODERATE|HLA-C|ENSG00000204525|transcript|ENST00000383329.7|protein_coding|4/8|c.872A>C|p.Gln291Pro|887/1554|872/1119|291/372||	0.253	166	0.284	162	0.5019
chr6	31270233	1	G	rs1131015	AC=554;AN=767;ANN=G|missense_variant|MODERATE|HLA-C|ENSG00000204525|transcript|ENST00000383329.7|protein_coding|4/8|c.872A>C|p.Gln291Pro|887/1554|872/1119|291/372||	0.747	166	0.716	162	0.5019
chr6	31270250	0	C	rs41540117	AC=126;AN=773;ANN=A|missense_variant|MODERATE|HLA-C|ENSG00000204525|transcript|ENST00000383329.7|protein_coding|4/8|c.855G>T|p.Met285Ile|870/1554|855/1119|285/372||	0.8253	166	0.8232	164	0.702254
chr6	31270250	1	A	rs41540117	AC=126;AN=773;ANN=A|missense_variant|MODERATE|HLA-C|ENSG00000204525|transcript|ENST00000383329.7|protein_coding|4/8|c.855G>T|p.Met285Ile|870/1554|855/1119|285/372||	0.1747	166	0.1768	164	0.702254
chr6	31270252	0	T	rs2308622	AC=569;AN=767;ANN=C|missense_variant|MODERATE|HLA-C|ENSG00000204525|transcript|ENST00000383329.7|protein_coding|4/8|c.853A>G|p.Met285Val|868/1554|853/1119|285/372||	0.2378	164	0.2683	164	0.49409
chr6	31270252	1	C	rs2308622	AC=569;AN=767;ANN=C|missense_variant|MODERATE|HLA-C|ENSG00000204525|transcript|ENST00000383329.7|protein_coding|4/8|c.853A>G|p.Met285Val|868/1554|853/1119|285/372||	0.7622	164	0.7317	164	0.49409
chr6	31270271	0	C	rs41542914	AC=14;AN=774;ANN=T|synonymous_variant|LOW|HLA-C|ENSG00000204525|transcript|ENST00000383329.7|protein_coding|4/8|c.834G>A|p.Glu278Glu|849/1554|834/1119|278/372||	0.988	166	0.9819	166	0.579872
chr6	31270271	1	T	rs41542914	AC=14;AN=774;ANN=T|synonymous_variant|LOW|HLA-C|ENSG00000204525|transcript|ENST00000383329.7|protein_coding|4/8|c.834G>A|p.Glu278Glu|849/1554|834/1119|278/372||	0.012	166	0.0181	166	0.579872
chr6	31270276	0	G	rs707908	AC=557;AN=769;ANN=C|missense_variant|MODERATE|HLA-C|ENSG00000204525|transcript|ENST00000383329.7|protein_coding|4/8|c.829C>G|p.Gln277Glu|844/1554|829/1119|277/372||	0.247	166	0.2805	164	0.45792
chr6	31270276	1	C	rs707908	AC=557;AN=769;ANN=C|missense_variant|MODERATE|HLA-C|ENSG00000204525|transcript|ENST00000383329.7|protein_coding|4/8|c.829C>G|p.Gln277Glu|844/1554|829/1119|277/372||	0.753	166	0.7195	164	0.45792
chr6	31270291	0	C	rs1050276	AC=15;AN=774;ANN=T|missense_variant|MODERATE|HLA-C|ENSG00000204525|transcript|ENST00000383329.7|protein_coding|4/8|c.814G>A|p.Val272Met|829/1554|814/1119|272/372||	0.994	166	0.9819	166	0.268437
chr6	31270291	1	T	rs1050276	AC=15;AN=774;ANN=T|missense_variant|MODERATE|HLA-C|ENSG00000204525|transcript|ENST00000383329.7|protein_coding|4/8|c.814G>A|p.Val272Met|829/1554|814/1119|272/372||	0.006	166	0.0181	166	0.268437
chr6	31270348	0	C	rs41547622	AC=1;AN=775;ANN=G|missense_variant|MODERATE|HLA-C|ENSG00000204525|transcript|ENST00000383329.7|protein_coding|4/8|c.757G>C|p.Glu253Gln|772/1554|757/1119|253/372||	0.994	166	1	166	0.491642
chr6	31270348	1	G	rs41547622	AC=1;AN=775;ANN=G|missense_variant|MODERATE|HLA-C|ENSG00000204525|transcript|ENST00000383329.7|protein_coding|4/8|c.757G>C|p.Glu253Gln|772/1554|757/1119|253/372||	0.006	166	0	166	0.491642
chr6	31270349	0	G	rs2308618	AC=62;AN=773;ANN=A|synonymous_variant|LOW|HLA-C|ENSG00000204525|transcript|ENST00000383329.7|protein_coding|4/8|c.756C>T|p.Thr252Thr|771/1554|756/1119|252/372||	0.9277	166	0.9146	164	0.89688
chr6	31270349	1	A	rs2308618	AC=62;AN=773;ANN=A|synonymous_variant|LOW|HLA-C|ENSG00000204525|transcript|ENST00000383329.7|protein_coding|4/8|c.756C>T|p.Thr252Thr|771/1554|756/1119|252/372||	0.0723	166	0.0854	164	0.89688
chr6	31270358	0	G	rs1050317	AC=567;AN=772;ANN=A|synonymous_variant|LOW|HLA-C|ENSG00000204525|transcript|ENST00000383329.7|protein_coding|4/8|c.747C>T|p.Thr249Thr|762/1554|747/1119|249/372||	0.241	166	0.2683	164	0.59115
chr6	31270358	1	A	rs1050317	AC=567;AN=772;ANN=A|synonymous_variant|LOW|HLA-C|ENSG00000204525|transcript|ENST00000383329.7|protein_coding|4/8|c.747C>T|p.Thr249Thr|762/1554|747/1119|249/372||	0.759	166	0.7317	164	0.59115
chr6	31270361	0	C	rs1050320	AC=566;AN=771;ANN=T|synonymous_variant|LOW|HLA-C|ENSG00000204525|transcript|ENST00000383329.7|protein_coding|4/8|c.744G>A|p.Gln248Gln|759/1554|744/1119|248/372||	0.241	166	0.2683	164	0.59115
chr6	31270361	1	T	rs1050320	AC=566;AN=771;ANN=T|synonymous_variant|LOW|HLA-C|ENSG00000204525|transcript|ENST00000383329.7|protein_coding|4/8|c.744G>A|p.Gln248Gln|759/1554|744/1119|248/372||	0.759	166	0.7317	164	0.59115
chr6	31270370	0	C	rs1050326	AC=325;AN=775;ANN=G|synonymous_variant|LOW|HLA-C|ENSG00000204525|transcript|ENST00000383329.7|protein_coding|4/8|c.735G>C|p.Gly245Gly|750/1554|735/1119|245/372||	0.5181	166	0.6145	166	0.065562
chr6	31270370	1	G	rs1050326	AC=325;AN=775;ANN=G|synonymous_variant|LOW|HLA-C|ENSG00000204525|transcript|ENST00000383329.7|protein_coding|4/8|c.735G>C|p.Gly245Gly|750/1554|735/1119|245/372||	0.4819	166	0.3855	166	0.065562
chr6	31270378	0	G	rs1050328	AC=231;AN=774;ANN=A|missense_variant|MODERATE|HLA-C|ENSG00000204525|transcript|ENST00000383329.7|protein_coding|4/8|c.727C>T|p.Arg243Trp|742/1554|727/1119|243/372||	0.7349	166	0.6807	166	0.318004
chr6	31270378	1	A	rs1050328	AC=231;AN=774;ANN=A|missense_variant|MODERATE|HLA-C|ENSG00000204525|transcript|ENST00000383329.7|protein_coding|4/8|c.727C>T|p.Arg243Trp|742/1554|727/1119|243/372||	0.2651	166	0.3193	166	0.318004
chr6	31270402	0	C	rs41562012	AC=34;AN=776;ANN=T|missense_variant|MODERATE|HLA-C|ENSG00000204525|transcript|ENST00000383329.7|protein_coding|4/8|c.703G>A|p.Ala235Thr|718/1554|703/1119|235/372||	0.9157	166	0.9458	166	0.279829
chr6	31270402	1	T	rs41562012	AC=34;AN=776;ANN=T|missense_variant|MODERATE|HLA-C|ENSG00000204525|transcript|ENST00000383329.7|protein_coding|4/8|c.703G>A|p.Ala235Thr|718/1554|703/1119|235/372||	0.0843	166	0.0542	166	0.279829
chr6	31270437	0	G	rs41545014	AC=2;AN=776;ANN=A|missense_variant|MODERATE|HLA-C|ENSG00000204525|transcript|ENST00000383329.7|protein_coding|4/8|c.668C>T|p.Ala223Val|683/1554|668/1119|223/372||	1	166	1	166	NA
chr6	31270437	1	A	rs41545014	AC=2;AN=776;ANN=A|missense_variant|MODERATE|HLA-C|ENSG00000204525|transcript|ENST00000383329.7|protein_coding|4/8|c.668C>T|p.Ala223Val|683/1554|668/1119|223/372||	0	166	0	166	NA
chr6	31270453	0	G	rs1050716	AC=572,6;AN=775;ANN=C|missense_variant|MODERATE|HLA-C|ENSG00000204525|transcript|ENST00000383329.7|protein_coding|4/8|c.652C>G|p.Leu218Val|667/1554|652/1119|218/372||,T|missense_variant|MODERATE|HLA-C|ENSG00000204525|transcript|ENST00000383329.7|protein_coding|4/8|c.652C>A|p.Leu218Ile|667/1554|652/1119|218/372||	0.2349	166	0.2561	164	0.65913
chr6	31270453	1	C	rs1050716	AC=572,6;AN=775;ANN=C|missense_variant|MODERATE|HLA-C|ENSG00000204525|transcript|ENST00000383329.7|protein_coding|4/8|c.652C>G|p.Leu218Val|667/1554|652/1119|218/372||,T|missense_variant|MODERATE|HLA-C|ENSG00000204525|transcript|ENST00000383329.7|protein_coding|4/8|c.652C>A|p.Leu218Ile|667/1554|652/1119|218/372||	0.759	166	0.7439	164	0.778467
chr6	31270453	2	T	rs1050716	AC=572,6;AN=775;ANN=C|missense_variant|MODERATE|HLA-C|ENSG00000204525|transcript|ENST00000383329.7|protein_coding|4/8|c.652C>G|p.Leu218Val|667/1554|652/1119|218/372||,T|missense_variant|MODERATE|HLA-C|ENSG00000204525|transcript|ENST00000383329.7|protein_coding|4/8|c.652C>A|p.Leu218Ile|667/1554|652/1119|218/372||	0.006	166	0	164	0.210665
chr6	31270455	0	G	rs1050343	AC=34;AN=776;ANN=A|missense_variant|MODERATE|HLA-C|ENSG00000204525|transcript|ENST00000383329.7|protein_coding|4/8|c.650C>T|p.Pro217Leu|665/1554|650/1119|217/372||	0.9458	166	0.9458	166	0.901917
chr6	31270455	1	A	rs1050343	AC=34;AN=776;ANN=A|missense_variant|MODERATE|HLA-C|ENSG00000204525|transcript|ENST00000383329.7|protein_coding|4/8|c.650C>T|p.Pro217Leu|665/1554|650/1119|217/372||	0.0542	166	0.0542	166	0.901917
chr6	31270457	0	G	rs1050344	AC=572;AN=775;ANN=A|synonymous_variant|LOW|HLA-C|ENSG00000204525|transcript|ENST00000383329.7|protein_coding|4/8|c.648C>T|p.His216His|663/1554|648/1119|216/372||	0.241	166	0.2561	164	0.778467
chr6	31270457	1	A	rs1050344	AC=572;AN=775;ANN=A|synonymous_variant|LOW|HLA-C|ENSG00000204525|transcript|ENST00000383329.7|protein_coding|4/8|c.648C>T|p.His216His|663/1554|648/1119|216/372||	0.759	166	0.7439	164	0.778467
chr6	31270469	0	G	rs1131292	AC=6;AN=776;ANN=A|synonymous_variant|LOW|HLA-C|ENSG00000204525|transcript|ENST00000383329.7|protein_coding|4/8|c.636C>T|p.His212His|651/1554|636/1119|212/372||	0.988	166	1	166	0.15594
chr6	31270469	1	A	rs1131292	AC=6;AN=776;ANN=A|synonymous_variant|LOW|HLA-C|ENSG00000204525|transcript|ENST00000383329.7|protein_coding|4/8|c.636C>T|p.His212His|651/1554|636/1119|212/372||	0.012	166	0	166	0.15594
chr6	31270482	0	G	rs1131096	AC=557,15;AN=776;ANN=C|missense_variant|MODERATE|HLA-C|ENSG00000204525|transcript|ENST00000383329.7|protein_coding|4/8|c.623C>G|p.Pro208Arg|638/1554|623/1119|208/372||,T|missense_variant|MODERATE|HLA-C|ENSG00000204525|transcript|ENST00000383329.7|protein_coding|4/8|c.623C>A|p.Pro208His|638/1554|623/1119|208/372||	0.241	166	0.259	166	0.703893
chr6	31270482	1	T	rs1131096	AC=557,15;AN=776;ANN=C|missense_variant|MODERATE|HLA-C|ENSG00000204525|transcript|ENST00000383329.7|protein_coding|4/8|c.623C>G|p.Pro208Arg|638/1554|623/1119|208/372||,T|missense_variant|MODERATE|HLA-C|ENSG00000204525|transcript|ENST00000383329.7|protein_coding|4/8|c.623C>A|p.Pro208His|638/1554|623/1119|208/372||	0.747	166	0.7229	166	0.590681
chr6	31270482	2	C	rs1131096	AC=557,15;AN=776;ANN=C|missense_variant|MODERATE|HLA-C|ENSG00000204525|transcript|ENST00000383329.7|protein_coding|4/8|c.623C>G|p.Pro208Arg|638/1554|623/1119|208/372||,T|missense_variant|MODERATE|HLA-C|ENSG00000204525|transcript|ENST00000383329.7|protein_coding|4/8|c.623C>A|p.Pro208His|638/1554|623/1119|208/372||	0.012	166	0.0181	166	0.579872
chr6	31270484	0	T	rs41547620	AC=8;AN=776;ANN=G|missense_variant&splice_region_variant|MODERATE|HLA-C|ENSG00000204525|transcript|ENST00000383329.7|protein_coding|4/8|c.621A>C|p.Glu207Asp|636/1554|621/1119|207/372||	0.988	166	1	166	0.15594
chr6	31270484	1	G	rs41547620	AC=8;AN=776;ANN=G|missense_variant&splice_region_variant|MODERATE|HLA-C|ENSG00000204525|transcript|ENST00000383329.7|protein_coding|4/8|c.621A>C|p.Glu207Asp|636/1554|621/1119|207/372||	0.012	166	0	166	0.15594
chr6	31270490	0	C	rs41561715	AC=143;AN=776;ANN=T|splice_region_variant&intron_variant|LOW|HLA-C|ENSG00000204525|transcript|ENST00000383329.7|protein_coding|3/7|c.620-5G>A||||||	0.8133	166	0.8012	166	0.670547
chr6	31270490	1	T	rs41561715	AC=143;AN=776;ANN=T|splice_region_variant&intron_variant|LOW|HLA-C|ENSG00000204525|transcript|ENST00000383329.7|protein_coding|3/7|c.620-5G>A||||||	0.1867	166	0.1988	166	0.670547
chr6	31270512	0	A	rs1448757249	AC=8;AN=776;ANN=G|intron_variant|MODIFIER|HLA-C|ENSG00000204525|transcript|ENST00000383329.7|protein_coding|3/7|c.620-27T>C||||||	0.988	166	1	166	0.15594
chr6	31270512	1	G	rs1448757249	AC=8;AN=776;ANN=G|intron_variant|MODIFIER|HLA-C|ENSG00000204525|transcript|ENST00000383329.7|protein_coding|3/7|c.620-27T>C||||||	0.012	166	0	166	0.15594
chr6	31270514	0	A	rs1259431422	AC=8;AN=775;ANN=G|intron_variant|MODIFIER|HLA-C|ENSG00000204525|transcript|ENST00000383329.7|protein_coding|3/7|c.620-29T>C||||||	0.988	166	1	166	0.15594
chr6	31270514	1	G	rs1259431422	AC=8;AN=775;ANN=G|intron_variant|MODIFIER|HLA-C|ENSG00000204525|transcript|ENST00000383329.7|protein_coding|3/7|c.620-29T>C||||||	0.012	166	0	166	0.15594
chr6	31270520	0	C	rs9264636	AC=571;AN=775;ANN=T|intron_variant|MODIFIER|HLA-C|ENSG00000204525|transcript|ENST00000383329.7|protein_coding|3/7|c.620-35G>A||||||	0.241	166	0.2561	164	0.778467
chr6	31270520	1	T	rs9264636	AC=571;AN=775;ANN=T|intron_variant|MODIFIER|HLA-C|ENSG00000204525|transcript|ENST00000383329.7|protein_coding|3/7|c.620-35G>A||||||	0.759	166	0.7439	164	0.778467
chr6	31270528	0	T	rs1483725962	AC=7;AN=775;ANN=A|intron_variant|MODIFIER|HLA-C|ENSG00000204525|transcript|ENST00000383329.7|protein_coding|3/7|c.620-43A>T||||||	0.988	166	1	166	0.15594
chr6	31270528	1	A	rs1483725962	AC=7;AN=775;ANN=A|intron_variant|MODIFIER|HLA-C|ENSG00000204525|transcript|ENST00000383329.7|protein_coding|3/7|c.620-43A>T||||||	0.012	166	0	166	0.15594
chr6	31270531	0	G	rs9264637	AC=571;AN=774;ANN=C|intron_variant|MODIFIER|HLA-C|ENSG00000204525|transcript|ENST00000383329.7|protein_coding|3/7|c.620-46C>G||||||	0.241	166	0.2561	164	0.778467
chr6	31270531	1	C	rs9264637	AC=571;AN=774;ANN=C|intron_variant|MODIFIER|HLA-C|ENSG00000204525|transcript|ENST00000383329.7|protein_coding|3/7|c.620-46C>G||||||	0.759	166	0.7439	164	0.778467
chr6	31270537	0	T	rs1344420925	AC=7;AN=771;ANN=C|intron_variant|MODIFIER|HLA-C|ENSG00000204525|transcript|ENST00000383329.7|protein_coding|3/7|c.620-52A>G||||||	0.988	166	1	162	0.158147
chr6	31270537	1	C	rs1344420925	AC=7;AN=771;ANN=C|intron_variant|MODIFIER|HLA-C|ENSG00000204525|transcript|ENST00000383329.7|protein_coding|3/7|c.620-52A>G||||||	0.012	166	0	162	0.158147
chr6	31270539	0	C	rs1275352254	AC=7;AN=771;ANN=T|intron_variant|MODIFIER|HLA-C|ENSG00000204525|transcript|ENST00000383329.7|protein_coding|3/7|c.620-54G>A||||||	0.988	166	1	162	0.158147
chr6	31270539	1	T	rs1275352254	AC=7;AN=771;ANN=T|intron_variant|MODIFIER|HLA-C|ENSG00000204525|transcript|ENST00000383329.7|protein_coding|3/7|c.620-54G>A||||||	0.012	166	0	162	0.158147
chr6	31270541	0	G	rs9264638	AC=556;AN=774;ANN=A|intron_variant|MODIFIER|HLA-C|ENSG00000204525|transcript|ENST00000383329.7|protein_coding|3/7|c.620-56C>T||||||	0.253	166	0.2744	164	0.658652
chr6	31270541	1	A	rs9264638	AC=556;AN=774;ANN=A|intron_variant|MODIFIER|HLA-C|ENSG00000204525|transcript|ENST00000383329.7|protein_coding|3/7|c.620-56C>T||||||	0.747	166	0.7256	164	0.658652
chr6	31270542	0	C	rs1315331886	AC=7;AN=771;ANN=G|intron_variant|MODIFIER|HLA-C|ENSG00000204525|transcript|ENST00000383329.7|protein_coding|3/7|c.620-57G>C||||||	0.988	166	1	162	0.158147
chr6	31270542	1	G	rs1315331886	AC=7;AN=771;ANN=G|intron_variant|MODIFIER|HLA-C|ENSG00000204525|transcript|ENST00000383329.7|protein_coding|3/7|c.620-57G>C||||||	0.012	166	0	162	0.158147
chr6	31270544	0	G	rs1396940379	AC=7;AN=771;ANN=C|intron_variant|MODIFIER|HLA-C|ENSG00000204525|transcript|ENST00000383329.7|protein_coding|3/7|c.620-59C>G||||||	0.988	166	1	162	0.158147
chr6	31270544	1	C	rs1396940379	AC=7;AN=771;ANN=C|intron_variant|MODIFIER|HLA-C|ENSG00000204525|transcript|ENST00000383329.7|protein_coding|3/7|c.620-59C>G||||||	0.012	166	0	162	0.158147
chr6	31270545	0	C	rs9264639	AC=89;AN=771;ANN=T|intron_variant|MODIFIER|HLA-C|ENSG00000204525|transcript|ENST00000383329.7|protein_coding|3/7|c.620-60G>A||||||	0.8614	166	0.8765	162	0.776172
chr6	31270545	1	T	rs9264639	AC=89;AN=771;ANN=T|intron_variant|MODIFIER|HLA-C|ENSG00000204525|transcript|ENST00000383329.7|protein_coding|3/7|c.620-60G>A||||||	0.1386	166	0.1235	162	0.776172
chr6	31270546	0	G	rs140505137	AC=17;AN=771;ANN=A|intron_variant|MODIFIER|HLA-C|ENSG00000204525|transcript|ENST00000383329.7|protein_coding|3/7|c.620-61C>T||||||	0.9699	166	1	162	0.020191
chr6	31270546	1	A	rs140505137	AC=17;AN=771;ANN=A|intron_variant|MODIFIER|HLA-C|ENSG00000204525|transcript|ENST00000383329.7|protein_coding|3/7|c.620-61C>T||||||	0.0301	166	0	162	0.020191
chr6	31270557	0	C	rs41540318	AC=38;AN=769;ANN=T|intron_variant|MODIFIER|HLA-C|ENSG00000204525|transcript|ENST00000383329.7|protein_coding|3/7|c.620-72G>A||||||	0.9157	166	0.9444	162	0.304438
chr6	31270557	1	T	rs41540318	AC=38;AN=769;ANN=T|intron_variant|MODIFIER|HLA-C|ENSG00000204525|transcript|ENST00000383329.7|protein_coding|3/7|c.620-72G>A||||||	0.0843	166	0.0556	162	0.304438
chr6	31270568	0	T	rs17883395	AC=62;AN=766;ANN=C|intron_variant|MODIFIER|HLA-C|ENSG00000204525|transcript|ENST00000383329.7|protein_coding|3/7|c.620-83A>G||||||	0.9277	166	0.9125	160	0.841222
chr6	31270568	1	C	rs17883395	AC=62;AN=766;ANN=C|intron_variant|MODIFIER|HLA-C|ENSG00000204525|transcript|ENST00000383329.7|protein_coding|3/7|c.620-83A>G||||||	0.0723	166	0.0875	160	0.841222
chr6	31270982	0	C	rs17884428	AC=486;AN=772;ANN=T|intron_variant|MODIFIER|HLA-C|ENSG00000204525|transcript|ENST00000383329.7|protein_coding|3/7|c.619+91G>A||||||	0.3659	164	0.378	164	0.762489
chr6	31270982	1	T	rs17884428	AC=486;AN=772;ANN=T|intron_variant|MODIFIER|HLA-C|ENSG00000204525|transcript|ENST00000383329.7|protein_coding|3/7|c.619+91G>A||||||	0.6341	164	0.622	164	0.762489
chr6	31270985	0	T	rs9264652	AC=576;AN=772;ANN=C|intron_variant|MODIFIER|HLA-C|ENSG00000204525|transcript|ENST00000383329.7|protein_coding|3/7|c.619+88A>G||||||	0.2256	164	0.2561	164	0.53651
chr6	31270985	1	C	rs9264652	AC=576;AN=772;ANN=C|intron_variant|MODIFIER|HLA-C|ENSG00000204525|transcript|ENST00000383329.7|protein_coding|3/7|c.619+88A>G||||||	0.7744	164	0.7439	164	0.53651
chr6	31271016	0	G	rs41561913	AC=33;AN=773;ANN=A|intron_variant|MODIFIER|HLA-C|ENSG00000204525|transcript|ENST00000383329.7|protein_coding|3/7|c.619+57C>T||||||	0.9639	166	0.9451	164	0.327011
chr6	31271016	1	A	rs41561913	AC=33;AN=773;ANN=A|intron_variant|MODIFIER|HLA-C|ENSG00000204525|transcript|ENST00000383329.7|protein_coding|3/7|c.619+57C>T||||||	0.0361	166	0.0549	164	0.327011
chr6	31271024	0	C	rs41544614	AC=16;AN=772;ANN=G|intron_variant|MODIFIER|HLA-C|ENSG00000204525|transcript|ENST00000383329.7|protein_coding|3/7|c.619+49G>C||||||	0.994	166	0.9815	162	0.262607
chr6	31271024	1	G	rs41544614	AC=16;AN=772;ANN=G|intron_variant|MODIFIER|HLA-C|ENSG00000204525|transcript|ENST00000383329.7|protein_coding|3/7|c.619+49G>C||||||	0.006	166	0.0185	162	0.262607
chr6	31271037	0	T	rs9264653	AC=529;AN=774;ANN=C|intron_variant|MODIFIER|HLA-C|ENSG00000204525|transcript|ENST00000383329.7|protein_coding|3/7|c.619+36A>G||||||	0.3072	166	0.311	164	0.594833
chr6	31271037	1	C	rs9264653	AC=529;AN=774;ANN=C|intron_variant|MODIFIER|HLA-C|ENSG00000204525|transcript|ENST00000383329.7|protein_coding|3/7|c.619+36A>G||||||	0.6928	166	0.689	164	0.594833
chr6	31271038	0	A	rs41544212	AC=165;AN=775;ANN=G|intron_variant|MODIFIER|HLA-C|ENSG00000204525|transcript|ENST00000383329.7|protein_coding|3/7|c.619+35T>C||||||	0.8253	166	0.7683	164	0.220768
chr6	31271038	1	G	rs41544212	AC=165;AN=775;ANN=G|intron_variant|MODIFIER|HLA-C|ENSG00000204525|transcript|ENST00000383329.7|protein_coding|3/7|c.619+35T>C||||||	0.1747	166	0.2317	164	0.220768
chr6	31271045	0	G	rs41561812	AC=33;AN=775;ANN=A|intron_variant|MODIFIER|HLA-C|ENSG00000204525|transcript|ENST00000383329.7|protein_coding|3/7|c.619+28C>T||||||	0.9639	166	0.9451	164	0.327011
chr6	31271045	1	A	rs41561812	AC=33;AN=775;ANN=A|intron_variant|MODIFIER|HLA-C|ENSG00000204525|transcript|ENST00000383329.7|protein_coding|3/7|c.619+28C>T||||||	0.0361	166	0.0549	164	0.327011
chr6	31271074	0	T	rs2308604	AC=586;AN=775;ANN=C|splice_region_variant&synonymous_variant|LOW|HLA-C|ENSG00000204525|transcript|ENST00000383329.7|protein_coding|3/8|c.618A>G|p.Ala206Ala|633/1554|618/1119|206/372||	0.2349	166	0.241	166	0.951825
chr6	31271074	1	C	rs2308604	AC=586;AN=775;ANN=C|splice_region_variant&synonymous_variant|LOW|HLA-C|ENSG00000204525|transcript|ENST00000383329.7|protein_coding|3/8|c.618A>G|p.Ala206Ala|633/1554|618/1119|206/372||	0.7651	166	0.759	166	0.951825
chr6	31271091	0	C	rs1131103	AC=99;AN=776;ANN=T|missense_variant|MODERATE|HLA-C|ENSG00000204525|transcript|ENST00000383329.7|protein_coding|3/8|c.601G>A|p.Glu201Lys|616/1554|601/1119|201/372||	0.8614	166	0.8614	166	0.786635
chr6	31271091	1	T	rs1131103	AC=99;AN=776;ANN=T|missense_variant|MODERATE|HLA-C|ENSG00000204525|transcript|ENST00000383329.7|protein_coding|3/8|c.601G>A|p.Glu201Lys|616/1554|601/1119|201/372||	0.1386	166	0.1386	166	0.786635
chr6	31271097	0	C	rs41552417	AC=3;AN=776;ANN=T|missense_variant|MODERATE|HLA-C|ENSG00000204525|transcript|ENST00000383329.7|protein_coding|3/8|c.595G>A|p.Gly199Arg|610/1554|595/1119|199/372||	0.988	166	1	166	0.2289
chr6	31271097	1	T	rs41552417	AC=3;AN=776;ANN=T|missense_variant|MODERATE|HLA-C|ENSG00000204525|transcript|ENST00000383329.7|protein_coding|3/8|c.595G>A|p.Gly199Arg|610/1554|595/1119|199/372||	0.012	166	0	166	0.2289
chr6	31271098	0	G	rs1131104	AC=62;AN=776;ANN=A|synonymous_variant|LOW|HLA-C|ENSG00000204525|transcript|ENST00000383329.7|protein_coding|3/8|c.594C>T|p.Asn198Asn|609/1554|594/1119|198/372||	0.9277	166	0.9096	166	0.740725
chr6	31271098	1	A	rs1131104	AC=62;AN=776;ANN=A|synonymous_variant|LOW|HLA-C|ENSG00000204525|transcript|ENST00000383329.7|protein_coding|3/8|c.594C>T|p.Asn198Asn|609/1554|594/1119|198/372||	0.0723	166	0.0904	166	0.740725
chr6	31271103	0	C	rs1050357	AC=62;AN=776;ANN=T|missense_variant|MODERATE|HLA-C|ENSG00000204525|transcript|ENST00000383329.7|protein_coding|3/8|c.589G>A|p.Glu197Lys|604/1554|589/1119|197/372||	0.9277	166	0.9096	166	0.740725
chr6	31271103	1	T	rs1050357	AC=62;AN=776;ANN=T|missense_variant|MODERATE|HLA-C|ENSG00000204525|transcript|ENST00000383329.7|protein_coding|3/8|c.589G>A|p.Glu197Lys|604/1554|589/1119|197/372||	0.0723	166	0.0904	166	0.740725
chr6	31271112	0	T	rs2308598	AC=15;AN=776;ANN=C|missense_variant|MODERATE|HLA-C|ENSG00000204525|transcript|ENST00000383329.7|protein_coding|3/8|c.580A>G|p.Arg194Gly|595/1554|580/1119|194/372||	0.988	166	0.9819	166	0.579872
chr6	31271112	1	C	rs2308598	AC=15;AN=776;ANN=C|missense_variant|MODERATE|HLA-C|ENSG00000204525|transcript|ENST00000383329.7|protein_coding|3/8|c.580A>G|p.Arg194Gly|595/1554|580/1119|194/372||	0.012	166	0.0181	166	0.579872
chr6	31271132	0	G	rs1050686	AC=59,54;AN=774;ANN=A|missense_variant|MODERATE|HLA-C|ENSG00000204525|transcript|ENST00000383329.7|protein_coding|3/8|c.560C>T|p.Thr187Met|575/1554|560/1119|187/372||,T|missense_variant|MODERATE|HLA-C|ENSG00000204525|transcript|ENST00000383329.7|protein_coding|3/8|c.560C>A|p.Thr187Lys|575/1554|560/1119|187/372||	0.8313	166	0.8373	166	0.733703
chr6	31271132	1	A	rs1050686	AC=59,54;AN=774;ANN=A|missense_variant|MODERATE|HLA-C|ENSG00000204525|transcript|ENST00000383329.7|protein_coding|3/8|c.560C>T|p.Thr187Met|575/1554|560/1119|187/372||,T|missense_variant|MODERATE|HLA-C|ENSG00000204525|transcript|ENST00000383329.7|protein_coding|3/8|c.560C>A|p.Thr187Lys|575/1554|560/1119|187/372||	0.0723	166	0.0904	166	0.740725
chr6	31271132	2	T	rs1050686	AC=59,54;AN=774;ANN=A|missense_variant|MODERATE|HLA-C|ENSG00000204525|transcript|ENST00000383329.7|protein_coding|3/8|c.560C>T|p.Thr187Met|575/1554|560/1119|187/372||,T|missense_variant|MODERATE|HLA-C|ENSG00000204525|transcript|ENST00000383329.7|protein_coding|3/8|c.560C>A|p.Thr187Lys|575/1554|560/1119|187/372||	0.0964	166	0.0723	166	0.449135
chr6	31271133	0	T	rs1050685	AC=59,54;AN=774;ANN=C|missense_variant|MODERATE|HLA-C|ENSG00000204525|transcript|ENST00000383329.7|protein_coding|3/8|c.559A>G|p.Thr187Ala|574/1554|559/1119|187/372||,G|missense_variant|MODERATE|HLA-C|ENSG00000204525|transcript|ENST00000383329.7|protein_coding|3/8|c.559A>C|p.Thr187Pro|574/1554|559/1119|187/372||	0.8313	166	0.8373	166	0.733703
chr6	31271133	1	G	rs1050685	AC=59,54;AN=774;ANN=C|missense_variant|MODERATE|HLA-C|ENSG00000204525|transcript|ENST00000383329.7|protein_coding|3/8|c.559A>G|p.Thr187Ala|574/1554|559/1119|187/372||,G|missense_variant|MODERATE|HLA-C|ENSG00000204525|transcript|ENST00000383329.7|protein_coding|3/8|c.559A>C|p.Thr187Pro|574/1554|559/1119|187/372||	0.0723	166	0.0904	166	0.740725
chr6	31271133	2	C	rs1050685	AC=59,54;AN=774;ANN=C|missense_variant|MODERATE|HLA-C|ENSG00000204525|transcript|ENST00000383329.7|protein_coding|3/8|c.559A>G|p.Thr187Ala|574/1554|559/1119|187/372||,G|missense_variant|MODERATE|HLA-C|ENSG00000204525|transcript|ENST00000383329.7|protein_coding|3/8|c.559A>C|p.Thr187Pro|574/1554|559/1119|187/372||	0.0964	166	0.0723	166	0.449135
chr6	31271151	0	TCA	rs766416978	AC=8;AN=776;ANN=T|frameshift_variant|HIGH|HLA-C|ENSG00000204525|transcript|ENST00000383329.7|protein_coding|3/8|c.539_540delTG|p.Leu180fs|555/1554|539/1119|180/372||;LOF=(HLA-C|ENSG00000204525|1|1.00)	1	166	0.9819	166	0.022644
chr6	31271151	1	T	rs766416978	AC=8;AN=776;ANN=T|frameshift_variant|HIGH|HLA-C|ENSG00000204525|transcript|ENST00000383329.7|protein_coding|3/8|c.539_540delTG|p.Leu180fs|555/1554|539/1119|180/372||;LOF=(HLA-C|ENSG00000204525|1|1.00)	0	166	0.0181	166	0.022644
chr6	31271153	0	A	rs2308592;rs79636386	AC=429,35,8;AN=776;ANN=C|missense_variant|MODERATE|HLA-C|ENSG00000204525|transcript|ENST00000383329.7|protein_coding|3/8|c.539T>G|p.Leu180Arg|554/1554|539/1119|180/372||,T|missense_variant|MODERATE|HLA-C|ENSG00000204525|transcript|ENST00000383329.7|protein_coding|3/8|c.539T>A|p.Leu180Gln|554/1554|539/1119|180/372||	0.3675	166	0.4036	166	0.569128
chr6	31271153	1	C	rs2308592;rs79636386	AC=429,35,8;AN=776;ANN=C|missense_variant|MODERATE|HLA-C|ENSG00000204525|transcript|ENST00000383329.7|protein_coding|3/8|c.539T>G|p.Leu180Arg|554/1554|539/1119|180/372||,T|missense_variant|MODERATE|HLA-C|ENSG00000204525|transcript|ENST00000383329.7|protein_coding|3/8|c.539T>A|p.Leu180Gln|554/1554|539/1119|180/372||	0.5783	166	0.5181	166	0.323801
chr6	31271153	2	T	rs2308592;rs79636386	AC=429,35,8;AN=776;ANN=C|missense_variant|MODERATE|HLA-C|ENSG00000204525|transcript|ENST00000383329.7|protein_coding|3/8|c.539T>G|p.Leu180Arg|554/1554|539/1119|180/372||,T|missense_variant|MODERATE|HLA-C|ENSG00000204525|transcript|ENST00000383329.7|protein_coding|3/8|c.539T>A|p.Leu180Gln|554/1554|539/1119|180/372||	0.0542	166	0.0602	166	0.930776
chr6	31271153	3	*	rs2308592;rs79636386	AC=429,35,8;AN=776;ANN=C|missense_variant|MODERATE|HLA-C|ENSG00000204525|transcript|ENST00000383329.7|protein_coding|3/8|c.539T>G|p.Leu180Arg|554/1554|539/1119|180/372||,T|missense_variant|MODERATE|HLA-C|ENSG00000204525|transcript|ENST00000383329.7|protein_coding|3/8|c.539T>A|p.Leu180Gln|554/1554|539/1119|180/372||	0	166	0.0181	166	0.022644
chr6	31271154	0	G	rs779505818;rs697743	AC=171,8;AN=776;ANN=GTC|frameshift_variant|HIGH|HLA-C|ENSG00000204525|transcript|ENST00000383329.7|protein_coding|3/8|c.537_538insGA|p.Leu180fs|552/1554|537/1119|179/372||,A|synonymous_variant|LOW|HLA-C|ENSG00000204525|transcript|ENST00000383329.7|protein_coding|3/8|c.538C>T|p.Leu180Leu|553/1554|538/1119|180/372||;LOF=(HLA-C|ENSG00000204525|1|1.00)	0.747	166	0.8193	166	0.10998
chr6	31271154	1	A	rs779505818;rs697743	AC=171,8;AN=776;ANN=GTC|frameshift_variant|HIGH|HLA-C|ENSG00000204525|transcript|ENST00000383329.7|protein_coding|3/8|c.537_538insGA|p.Leu180fs|552/1554|537/1119|179/372||,A|synonymous_variant|LOW|HLA-C|ENSG00000204525|transcript|ENST00000383329.7|protein_coding|3/8|c.538C>T|p.Leu180Leu|553/1554|538/1119|180/372||;LOF=(HLA-C|ENSG00000204525|1|1.00)	0.253	166	0.1627	166	0.033076
chr6	31271154	2	GTC	rs779505818;rs697743	AC=171,8;AN=776;ANN=GTC|frameshift_variant|HIGH|HLA-C|ENSG00000204525|transcript|ENST00000383329.7|protein_coding|3/8|c.537_538insGA|p.Leu180fs|552/1554|537/1119|179/372||,A|synonymous_variant|LOW|HLA-C|ENSG00000204525|transcript|ENST00000383329.7|protein_coding|3/8|c.538C>T|p.Leu180Leu|553/1554|538/1119|180/372||;LOF=(HLA-C|ENSG00000204525|1|1.00)	0	166	0.0181	166	0.022644
chr6	31271165	0	G	rs2308590	AC=543;AN=776;ANN=T|missense_variant|MODERATE|HLA-C|ENSG00000204525|transcript|ENST00000383329.7|protein_coding|3/8|c.527C>A|p.Ala176Glu|542/1554|527/1119|176/372||	0.3012	166	0.3072	166	0.897314
chr6	31271165	1	T	rs2308590	AC=543;AN=776;ANN=T|missense_variant|MODERATE|HLA-C|ENSG00000204525|transcript|ENST00000383329.7|protein_coding|3/8|c.527C>A|p.Ala176Glu|542/1554|527/1119|176/372||	0.6988	166	0.6928	166	0.897314
chr6	31271166	0	C	rs41552817	AC=3;AN=776;ANN=T|missense_variant|MODERATE|HLA-C|ENSG00000204525|transcript|ENST00000383329.7|protein_coding|3/8|c.526G>A|p.Ala176Thr|541/1554|526/1119|176/372||	0.988	166	1	166	0.2289
chr6	31271166	1	T	rs41552817	AC=3;AN=776;ANN=T|missense_variant|MODERATE|HLA-C|ENSG00000204525|transcript|ENST00000383329.7|protein_coding|3/8|c.526G>A|p.Ala176Thr|541/1554|526/1119|176/372||	0.012	166	0	166	0.2289
chr6	31271180	0	A	rs1050366	AC=565;AN=776;ANN=C|missense_variant|MODERATE|HLA-C|ENSG00000204525|transcript|ENST00000383329.7|protein_coding|3/8|c.512T>G|p.Leu171Trp|527/1554|512/1119|171/372||	0.247	166	0.2711	166	0.590663
chr6	31271180	1	C	rs1050366	AC=565;AN=776;ANN=C|missense_variant|MODERATE|HLA-C|ENSG00000204525|transcript|ENST00000383329.7|protein_coding|3/8|c.512T>G|p.Leu171Trp|527/1554|512/1119|171/372||	0.753	166	0.7289	166	0.590663
chr6	31271193	0	T	rs142570222	AC=15;AN=776;ANN=A|missense_variant|MODERATE|HLA-C|ENSG00000204525|transcript|ENST00000383329.7|protein_coding|3/8|c.499A>T|p.Thr167Ser|514/1554|499/1119|167/372||	0.988	166	0.9819	166	0.579872
chr6	31271193	1	A	rs142570222	AC=15;AN=776;ANN=A|missense_variant|MODERATE|HLA-C|ENSG00000204525|transcript|ENST00000383329.7|protein_coding|3/8|c.499A>T|p.Thr167Ser|514/1554|499/1119|167/372||	0.012	166	0.0181	166	0.579872
chr6	31271206	0	G	rs2308585	AC=530,34;AN=776;ANN=C|synonymous_variant|LOW|HLA-C|ENSG00000204525|transcript|ENST00000383329.7|protein_coding|3/8|c.486C>G|p.Thr162Thr|501/1554|486/1119|162/372||,T|synonymous_variant|LOW|HLA-C|ENSG00000204525|transcript|ENST00000383329.7|protein_coding|3/8|c.486C>A|p.Thr162Thr|501/1554|486/1119|162/372||	0.241	166	0.2711	166	0.50884
chr6	31271206	1	C	rs2308585	AC=530,34;AN=776;ANN=C|synonymous_variant|LOW|HLA-C|ENSG00000204525|transcript|ENST00000383329.7|protein_coding|3/8|c.486C>G|p.Thr162Thr|501/1554|486/1119|162/372||,T|synonymous_variant|LOW|HLA-C|ENSG00000204525|transcript|ENST00000383329.7|protein_coding|3/8|c.486C>A|p.Thr162Thr|501/1554|486/1119|162/372||	0.6747	166	0.6747	166	0.986316
chr6	31271206	2	T	rs2308585	AC=530,34;AN=776;ANN=C|synonymous_variant|LOW|HLA-C|ENSG00000204525|transcript|ENST00000383329.7|protein_coding|3/8|c.486C>G|p.Thr162Thr|501/1554|486/1119|162/372||,T|synonymous_variant|LOW|HLA-C|ENSG00000204525|transcript|ENST00000383329.7|protein_coding|3/8|c.486C>A|p.Thr162Thr|501/1554|486/1119|162/372||	0.0843	166	0.0542	166	0.279829
chr6	31271207	0	G	rs2308584	AC=88;AN=776;ANN=T|missense_variant|MODERATE|HLA-C|ENSG00000204525|transcript|ENST00000383329.7|protein_coding|3/8|c.485C>A|p.Thr162Asn|500/1554|485/1119|162/372||	0.8735	166	0.8795	166	0.897797
chr6	31271207	1	T	rs2308584	AC=88;AN=776;ANN=T|missense_variant|MODERATE|HLA-C|ENSG00000204525|transcript|ENST00000383329.7|protein_coding|3/8|c.485C>A|p.Thr162Asn|500/1554|485/1119|162/372||	0.1265	166	0.1205	166	0.897797
chr6	31271215	0	G	rs41550715	AC=10,15;AN=776;ANN=A|synonymous_variant|LOW|HLA-C|ENSG00000204525|transcript|ENST00000383329.7|protein_coding|3/8|c.477C>T|p.Ala159Ala|492/1554|477/1119|159/372||,C|synonymous_variant|LOW|HLA-C|ENSG00000204525|transcript|ENST00000383329.7|protein_coding|3/8|c.477C>G|p.Ala159Ala|492/1554|477/1119|159/372||	0.988	166	0.9699	166	0.181487
chr6	31271215	1	A	rs41550715	AC=10,15;AN=776;ANN=A|synonymous_variant|LOW|HLA-C|ENSG00000204525|transcript|ENST00000383329.7|protein_coding|3/8|c.477C>T|p.Ala159Ala|492/1554|477/1119|159/372||,C|synonymous_variant|LOW|HLA-C|ENSG00000204525|transcript|ENST00000383329.7|protein_coding|3/8|c.477C>G|p.Ala159Ala|492/1554|477/1119|159/372||	0	166	0.012	166	0.10638
chr6	31271215	2	C	rs41550715	AC=10,15;AN=776;ANN=A|synonymous_variant|LOW|HLA-C|ENSG00000204525|transcript|ENST00000383329.7|protein_coding|3/8|c.477C>T|p.Ala159Ala|492/1554|477/1119|159/372||,C|synonymous_variant|LOW|HLA-C|ENSG00000204525|transcript|ENST00000383329.7|protein_coding|3/8|c.477C>G|p.Ala159Ala|492/1554|477/1119|159/372||	0.012	166	0.0181	166	0.579872
chr6	31271218	0	G	rs41553316	AC=56;AN=776;ANN=A|synonymous_variant|LOW|HLA-C|ENSG00000204525|transcript|ENST00000383329.7|protein_coding|3/8|c.474C>T|p.Thr158Thr|489/1554|474/1119|158/372||	0.9217	166	0.9639	166	0.083645
chr6	31271218	1	A	rs41553316	AC=56;AN=776;ANN=A|synonymous_variant|LOW|HLA-C|ENSG00000204525|transcript|ENST00000383329.7|protein_coding|3/8|c.474C>T|p.Thr158Thr|489/1554|474/1119|158/372||	0.0783	166	0.0361	166	0.083645
chr6	31271233	0	G	rs1050371	AC=220;AN=776;ANN=A|synonymous_variant|LOW|HLA-C|ENSG00000204525|transcript|ENST00000383329.7|protein_coding|3/8|c.459C>T|p.Asp153Asp|474/1554|459/1119|153/372||	0.7349	166	0.6807	166	0.29671
chr6	31271233	1	A	rs1050371	AC=220;AN=776;ANN=A|synonymous_variant|LOW|HLA-C|ENSG00000204525|transcript|ENST00000383329.7|protein_coding|3/8|c.459C>T|p.Asp153Asp|474/1554|459/1119|153/372||	0.2651	166	0.3193	166	0.29671
chr6	31271239	0	G	rs1050373	AC=91;AN=776;ANN=A|synonymous_variant|LOW|HLA-C|ENSG00000204525|transcript|ENST00000383329.7|protein_coding|3/8|c.453C>T|p.Asn151Asn|468/1554|453/1119|151/372||	0.8614	166	0.8795	166	0.709882
chr6	31271239	1	A	rs1050373	AC=91;AN=776;ANN=A|synonymous_variant|LOW|HLA-C|ENSG00000204525|transcript|ENST00000383329.7|protein_coding|3/8|c.453C>T|p.Asn151Asn|468/1554|453/1119|151/372||	0.1386	166	0.1205	166	0.709882
chr6	31271272	0	G	rs1065406	AC=26;AN=776;ANN=T|synonymous_variant|LOW|HLA-C|ENSG00000204525|transcript|ENST00000383329.7|protein_coding|3/8|c.420C>A|p.Ser140Ser|435/1554|420/1119|140/372||	0.9759	166	0.9578	166	0.276714
chr6	31271272	1	T	rs1065406	AC=26;AN=776;ANN=T|synonymous_variant|LOW|HLA-C|ENSG00000204525|transcript|ENST00000383329.7|protein_coding|3/8|c.420C>A|p.Ser140Ser|435/1554|420/1119|140/372||	0.0241	166	0.0422	166	0.276714
chr6	31271273	0	G	rs713032	AC=78,281;AN=776;ANN=A|missense_variant|MODERATE|HLA-C|ENSG00000204525|transcript|ENST00000383329.7|protein_coding|3/8|c.419C>T|p.Ser140Phe|434/1554|419/1119|140/372||,T|missense_variant|MODERATE|HLA-C|ENSG00000204525|transcript|ENST00000383329.7|protein_coding|3/8|c.419C>A|p.Ser140Tyr|434/1554|419/1119|140/372||	0.5663	166	0.488	166	0.104865
chr6	31271273	1	T	rs713032	AC=78,281;AN=776;ANN=A|missense_variant|MODERATE|HLA-C|ENSG00000204525|transcript|ENST00000383329.7|protein_coding|3/8|c.419C>T|p.Ser140Phe|434/1554|419/1119|140/372||,T|missense_variant|MODERATE|HLA-C|ENSG00000204525|transcript|ENST00000383329.7|protein_coding|3/8|c.419C>A|p.Ser140Tyr|434/1554|419/1119|140/372||	0.0723	166	0.1084	166	0.323478
chr6	31271273	2	A	rs713032	AC=78,281;AN=776;ANN=A|missense_variant|MODERATE|HLA-C|ENSG00000204525|transcript|ENST00000383329.7|protein_coding|3/8|c.419C>T|p.Ser140Phe|434/1554|419/1119|140/372||,T|missense_variant|MODERATE|HLA-C|ENSG00000204525|transcript|ENST00000383329.7|protein_coding|3/8|c.419C>A|p.Ser140Tyr|434/1554|419/1119|140/372||	0.3614	166	0.4036	166	0.247817
chr6	31271280	0	C	rs2308575	AC=241;AN=775;ANN=T|missense_variant|MODERATE|HLA-C|ENSG00000204525|transcript|ENST00000383329.7|protein_coding|3/8|c.412G>A|p.Asp138Asn|427/1554|412/1119|138/372||	0.6747	166	0.6585	164	0.574928
chr6	31271280	1	T	rs2308575	AC=241;AN=775;ANN=T|missense_variant|MODERATE|HLA-C|ENSG00000204525|transcript|ENST00000383329.7|protein_coding|3/8|c.412G>A|p.Asp138Asn|427/1554|412/1119|138/372||	0.3253	166	0.3415	164	0.574928
chr6	31271283	0	A	rs2308574	AC=33;AN=775;ANN=G|missense_variant|MODERATE|HLA-C|ENSG00000204525|transcript|ENST00000383329.7|protein_coding|3/8|c.409T>C|p.Tyr137His|424/1554|409/1119|137/372||	0.9639	166	0.9451	164	0.327011
chr6	31271283	1	G	rs2308574	AC=33;AN=775;ANN=G|missense_variant|MODERATE|HLA-C|ENSG00000204525|transcript|ENST00000383329.7|protein_coding|3/8|c.409T>C|p.Tyr137His|424/1554|409/1119|137/372||	0.0361	166	0.0549	164	0.327011
chr6	31271305	0	G	rs1050384	AC=135;AN=775;ANN=C|synonymous_variant|LOW|HLA-C|ENSG00000204525|transcript|ENST00000383329.7|protein_coding|3/8|c.387C>G|p.Pro129Pro|402/1554|387/1119|129/372||	0.8253	166	0.7988	164	0.445673
chr6	31271305	1	C	rs1050384	AC=135;AN=775;ANN=C|synonymous_variant|LOW|HLA-C|ENSG00000204525|transcript|ENST00000383329.7|protein_coding|3/8|c.387C>G|p.Pro129Pro|402/1554|387/1119|129/372||	0.1747	166	0.2012	164	0.445673
chr6	31271313	0	G	rs34592426	AC=63;AN=775;ANN=C|missense_variant|MODERATE|HLA-C|ENSG00000204525|transcript|ENST00000383329.7|protein_coding|3/8|c.379C>G|p.Leu127Val|394/1554|379/1119|127/372||	0.9277	166	0.9146	164	0.89688
chr6	31271313	1	C	rs34592426	AC=63;AN=775;ANN=C|missense_variant|MODERATE|HLA-C|ENSG00000204525|transcript|ENST00000383329.7|protein_coding|3/8|c.379C>G|p.Leu127Val|394/1554|379/1119|127/372||	0.0723	166	0.0854	164	0.89688
chr6	31271323	0	A	rs1131114	AC=52;AN=774;ANN=G|synonymous_variant|LOW|HLA-C|ENSG00000204525|transcript|ENST00000383329.7|protein_coding|3/8|c.369T>C|p.Ser123Ser|384/1554|369/1119|123/372||	0.9157	166	0.9207	164	0.751346
chr6	31271323	1	G	rs1131114	AC=52;AN=774;ANN=G|synonymous_variant|LOW|HLA-C|ENSG00000204525|transcript|ENST00000383329.7|protein_coding|3/8|c.369T>C|p.Ser123Ser|384/1554|369/1119|123/372||	0.0843	166	0.0793	164	0.751346
chr6	31271324	0	G	rs1131115	AC=538,156,16;AN=775;ANN=A|missense_variant|MODERATE|HLA-C|ENSG00000204525|transcript|ENST00000383329.7|protein_coding|3/8|c.368C>T|p.Ser123Phe|383/1554|368/1119|123/372||,C|missense_variant|MODERATE|HLA-C|ENSG00000204525|transcript|ENST00000383329.7|protein_coding|3/8|c.368C>G|p.Ser123Cys|383/1554|368/1119|123/372||,T|missense_variant|MODERATE|HLA-C|ENSG00000204525|transcript|ENST00000383329.7|p…	0.0482	166	0.0976	164	0.071072
chr6	31271324	1	T	rs1131115	AC=538,156,16;AN=775;ANN=A|missense_variant|MODERATE|HLA-C|ENSG00000204525|transcript|ENST00000383329.7|protein_coding|3/8|c.368C>T|p.Ser123Phe|383/1554|368/1119|123/372||,C|missense_variant|MODERATE|HLA-C|ENSG00000204525|transcript|ENST00000383329.7|protein_coding|3/8|c.368C>G|p.Ser123Cys|383/1554|368/1119|123/372||,T|missense_variant|MODERATE|HLA-C|ENSG00000204525|transcript|ENST00000383329.7|p…	0.753	166	0.6585	164	0.03457
chr6	31271324	2	A	rs1131115	AC=538,156,16;AN=775;ANN=A|missense_variant|MODERATE|HLA-C|ENSG00000204525|transcript|ENST00000383329.7|protein_coding|3/8|c.368C>T|p.Ser123Phe|383/1554|368/1119|123/372||,C|missense_variant|MODERATE|HLA-C|ENSG00000204525|transcript|ENST00000383329.7|protein_coding|3/8|c.368C>G|p.Ser123Cys|383/1554|368/1119|123/372||,T|missense_variant|MODERATE|HLA-C|ENSG00000204525|transcript|ENST00000383329.7|p…	0.1928	166	0.2256	164	0.379103
chr6	31271324	3	C	rs1131115	AC=538,156,16;AN=775;ANN=A|missense_variant|MODERATE|HLA-C|ENSG00000204525|transcript|ENST00000383329.7|protein_coding|3/8|c.368C>T|p.Ser123Phe|383/1554|368/1119|123/372||,C|missense_variant|MODERATE|HLA-C|ENSG00000204525|transcript|ENST00000383329.7|protein_coding|3/8|c.368C>G|p.Ser123Cys|383/1554|368/1119|123/372||,T|missense_variant|MODERATE|HLA-C|ENSG00000204525|transcript|ENST00000383329.7|p…	0.006	166	0.0183	164	0.259509
chr6	31271331	0	T	rs1131118	AC=193;AN=773;ANN=A|missense_variant|MODERATE|HLA-C|ENSG00000204525|transcript|ENST00000383329.7|protein_coding|3/8|c.361A>T|p.Arg121Trp|376/1554|361/1119|121/372||	0.753	166	0.8049	164	0.177002
chr6	31271331	1	A	rs1131118	AC=193;AN=773;ANN=A|missense_variant|MODERATE|HLA-C|ENSG00000204525|transcript|ENST00000383329.7|protein_coding|3/8|c.361A>T|p.Arg121Trp|376/1554|361/1119|121/372||	0.247	166	0.1951	164	0.177002
chr6	31271337	0	G	rs1071649	AC=108,7;AN=774;ANN=A|missense_variant|MODERATE|HLA-C|ENSG00000204525|transcript|ENST00000383329.7|protein_coding|3/8|c.355C>T|p.Leu119Phe|370/1554|355/1119|119/372||,T|missense_variant|MODERATE|HLA-C|ENSG00000204525|transcript|ENST00000383329.7|protein_coding|3/8|c.355C>A|p.Leu119Ile|370/1554|355/1119|119/372||	0.8855	166	0.8354	164	0.200812
chr6	31271337	1	T	rs1071649	AC=108,7;AN=774;ANN=A|missense_variant|MODERATE|HLA-C|ENSG00000204525|transcript|ENST00000383329.7|protein_coding|3/8|c.355C>T|p.Leu119Phe|370/1554|355/1119|119/372||,T|missense_variant|MODERATE|HLA-C|ENSG00000204525|transcript|ENST00000383329.7|protein_coding|3/8|c.355C>A|p.Leu119Ile|370/1554|355/1119|119/372||	0.1145	166	0.1524	164	0.369693
chr6	31271337	2	A	rs1071649	AC=108,7;AN=774;ANN=A|missense_variant|MODERATE|HLA-C|ENSG00000204525|transcript|ENST00000383329.7|protein_coding|3/8|c.355C>T|p.Leu119Phe|370/1554|355/1119|119/372||,T|missense_variant|MODERATE|HLA-C|ENSG00000204525|transcript|ENST00000383329.7|protein_coding|3/8|c.355C>A|p.Leu119Ile|370/1554|355/1119|119/372||	0	166	0.0122	164	0.058118
chr6	31271339	0	G	rs1131119	AC=95;AN=773;ANN=A|missense_variant|MODERATE|HLA-C|ENSG00000204525|transcript|ENST00000383329.7|protein_coding|3/8|c.353C>T|p.Thr118Ile|368/1554|353/1119|118/372||	0.8916	166	0.8598	164	0.466736
chr6	31271339	1	A	rs1131119	AC=95;AN=773;ANN=A|missense_variant|MODERATE|HLA-C|ENSG00000204525|transcript|ENST00000383329.7|protein_coding|3/8|c.353C>T|p.Thr118Ile|368/1554|353/1119|118/372||	0.1084	166	0.1402	164	0.466736
chr6	31271347	0	C	rs41543218	AC=15;AN=774;ANN=A|splice_region_variant&synonymous_variant|LOW|HLA-C|ENSG00000204525|transcript|ENST00000383329.7|protein_coding|3/8|c.345G>T|p.Gly115Gly|360/1554|345/1119|115/372||	0.988	166	0.9817	164	0.57358
chr6	31271347	1	A	rs41543218	AC=15;AN=774;ANN=A|splice_region_variant&synonymous_variant|LOW|HLA-C|ENSG00000204525|transcript|ENST00000383329.7|protein_coding|3/8|c.345G>T|p.Gly115Gly|360/1554|345/1119|115/372||	0.012	166	0.0183	164	0.57358
chr6	31271364	0	C	rs9264661	AC=514;AN=773;ANN=T|intron_variant|MODIFIER|HLA-C|ENSG00000204525|transcript|ENST00000383329.7|protein_coding|2/7|c.344-16G>A||||||	0.3072	166	0.3415	164	0.639391
chr6	31271364	1	T	rs9264661	AC=514;AN=773;ANN=T|intron_variant|MODIFIER|HLA-C|ENSG00000204525|transcript|ENST00000383329.7|protein_coding|2/7|c.344-16G>A||||||	0.6928	166	0.6585	164	0.639391
chr6	31271373	0	CA	rs373379283	AC=41;AN=773;ANN=C|intron_variant|MODIFIER|HLA-C|ENSG00000204525|transcript|ENST00000383329.7|protein_coding|2/7|c.344-26delT||||||	0.9157	166	0.9451	164	0.29713
chr6	31271373	1	C	rs373379283	AC=41;AN=773;ANN=C|intron_variant|MODIFIER|HLA-C|ENSG00000204525|transcript|ENST00000383329.7|protein_coding|2/7|c.344-26delT||||||	0.0843	166	0.0549	164	0.29713
chr6	31271374	0	A	rs67420880	AC=406,41,128;AN=773;ANN=C|intron_variant|MODIFIER|HLA-C|ENSG00000204525|transcript|ENST00000383329.7|protein_coding|2/7|c.344-26T>G||||||,G|intron_variant|MODIFIER|HLA-C|ENSG00000204525|transcript|ENST00000383329.7|protein_coding|2/7|c.344-26T>C||||||	0.2349	166	0.259	166	0.589579
chr6	31271374	1	C	rs67420880	AC=406,41,128;AN=773;ANN=C|intron_variant|MODIFIER|HLA-C|ENSG00000204525|transcript|ENST00000383329.7|protein_coding|2/7|c.344-26T>G||||||,G|intron_variant|MODIFIER|HLA-C|ENSG00000204525|transcript|ENST00000383329.7|protein_coding|2/7|c.344-26T>C||||||	0.506	166	0.5	166	0.731721
chr6	31271374	2	*	rs67420880	AC=406,41,128;AN=773;ANN=C|intron_variant|MODIFIER|HLA-C|ENSG00000204525|transcript|ENST00000383329.7|protein_coding|2/7|c.344-26T>G||||||,G|intron_variant|MODIFIER|HLA-C|ENSG00000204525|transcript|ENST00000383329.7|protein_coding|2/7|c.344-26T>C||||||	0.0843	166	0.0542	166	0.279829
chr6	31271374	3	G	rs67420880	AC=406,41,128;AN=773;ANN=C|intron_variant|MODIFIER|HLA-C|ENSG00000204525|transcript|ENST00000383329.7|protein_coding|2/7|c.344-26T>G||||||,G|intron_variant|MODIFIER|HLA-C|ENSG00000204525|transcript|ENST00000383329.7|protein_coding|2/7|c.344-26T>C||||||	0.1747	166	0.1867	166	0.601513
chr6	31271380	0	C	rs28367580	AC=34;AN=771;ANN=G|intron_variant|MODIFIER|HLA-C|ENSG00000204525|transcript|ENST00000383329.7|protein_coding|2/7|c.344-32G>C||||||	0.9458	166	0.9444	162	0.946197
chr6	31271380	1	G	rs28367580	AC=34;AN=771;ANN=G|intron_variant|MODIFIER|HLA-C|ENSG00000204525|transcript|ENST00000383329.7|protein_coding|2/7|c.344-32G>C||||||	0.0542	166	0.0556	162	0.946197
chr6	31271393	0	C	rs9281300	AC=513;AN=773;ANN=CA|intron_variant|MODIFIER|HLA-C|ENSG00000204525|transcript|ENST00000383329.7|protein_coding|2/7|c.344-46_344-45insT||||||	0.3072	166	0.3494	166	0.509078
chr6	31271393	1	CA	rs9281300	AC=513;AN=773;ANN=CA|intron_variant|MODIFIER|HLA-C|ENSG00000204525|transcript|ENST00000383329.7|protein_coding|2/7|c.344-46_344-45insT||||||	0.6928	166	0.6506	166	0.509078
chr6	31271395	0	C	rs72558143	AC=171;AN=772;ANN=T|intron_variant|MODIFIER|HLA-C|ENSG00000204525|transcript|ENST00000383329.7|protein_coding|2/7|c.344-47G>A||||||	0.8012	166	0.7622	164	0.32334
chr6	31271395	1	T	rs72558143	AC=171;AN=772;ANN=T|intron_variant|MODIFIER|HLA-C|ENSG00000204525|transcript|ENST00000383329.7|protein_coding|2/7|c.344-47G>A||||||	0.1988	166	0.2378	164	0.32334
chr6	31271428	0	C	rs9264663	AC=573;AN=770;ANN=T|intron_variant|MODIFIER|HLA-C|ENSG00000204525|transcript|ENST00000383329.7|protein_coding|2/7|c.344-80G>A||||||	0.2349	166	0.2561	164	0.615546
chr6	31271428	1	T	rs9264663	AC=573;AN=770;ANN=T|intron_variant|MODIFIER|HLA-C|ENSG00000204525|transcript|ENST00000383329.7|protein_coding|2/7|c.344-80G>A||||||	0.7651	166	0.7439	164	0.615546
chr6	31271450	0	C	rs9264664	AC=560;AN=772;ANN=T|intron_variant|MODIFIER|HLA-C|ENSG00000204525|transcript|ENST00000383329.7|protein_coding|2/7|c.344-102G>A||||||	0.247	166	0.2771	166	0.485427
chr6	31271450	1	T	rs9264664	AC=560;AN=772;ANN=T|intron_variant|MODIFIER|HLA-C|ENSG00000204525|transcript|ENST00000383329.7|protein_coding|2/7|c.344-102G>A||||||	0.753	166	0.7229	166	0.485427
chr6	31271455	0	G	rs41557317	AC=15;AN=770;ANN=A|intron_variant|MODIFIER|HLA-C|ENSG00000204525|transcript|ENST00000383329.7|protein_coding|2/7|c.344-107C>T||||||	0.988	166	0.9817	164	0.57358
chr6	31271455	1	A	rs41557317	AC=15;AN=770;ANN=A|intron_variant|MODIFIER|HLA-C|ENSG00000204525|transcript|ENST00000383329.7|protein_coding|2/7|c.344-107C>T||||||	0.012	166	0.0183	164	0.57358
chr6	31271469	0	T	rs28367581	AC=34;AN=771;ANN=C|intron_variant|MODIFIER|HLA-C|ENSG00000204525|transcript|ENST00000383329.7|protein_coding|2/7|c.344-121A>G||||||	0.9458	166	0.9451	164	0.933199
chr6	31271469	1	C	rs28367581	AC=34;AN=771;ANN=C|intron_variant|MODIFIER|HLA-C|ENSG00000204525|transcript|ENST00000383329.7|protein_coding|2/7|c.344-121A>G||||||	0.0542	166	0.0549	164	0.933199
chr6	31271485	0	G	rs281860438	AC=5;AN=771;ANN=A|intron_variant|MODIFIER|HLA-C|ENSG00000204525|transcript|ENST00000383329.7|protein_coding|2/7|c.343+114C>T||||||	1	166	1	164	NA
chr6	31271485	1	A	rs281860438	AC=5;AN=771;ANN=A|intron_variant|MODIFIER|HLA-C|ENSG00000204525|transcript|ENST00000383329.7|protein_coding|2/7|c.343+114C>T||||||	0	166	0	164	NA
chr6	31271489	0	C	rs1277151727	AC=1;AN=771;ANN=T|intron_variant|MODIFIER|HLA-C|ENSG00000204525|transcript|ENST00000383329.7|protein_coding|2/7|c.343+110G>A||||||	1	166	1	164	NA
chr6	31271489	1	T	rs1277151727	AC=1;AN=771;ANN=T|intron_variant|MODIFIER|HLA-C|ENSG00000204525|transcript|ENST00000383329.7|protein_coding|2/7|c.343+110G>A||||||	0	166	0	164	NA
chr6	31271493	0	GATCCA	rs66565287	AC=575;AN=772;ANN=G|intron_variant|MODIFIER|HLA-C|ENSG00000204525|transcript|ENST00000383329.7|protein_coding|2/7|c.343+101_343+105delTGGAT||||||	0.2349	166	0.2561	164	0.65913
chr6	31271493	1	G	rs66565287	AC=575;AN=772;ANN=G|intron_variant|MODIFIER|HLA-C|ENSG00000204525|transcript|ENST00000383329.7|protein_coding|2/7|c.343+101_343+105delTGGAT||||||	0.7651	166	0.7439	164	0.65913
chr6	31271502	0	T	rs9264665	AC=575;AN=772;ANN=C|intron_variant|MODIFIER|HLA-C|ENSG00000204525|transcript|ENST00000383329.7|protein_coding|2/7|c.343+97A>G||||||	0.2349	166	0.2561	164	0.65913
chr6	31271502	1	C	rs9264665	AC=575;AN=772;ANN=C|intron_variant|MODIFIER|HLA-C|ENSG00000204525|transcript|ENST00000383329.7|protein_coding|2/7|c.343+97A>G||||||	0.7651	166	0.7439	164	0.65913
chr6	31271507	0	T	rs41562920	AC=15;AN=768;ANN=A|intron_variant|MODIFIER|HLA-C|ENSG00000204525|transcript|ENST00000383329.7|protein_coding|2/7|c.343+92A>T||||||	0.9878	164	0.9815	162	0.578888
chr6	31271507	1	A	rs41562920	AC=15;AN=768;ANN=A|intron_variant|MODIFIER|HLA-C|ENSG00000204525|transcript|ENST00000383329.7|protein_coding|2/7|c.343+92A>T||||||	0.0122	164	0.0185	162	0.578888
chr6	31271519	0	G	rs9264666	AC=421;AN=774;ANN=C|intron_variant|MODIFIER|HLA-C|ENSG00000204525|transcript|ENST00000383329.7|protein_coding|2/7|c.343+80C>G||||||	0.4277	166	0.4817	164	0.21158
chr6	31271519	1	C	rs9264666	AC=421;AN=774;ANN=C|intron_variant|MODIFIER|HLA-C|ENSG00000204525|transcript|ENST00000383329.7|protein_coding|2/7|c.343+80C>G||||||	0.5723	166	0.5183	164	0.21158
chr6	31271520	0	G	rs41544813	AC=39;AN=773;ANN=C|intron_variant|MODIFIER|HLA-C|ENSG00000204525|transcript|ENST00000383329.7|protein_coding|2/7|c.343+79C>G||||||	0.9157	166	0.9451	164	0.29713
chr6	31271520	1	C	rs41544813	AC=39;AN=773;ANN=C|intron_variant|MODIFIER|HLA-C|ENSG00000204525|transcript|ENST00000383329.7|protein_coding|2/7|c.343+79C>G||||||	0.0843	166	0.0549	164	0.29713
chr6	31271528	0	C	rs17879195	AC=78;AN=775;ANN=T|intron_variant|MODIFIER|HLA-C|ENSG00000204525|transcript|ENST00000383329.7|protein_coding|2/7|c.343+71G>A||||||	0.9217	166	0.8963	164	0.577305
chr6	31271528	1	T	rs17879195	AC=78;AN=775;ANN=T|intron_variant|MODIFIER|HLA-C|ENSG00000204525|transcript|ENST00000383329.7|protein_coding|2/7|c.343+71G>A||||||	0.0783	166	0.1037	164	0.577305
chr6	31271529	0	T	rs7383157	AC=709;AN=774;ANN=G|intron_variant|MODIFIER|HLA-C|ENSG00000204525|transcript|ENST00000383329.7|protein_coding|2/7|c.343+70A>C||||||	0.0482	166	0.0976	164	0.071072
chr6	31271529	1	G	rs7383157	AC=709;AN=774;ANN=G|intron_variant|MODIFIER|HLA-C|ENSG00000204525|transcript|ENST00000383329.7|protein_coding|2/7|c.343+70A>C||||||	0.9518	166	0.9024	164	0.071072
chr6	31271558	0	G	rs17880655	AC=79;AN=776;ANN=A|intron_variant|MODIFIER|HLA-C|ENSG00000204525|transcript|ENST00000383329.7|protein_coding|2/7|c.343+41C>T||||||	0.9217	166	0.8916	166	0.466685
chr6	31271558	1	A	rs17880655	AC=79;AN=776;ANN=A|intron_variant|MODIFIER|HLA-C|ENSG00000204525|transcript|ENST00000383329.7|protein_coding|2/7|c.343+41C>T||||||	0.0783	166	0.1084	166	0.466685
chr6	31271569	0	T	rs11547346	AC=3;AN=775;ANN=G|intron_variant|MODIFIER|HLA-C|ENSG00000204525|transcript|ENST00000383329.7|protein_coding|2/7|c.343+30A>C||||||	0.988	166	1	164	0.230462
chr6	31271569	1	G	rs11547346	AC=3;AN=775;ANN=G|intron_variant|MODIFIER|HLA-C|ENSG00000204525|transcript|ENST00000383329.7|protein_coding|2/7|c.343+30A>C||||||	0.012	166	0	164	0.230462
chr6	31271586	0	C	rs41546813	AC=15;AN=776;ANN=T|intron_variant|MODIFIER|HLA-C|ENSG00000204525|transcript|ENST00000383329.7|protein_coding|2/7|c.343+13G>A||||||	0.988	166	0.9819	166	0.579872
chr6	31271586	1	T	rs41546813	AC=15;AN=776;ANN=T|intron_variant|MODIFIER|HLA-C|ENSG00000204525|transcript|ENST00000383329.7|protein_coding|2/7|c.343+13G>A||||||	0.012	166	0.0181	166	0.579872
chr6	31271599	0	C	rs1131122	AC=29;AN=776;ANN=T|missense_variant&splice_region_variant|MODERATE|HLA-C|ENSG00000204525|transcript|ENST00000383329.7|protein_coding|2/8|c.343G>A|p.Gly115Arg|358/1554|343/1119|115/372||	0.9759	166	0.9639	166	0.571685
chr6	31271599	1	T	rs1131122	AC=29;AN=776;ANN=T|missense_variant&splice_region_variant|MODERATE|HLA-C|ENSG00000204525|transcript|ENST00000383329.7|protein_coding|2/8|c.343G>A|p.Gly115Arg|358/1554|343/1119|115/372||	0.0241	166	0.0361	166	0.571685
chr6	31271601	0	T	rs1131123	AC=378;AN=776;ANN=G|missense_variant&splice_region_variant|MODERATE|HLA-C|ENSG00000204525|transcript|ENST00000383329.7|protein_coding|2/8|c.341A>C|p.Asp114Ala|356/1554|341/1119|114/372||	0.5	166	0.5181	166	0.6733
chr6	31271601	1	G	rs1131123	AC=378;AN=776;ANN=G|missense_variant&splice_region_variant|MODERATE|HLA-C|ENSG00000204525|transcript|ENST00000383329.7|protein_coding|2/8|c.341A>C|p.Asp114Ala|356/1554|341/1119|114/372||	0.5	166	0.4819	166	0.6733
chr6	31271630	0	G	rs17408553	AC=351;AN=776;ANN=T|missense_variant|MODERATE|HLA-C|ENSG00000204525|transcript|ENST00000383329.7|protein_coding|2/8|c.312C>A|p.Asn104Lys|327/1554|312/1119|104/372||	0.5241	166	0.5241	166	0.819956
chr6	31271630	1	T	rs17408553	AC=351;AN=776;ANN=T|missense_variant|MODERATE|HLA-C|ENSG00000204525|transcript|ENST00000383329.7|protein_coding|2/8|c.312C>A|p.Asn104Lys|327/1554|312/1119|104/372||	0.4759	166	0.4759	166	0.819956
chr6	31271640	0	C	rs2308557	AC=351;AN=776;ANN=T|missense_variant|MODERATE|HLA-C|ENSG00000204525|transcript|ENST00000383329.7|protein_coding|2/8|c.302G>A|p.Ser101Asn|317/1554|302/1119|101/372||	0.5241	166	0.5241	166	0.819956
chr6	31271640	1	T	rs2308557	AC=351;AN=776;ANN=T|missense_variant|MODERATE|HLA-C|ENSG00000204525|transcript|ENST00000383329.7|protein_coding|2/8|c.302G>A|p.Ser101Asn|317/1554|302/1119|101/372||	0.4759	166	0.4759	166	0.819956
chr6	31271653	0	C	rs41543814	AC=297;AN=776;ANN=T|missense_variant|MODERATE|HLA-C|ENSG00000204525|transcript|ENST00000383329.7|protein_coding|2/8|c.289G>A|p.Ala97Thr|304/1554|289/1119|97/372||	0.5904	166	0.5843	166	0.943224
chr6	31271653	1	T	rs41543814	AC=297;AN=776;ANN=T|missense_variant|MODERATE|HLA-C|ENSG00000204525|transcript|ENST00000383329.7|protein_coding|2/8|c.289G>A|p.Ala97Thr|304/1554|289/1119|97/372||	0.4096	166	0.4157	166	0.943224
chr6	31271672	0	C	rs28626310	AC=157;AN=776;ANN=G|missense_variant|MODERATE|HLA-C|ENSG00000204525|transcript|ENST00000383329.7|protein_coding|2/8|c.270G>C|p.Lys90Asn|285/1554|270/1119|90/372||	0.7771	166	0.8012	166	0.582493
chr6	31271672	1	G	rs28626310	AC=157;AN=776;ANN=G|missense_variant|MODERATE|HLA-C|ENSG00000204525|transcript|ENST00000383329.7|protein_coding|2/8|c.270G>C|p.Lys90Asn|285/1554|270/1119|90/372||	0.2229	166	0.1988	166	0.582493
chr6	31271724	0	G	rs1050409	AC=128;AN=776;ANN=T|missense_variant|MODERATE|HLA-C|ENSG00000204525|transcript|ENST00000383329.7|protein_coding|2/8|c.218C>A|p.Ala73Glu|233/1554|218/1119|73/372||	0.8253	166	0.8133	166	0.647846
chr6	31271724	1	T	rs1050409	AC=128;AN=776;ANN=T|missense_variant|MODERATE|HLA-C|ENSG00000204525|transcript|ENST00000383329.7|protein_coding|2/8|c.218C>A|p.Ala73Glu|233/1554|218/1119|73/372||	0.1747	166	0.1867	166	0.647846
chr6	31271729	0	C	rs1050414	AC=80;AN=776;ANN=G|synonymous_variant|LOW|HLA-C|ENSG00000204525|transcript|ENST00000383329.7|protein_coding|2/8|c.213G>C|p.Pro71Pro|228/1554|213/1119|71/372||	0.9096	166	0.9157	166	0.754554
chr6	31271729	1	G	rs1050414	AC=80;AN=776;ANN=G|synonymous_variant|LOW|HLA-C|ENSG00000204525|transcript|ENST00000383329.7|protein_coding|2/8|c.213G>C|p.Pro71Pro|228/1554|213/1119|71/372||	0.0904	166	0.0843	166	0.754554
chr6	31271741	0	C	rs1050420	AC=393;AN=776;ANN=T|synonymous_variant|LOW|HLA-C|ENSG00000204525|transcript|ENST00000383329.7|protein_coding|2/8|c.201G>A|p.Pro67Pro|216/1554|201/1119|67/372||	0.4277	166	0.4759	166	0.521732
chr6	31271741	1	T	rs1050420	AC=393;AN=776;ANN=T|synonymous_variant|LOW|HLA-C|ENSG00000204525|transcript|ENST00000383329.7|protein_coding|2/8|c.201G>A|p.Pro67Pro|216/1554|201/1119|67/372||	0.5723	166	0.5241	166	0.521732
chr6	31271766	0	C	rs1050428	AC=91;AN=776;ANN=T|missense_variant|MODERATE|HLA-C|ENSG00000204525|transcript|ENST00000383329.7|protein_coding|2/8|c.176G>A|p.Arg59Gln|191/1554|176/1119|59/372||	0.8614	166	0.8795	166	0.709882
chr6	31271766	1	T	rs1050428	AC=91;AN=776;ANN=T|missense_variant|MODERATE|HLA-C|ENSG00000204525|transcript|ENST00000383329.7|protein_coding|2/8|c.176G>A|p.Arg59Gln|191/1554|176/1119|59/372||	0.1386	166	0.1205	166	0.709882
chr6	31271800	0	A	rs707911	AC=491;AN=776;ANN=C|missense_variant|MODERATE|HLA-C|ENSG00000204525|transcript|ENST00000383329.7|protein_coding|2/8|c.142T>G|p.Ser48Ala|157/1554|142/1119|48/372||	0.3313	166	0.3434	166	0.893785
chr6	31271800	1	C	rs707911	AC=491;AN=776;ANN=C|missense_variant|MODERATE|HLA-C|ENSG00000204525|transcript|ENST00000383329.7|protein_coding|2/8|c.142T>G|p.Ser48Ala|157/1554|142/1119|48/372||	0.6687	166	0.6566	166	0.893785
chr6	31271808	0	C	rs1050437	AC=137;AN=776;ANN=T|missense_variant|MODERATE|HLA-C|ENSG00000204525|transcript|ENST00000383329.7|protein_coding|2/8|c.134G>A|p.Arg45His|149/1554|134/1119|45/372||	0.8012	166	0.7952	166	0.918674
chr6	31271808	1	T	rs1050437	AC=137;AN=776;ANN=T|missense_variant|MODERATE|HLA-C|ENSG00000204525|transcript|ENST00000383329.7|protein_coding|2/8|c.134G>A|p.Arg45His|149/1554|134/1119|45/372||	0.1988	166	0.2048	166	0.918674
chr6	31271816	0	T	rs41542719	AC=212;AN=775;ANN=C|synonymous_variant|LOW|HLA-C|ENSG00000204525|transcript|ENST00000383329.7|protein_coding|2/8|c.126A>G|p.Gly42Gly|141/1554|126/1119|42/372||	0.7349	166	0.6951	164	0.457955
chr6	31271816	1	C	rs41542719	AC=212;AN=775;ANN=C|synonymous_variant|LOW|HLA-C|ENSG00000204525|transcript|ENST00000383329.7|protein_coding|2/8|c.126A>G|p.Gly42Gly|141/1554|126/1119|42/372||	0.2651	166	0.3049	164	0.457955
chr6	31271824	0	C	rs281860337;rs151341100	AC=40;AN=775;ANN=T|missense_variant|MODERATE|HLA-C|ENSG00000204525|transcript|ENST00000383329.7|protein_coding|2/8|c.118G>A|p.Gly40Ser|133/1554|118/1119|40/372||	0.9157	166	0.939	164	0.451325
chr6	31271824	1	T	rs281860337;rs151341100	AC=40;AN=775;ANN=T|missense_variant|MODERATE|HLA-C|ENSG00000204525|transcript|ENST00000383329.7|protein_coding|2/8|c.118G>A|p.Gly40Ser|133/1554|118/1119|40/372||	0.0843	166	0.061	164	0.451325
chr6	31271825	0	G	rs281860336	AC=16;AN=775;ANN=A|synonymous_variant|LOW|HLA-C|ENSG00000204525|transcript|ENST00000383329.7|protein_coding|2/8|c.117C>T|p.Pro39Pro|132/1554|117/1119|39/372||	0.994	166	0.9817	164	0.267
chr6	31271825	1	A	rs281860336	AC=16;AN=775;ANN=A|synonymous_variant|LOW|HLA-C|ENSG00000204525|transcript|ENST00000383329.7|protein_coding|2/8|c.117C>T|p.Pro39Pro|132/1554|117/1119|39/372||	0.006	166	0.0183	164	0.2673
chr6	31271830	0	G	rs41542423;rs281860333	AC=128;AN=776;ANN=A|missense_variant|MODERATE|HLA-C|ENSG00000204525|transcript|ENST00000383329.7|protein_coding|2/8|c.112C>T|p.Arg38Trp|127/1554|112/1119|38/372||	0.8253	166	0.8133	166	0.647846
chr6	31271830	1	A	rs41542423;rs281860333	AC=128;AN=776;ANN=A|missense_variant|MODERATE|HLA-C|ENSG00000204525|transcript|ENST00000383329.7|protein_coding|2/8|c.112C>T|p.Arg38Trp|127/1554|112/1119|38/372||	0.1747	166	0.1867	166	0.647846
chr6	31271837	0	G	rs1050444	AC=136;AN=776;ANN=A|synonymous_variant|LOW|HLA-C|ENSG00000204525|transcript|ENST00000383329.7|protein_coding|2/8|c.105C>T|p.Ala35Ala|120/1554|105/1119|35/372||	0.8072	166	0.7952	166	0.834546
chr6	31271837	1	A	rs1050444	AC=136;AN=776;ANN=A|synonymous_variant|LOW|HLA-C|ENSG00000204525|transcript|ENST00000383329.7|protein_coding|2/8|c.105C>T|p.Ala35Ala|120/1554|105/1119|35/372||	0.1928	166	0.2048	166	0.834546
chr6	31271839	0	C	rs1050445	AC=165;AN=776;ANN=A|missense_variant|MODERATE|HLA-C|ENSG00000204525|transcript|ENST00000383329.7|protein_coding|2/8|c.103G>T|p.Ala35Ser|118/1554|103/1119|35/372||	0.8012	166	0.7711	166	0.408224
chr6	31271839	1	A	rs1050445	AC=165;AN=776;ANN=A|missense_variant|MODERATE|HLA-C|ENSG00000204525|transcript|ENST00000383329.7|protein_coding|2/8|c.103G>T|p.Ala35Ser|118/1554|103/1119|35/372||	0.1988	166	0.2289	166	0.408224
chr6	31271840	0	G	rs1050446	AC=165;AN=775;ANN=T|synonymous_variant|LOW|HLA-C|ENSG00000204525|transcript|ENST00000383329.7|protein_coding|2/8|c.102C>A|p.Thr34Thr|117/1554|102/1119|34/372||	0.8012	166	0.7683	164	0.39239
chr6	31271840	1	T	rs1050446	AC=165;AN=775;ANN=T|synonymous_variant|LOW|HLA-C|ENSG00000204525|transcript|ENST00000383329.7|protein_coding|2/8|c.102C>A|p.Thr34Thr|117/1554|102/1119|34/372||	0.1988	166	0.2317	164	0.39239
chr6	31271844	0	T	rs1071650	AC=149,16;AN=776;ANN=A|missense_variant|MODERATE|HLA-C|ENSG00000204525|transcript|ENST00000383329.7|protein_coding|2/8|c.98A>T|p.Asp33Val|113/1554|98/1119|33/372||,G|missense_variant|MODERATE|HLA-C|ENSG00000204525|transcript|ENST00000383329.7|protein_coding|2/8|c.98A>C|p.Asp33Ala|113/1554|98/1119|33/372||	0.8012	166	0.7711	166	0.408224
chr6	31271844	1	G	rs1071650	AC=149,16;AN=776;ANN=A|missense_variant|MODERATE|HLA-C|ENSG00000204525|transcript|ENST00000383329.7|protein_coding|2/8|c.98A>T|p.Asp33Val|113/1554|98/1119|33/372||,G|missense_variant|MODERATE|HLA-C|ENSG00000204525|transcript|ENST00000383329.7|protein_coding|2/8|c.98A>C|p.Asp33Ala|113/1554|98/1119|33/372||	0.1928	166	0.2108	166	0.56108
chr6	31271844	2	A	rs1071650	AC=149,16;AN=776;ANN=A|missense_variant|MODERATE|HLA-C|ENSG00000204525|transcript|ENST00000383329.7|protein_coding|2/8|c.98A>T|p.Asp33Val|113/1554|98/1119|33/372||,G|missense_variant|MODERATE|HLA-C|ENSG00000204525|transcript|ENST00000383329.7|protein_coding|2/8|c.98A>C|p.Asp33Ala|113/1554|98/1119|33/372||	0.006	166	0.0181	166	0.268437
chr6	31271845	0	C	rs9264668	AC=507;AN=776;ANN=A|missense_variant|MODERATE|HLA-C|ENSG00000204525|transcript|ENST00000383329.7|protein_coding|2/8|c.97G>T|p.Asp33Tyr|112/1554|97/1119|33/372||	0.3253	166	0.3253	166	0.901204
chr6	31271845	1	A	rs9264668	AC=507;AN=776;ANN=A|missense_variant|MODERATE|HLA-C|ENSG00000204525|transcript|ENST00000383329.7|protein_coding|2/8|c.97G>T|p.Asp33Tyr|112/1554|97/1119|33/372||	0.6747	166	0.6747	166	0.901204
chr6	31271853	0	C	rs1131151	AC=16;AN=776;ANN=T|missense_variant|MODERATE|HLA-C|ENSG00000204525|transcript|ENST00000383329.7|protein_coding|2/8|c.89G>A|p.Arg30Lys|104/1554|89/1119|30/372||	0.994	166	0.9819	166	0.268437
chr6	31271853	1	T	rs1131151	AC=16;AN=776;ANN=T|missense_variant|MODERATE|HLA-C|ENSG00000204525|transcript|ENST00000383329.7|protein_coding|2/8|c.89G>A|p.Arg30Lys|104/1554|89/1119|30/372||	0.006	166	0.0181	166	0.268437
chr6	31271875	0	G	rs41556116	AC=150;AN=776;ANN=A|splice_region_variant&intron_variant|LOW|HLA-C|ENSG00000204525|transcript|ENST00000383329.7|protein_coding|1/7|c.74-7C>T||||||	0.8072	166	0.7831	166	0.451214
chr6	31271875	1	A	rs41556116	AC=150;AN=776;ANN=A|splice_region_variant&intron_variant|LOW|HLA-C|ENSG00000204525|transcript|ENST00000383329.7|protein_coding|1/7|c.74-7C>T||||||	0.1928	166	0.2169	166	0.451214
chr6	31271876	0	C	rs41560121	AC=39;AN=776;ANN=A|splice_region_variant&intron_variant|LOW|HLA-C|ENSG00000204525|transcript|ENST00000383329.7|protein_coding|1/7|c.74-8G>T||||||	0.9157	166	0.9458	166	0.279829
chr6	31271876	1	A	rs41560121	AC=39;AN=776;ANN=A|splice_region_variant&intron_variant|LOW|HLA-C|ENSG00000204525|transcript|ENST00000383329.7|protein_coding|1/7|c.74-8G>T||||||	0.0843	166	0.0542	166	0.279829
chr6	31271883	0	G	rs41559317	AC=150;AN=776;ANN=T|intron_variant|MODIFIER|HLA-C|ENSG00000204525|transcript|ENST00000383329.7|protein_coding|1/7|c.74-15C>A||||||	0.8072	166	0.7831	166	0.451214
chr6	31271883	1	T	rs41559317	AC=150;AN=776;ANN=T|intron_variant|MODIFIER|HLA-C|ENSG00000204525|transcript|ENST00000383329.7|protein_coding|1/7|c.74-15C>A||||||	0.1928	166	0.2169	166	0.451214
chr6	31271902	0	C	.	AC=1;AN=776;ANN=A|intron_variant|MODIFIER|HLA-C|ENSG00000204525|transcript|ENST00000383329.7|protein_coding|1/7|c.74-34G>T||||||	1	166	1	166	NA
chr6	31271902	1	A	.	AC=1;AN=776;ANN=A|intron_variant|MODIFIER|HLA-C|ENSG00000204525|transcript|ENST00000383329.7|protein_coding|1/7|c.74-34G>T||||||	0	166	0	166	NA
chr6	31271904	0	A	rs9264669	AC=517;AN=776;ANN=T|intron_variant|MODIFIER|HLA-C|ENSG00000204525|transcript|ENST00000383329.7|protein_coding|1/7|c.74-36T>A||||||	0.3072	166	0.3133	166	0.986423
chr6	31271904	1	T	rs9264669	AC=517;AN=776;ANN=T|intron_variant|MODIFIER|HLA-C|ENSG00000204525|transcript|ENST00000383329.7|protein_coding|1/7|c.74-36T>A||||||	0.6928	166	0.6867	166	0.986423
chr6	31271920	0	C	rs281860317	AC=5;AN=774;ANN=T|intron_variant|MODIFIER|HLA-C|ENSG00000204525|transcript|ENST00000383329.7|protein_coding|1/7|c.74-52G>A||||||	1	166	0.9819	166	0.18448
chr6	31271920	1	T	rs281860317	AC=5;AN=774;ANN=T|intron_variant|MODIFIER|HLA-C|ENSG00000204525|transcript|ENST00000383329.7|protein_coding|1/7|c.74-52G>A||||||	0	166	0.0181	166	0.18448
chr6	31271945	0	A	rs9264670	AC=695;AN=774;ANN=C|intron_variant|MODIFIER|HLA-C|ENSG00000204525|transcript|ENST00000383329.7|protein_coding|1/7|c.73+54T>G||||||	0.0482	166	0.1205	166	0.01364
chr6	31271945	1	C	rs9264670	AC=695;AN=774;ANN=C|intron_variant|MODIFIER|HLA-C|ENSG00000204525|transcript|ENST00000383329.7|protein_coding|1/7|c.73+54T>G||||||	0.9518	166	0.8795	166	0.01364
chr6	31271950	0	C	rs29029490	AC=16;AN=775;ANN=A|intron_variant|MODIFIER|HLA-C|ENSG00000204525|transcript|ENST00000383329.7|protein_coding|1/7|c.73+49G>T||||||	0.994	166	0.9819	166	0.268437
chr6	31271950	1	A	rs29029490	AC=16;AN=775;ANN=A|intron_variant|MODIFIER|HLA-C|ENSG00000204525|transcript|ENST00000383329.7|protein_coding|1/7|c.73+49G>T||||||	0.006	166	0.0181	166	0.268437
chr6	31271956	0	C	rs2074494	AC=16;AN=775;ANN=T|intron_variant|MODIFIER|HLA-C|ENSG00000204525|transcript|ENST00000383329.7|protein_coding|1/7|c.73+43G>A||||||	0.994	166	0.9819	166	0.268437
chr6	31271956	1	T	rs2074494	AC=16;AN=775;ANN=T|intron_variant|MODIFIER|HLA-C|ENSG00000204525|transcript|ENST00000383329.7|protein_coding|1/7|c.73+43G>A||||||	0.006	166	0.0181	166	0.268437
chr6	31271964	0	C	rs532404150	AC=1;AN=775;ANN=A|intron_variant|MODIFIER|HLA-C|ENSG00000204525|transcript|ENST00000383329.7|protein_coding|1/7|c.73+35G>T||||||	1	166	1	166	NA
chr6	31271964	1	A	rs532404150	AC=1;AN=775;ANN=A|intron_variant|MODIFIER|HLA-C|ENSG00000204525|transcript|ENST00000383329.7|protein_coding|1/7|c.73+35G>T||||||	0	166	0	166	NA
chr6	31271965	0	G	rs41553018	AC=129;AN=775;ANN=C|intron_variant|MODIFIER|HLA-C|ENSG00000204525|transcript|ENST00000383329.7|protein_coding|1/7|c.73+34C>G||||||	0.8253	166	0.8072	166	0.52392
chr6	31271965	1	C	rs41553018	AC=129;AN=775;ANN=C|intron_variant|MODIFIER|HLA-C|ENSG00000204525|transcript|ENST00000383329.7|protein_coding|1/7|c.73+34C>G||||||	0.1747	166	0.1928	166	0.52392
chr6	31271975	0	C	rs9264671	AC=510,62;AN=775;ANN=A|intron_variant|MODIFIER|HLA-C|ENSG00000204525|transcript|ENST00000383329.7|protein_coding|1/7|c.73+24G>T||||||,T|intron_variant|MODIFIER|HLA-C|ENSG00000204525|transcript|ENST00000383329.7|protein_coding|1/7|c.73+24G>A||||||	0.2349	166	0.2622	164	0.617589
chr6	31271975	1	T	rs9264671	AC=510,62;AN=775;ANN=A|intron_variant|MODIFIER|HLA-C|ENSG00000204525|transcript|ENST00000383329.7|protein_coding|1/7|c.73+24G>T||||||,T|intron_variant|MODIFIER|HLA-C|ENSG00000204525|transcript|ENST00000383329.7|protein_coding|1/7|c.73+24G>A||||||	0.6928	166	0.6524	164	0.600954
chr6	31271975	2	A	rs9264671	AC=510,62;AN=775;ANN=A|intron_variant|MODIFIER|HLA-C|ENSG00000204525|transcript|ENST00000383329.7|protein_coding|1/7|c.73+24G>T||||||,T|intron_variant|MODIFIER|HLA-C|ENSG00000204525|transcript|ENST00000383329.7|protein_coding|1/7|c.73+24G>A||||||	0.0723	166	0.0854	164	0.89688
chr6	31271984	0	C	rs41550615	AC=21;AN=776;ANN=T|intron_variant|MODIFIER|HLA-C|ENSG00000204525|transcript|ENST00000383329.7|protein_coding|1/7|c.73+15G>A||||||	0.9819	166	0.9759	166	0.669907
chr6	31271984	1	T	rs41550615	AC=21;AN=776;ANN=T|intron_variant|MODIFIER|HLA-C|ENSG00000204525|transcript|ENST00000383329.7|protein_coding|1/7|c.73+15G>A||||||	0.0181	166	0.0241	166	0.669907
chr6	31271989	0	C	rs9264672	AC=91;AN=776;ANN=T|intron_variant|MODIFIER|HLA-C|ENSG00000204525|transcript|ENST00000383329.7|protein_coding|1/7|c.73+10G>A||||||	0.8614	166	0.8795	166	0.709882
chr6	31271989	1	T	rs9264672	AC=91;AN=776;ANN=T|intron_variant|MODIFIER|HLA-C|ENSG00000204525|transcript|ENST00000383329.7|protein_coding|1/7|c.73+10G>A||||||	0.1386	166	0.1205	166	0.709882
chr6	31271999	0	A	rs2074493	AC=206;AN=775;ANN=C|missense_variant&splice_region_variant|MODERATE|HLA-C|ENSG00000204525|transcript|ENST00000383329.7|protein_coding|1/8|c.73T>G|p.Cys25Gly|88/1554|73/1119|25/372||	0.741	166	0.7012	164	0.42825
chr6	31271999	1	C	rs2074493	AC=206;AN=775;ANN=C|missense_variant&splice_region_variant|MODERATE|HLA-C|ENSG00000204525|transcript|ENST00000383329.7|protein_coding|1/8|c.73T>G|p.Cys25Gly|88/1554|73/1119|25/372||	0.259	166	0.2988	164	0.42825
chr6	31272000	0	G	rs1322890566	AC=1;AN=776;ANN=A|splice_region_variant&synonymous_variant|LOW|HLA-C|ENSG00000204525|transcript|ENST00000383329.7|protein_coding|1/8|c.72C>T|p.Ala24Ala|87/1554|72/1119|24/372||	1	166	0.994	166	0.391
chr6	31272000	1	A	rs1322890566	AC=1;AN=776;ANN=A|splice_region_variant&synonymous_variant|LOW|HLA-C|ENSG00000204525|transcript|ENST00000383329.7|protein_coding|1/8|c.72C>T|p.Ala24Ala|87/1554|72/1119|24/372||	0	166	0.006	166	0.3907
chr6	31272002	0	C	rs41553415	AC=1;AN=776;ANN=T|missense_variant|MODERATE|HLA-C|ENSG00000204525|transcript|ENST00000383329.7|protein_coding|1/8|c.70G>A|p.Ala24Thr|85/1554|70/1119|24/372||	1	166	1	166	NA
chr6	31272002	1	T	rs41553415	AC=1;AN=776;ANN=T|missense_variant|MODERATE|HLA-C|ENSG00000204525|transcript|ENST00000383329.7|protein_coding|1/8|c.70G>A|p.Ala24Thr|85/1554|70/1119|24/372||	0	166	0	166	NA
chr6	31272013	0	G	rs41549413	AC=15;AN=775;ANN=A|missense_variant|MODERATE|HLA-C|ENSG00000204525|transcript|ENST00000383329.7|protein_coding|1/8|c.59C>T|p.Thr20Ile|74/1554|59/1119|20/372||	0.988	166	0.9817	164	0.57358
chr6	31272013	1	A	rs41549413	AC=15;AN=775;ANN=A|missense_variant|MODERATE|HLA-C|ENSG00000204525|transcript|ENST00000383329.7|protein_coding|1/8|c.59C>T|p.Thr20Ile|74/1554|59/1119|20/372||	0.012	166	0.0183	164	0.57358
chr6	31272025	0	C	rs1050451	AC=572;AN=775;ANN=G|missense_variant|MODERATE|HLA-C|ENSG00000204525|transcript|ENST00000383329.7|protein_coding|1/8|c.47G>C|p.Gly16Ala|62/1554|47/1119|16/372||	0.2349	166	0.2622	164	0.617589
chr6	31272025	1	G	rs1050451	AC=572;AN=775;ANN=G|missense_variant|MODERATE|HLA-C|ENSG00000204525|transcript|ENST00000383329.7|protein_coding|1/8|c.47G>C|p.Gly16Ala|62/1554|47/1119|16/372||	0.7651	166	0.7378	164	0.617589
chr6	31272044	0	G	rs2308527	AC=485;AN=776;ANN=T|missense_variant|MODERATE|HLA-C|ENSG00000204525|transcript|ENST00000383329.7|protein_coding|1/8|c.28C>A|p.Leu10Ile|43/1554|28/1119|10/372||	0.3675	166	0.3976	166	0.52412
chr6	31272044	1	T	rs2308527	AC=485;AN=776;ANN=T|missense_variant|MODERATE|HLA-C|ENSG00000204525|transcript|ENST00000383329.7|protein_coding|1/8|c.28C>A|p.Leu10Ile|43/1554|28/1119|10/372||	0.6325	166	0.6024	166	0.52412
chr6	31272050	0	C	rs2308525	AC=557;AN=776;ANN=T|missense_variant|MODERATE|HLA-C|ENSG00000204525|transcript|ENST00000383329.7|protein_coding|1/8|c.22G>A|p.Ala8Thr|37/1554|22/1119|8/372||	0.247	166	0.2892	166	0.366801
chr6	31272050	1	T	rs2308525	AC=557;AN=776;ANN=T|missense_variant|MODERATE|HLA-C|ENSG00000204525|transcript|ENST00000383329.7|protein_coding|1/8|c.22G>A|p.Ala8Thr|37/1554|22/1119|8/372||	0.753	166	0.7108	166	0.366801
chr6	31272052	0	C	rs41548123;rs41548414	AC=15;AN=776;ANN=T|missense_variant|MODERATE|HLA-C|ENSG00000204525|transcript|ENST00000383329.7|protein_coding|1/8|c.20G>A|p.Arg7Gln|35/1554|20/1119|7/372||	0.988	166	0.9819	166	0.579872
chr6	31272052	1	T	rs41548123;rs41548414	AC=15;AN=776;ANN=T|missense_variant|MODERATE|HLA-C|ENSG00000204525|transcript|ENST00000383329.7|protein_coding|1/8|c.20G>A|p.Arg7Gln|35/1554|20/1119|7/372||	0.012	166	0.0181	166	0.579872
chr6	31272078	0	C	rs7767581	AC=572;AN=775;ANN=G|5_prime_UTR_variant|MODIFIER|HLA-C|ENSG00000204525|transcript|ENST00000383329.7|protein_coding|1/8|c.-7G>C|||||7|	0.2349	166	0.2622	164	0.617589
chr6	31272078	1	G	rs7767581	AC=572;AN=775;ANN=G|5_prime_UTR_variant|MODIFIER|HLA-C|ENSG00000204525|transcript|ENST00000383329.7|protein_coding|1/8|c.-7G>C|||||7|	0.7651	166	0.7378	164	0.617589
chr6	31272091	0	G	rs9264674	AC=571;AN=774;ANN=C|intragenic_variant|MODIFIER|HLA-C|ENSG00000204525|gene_variant|ENSG00000204525|||n.31272091C>G||||||	0.2349	166	0.2622	164	0.617589
chr6	31272091	1	C	rs9264674	AC=571;AN=774;ANN=C|intragenic_variant|MODIFIER|HLA-C|ENSG00000204525|gene_variant|ENSG00000204525|||n.31272091C>G||||||	0.7651	166	0.7378	164	0.617589
chr6	31272092	0	T	rs2074492	AC=328;AN=774;ANN=C|intragenic_variant|MODIFIER|HLA-C|ENSG00000204525|gene_variant|ENSG00000204525|||n.31272092A>G||||||	0.5181	166	0.6037	164	0.106574
chr6	31272092	1	C	rs2074492	AC=328;AN=774;ANN=C|intragenic_variant|MODIFIER|HLA-C|ENSG00000204525|gene_variant|ENSG00000204525|||n.31272092A>G||||||	0.4819	166	0.3963	164	0.106574
chr6	31272106	0	TGACTGGG	rs200353551	AC=15;AN=773;ANN=T|intragenic_variant|MODIFIER|HLA-C|ENSG00000204525|gene_variant|ENSG00000204525|||n.31272113_31272107delCCCAGTC||||||	0.988	166	0.9817	164	0.57358
chr6	31272106	1	T	rs200353551	AC=15;AN=773;ANN=T|intragenic_variant|MODIFIER|HLA-C|ENSG00000204525|gene_variant|ENSG00000204525|||n.31272113_31272107delCCCAGTC||||||	0.012	166	0.0183	164	0.57358
chr6	31272119	0	T	rs2074491	AC=77;AN=773;ANN=C|intragenic_variant|MODIFIER|HLA-C|ENSG00000204525|gene_variant|ENSG00000204525|||n.31272119A>G||||||	0.9157	166	0.8963	164	0.739885
chr6	31272119	1	C	rs2074491	AC=77;AN=773;ANN=C|intragenic_variant|MODIFIER|HLA-C|ENSG00000204525|gene_variant|ENSG00000204525|||n.31272119A>G||||||	0.0843	166	0.1037	164	0.739885
chr6	31272135	0	G	rs115120050	AC=15;AN=772	0.988	166	0.9817	164	0.57358
chr6	31272135	1	T	rs115120050	AC=15;AN=772	0.012	166	0.0183	164	0.57358
chr6	31272155	0	T	rs563793417	AC=1;AN=771	0.994	166	1	162	0.268886
chr6	31272155	1	C	rs563793417	AC=1;AN=771	0.006	166	0	162	0.268886
chr6	31272160	0	C	rs2074490	AC=62;AN=772	0.9277	166	0.9146	164	0.89688
chr6	31272160	1	T	rs2074490	AC=62;AN=772	0.0723	166	0.0854	164	0.89688
chr6	31272222	0	A	rs6457358	AC=71;AN=756	0.8734	158	0.8861	158	0.83149
chr6	31272222	1	T	rs6457358	AC=71;AN=756	0.1266	158	0.1139	158	0.83149
chr6	31272232	0	G	rs9281301	AC=88;AN=757	0.8562	160	0.8797	158	0.62635
chr6	31272232	1	GAA	rs9281301	AC=88;AN=757	0.1437	160	0.1203	158	0.62635
chr6	31354526	0	C	rs2308655	AC=489;AN=775;ANN=G|missense_variant&splice_region_variant|MODERATE|HLA-B|ENSG00000234745|transcript|ENST00000412585.6|protein_coding|7/8|c.1046G>C|p.Cys349Ser|1075/1547|1046/1089|349/362||	0.4337	166	0.3963	164	0.514289
chr6	31354526	1	G	rs2308655	AC=489;AN=775;ANN=G|missense_variant&splice_region_variant|MODERATE|HLA-B|ENSG00000234745|transcript|ENST00000412585.6|protein_coding|7/8|c.1046G>C|p.Cys349Ser|1075/1547|1046/1089|349/362||	0.5663	166	0.6037	164	0.514289
chr6	31354563	0	G	rs3926873	AC=58,88;AN=773;ANN=A|intron_variant|MODIFIER|HLA-B|ENSG00000234745|transcript|ENST00000412585.6|protein_coding|6/7|c.1046-37C>T||||||,T|intron_variant|MODIFIER|HLA-B|ENSG00000234745|transcript|ENST00000412585.6|protein_coding|6/7|c.1046-37C>A||||||	0.7892	166	0.8642	162	0.0701
chr6	31354563	1	T	rs3926873	AC=58,88;AN=773;ANN=A|intron_variant|MODIFIER|HLA-B|ENSG00000234745|transcript|ENST00000412585.6|protein_coding|6/7|c.1046-37C>T||||||,T|intron_variant|MODIFIER|HLA-B|ENSG00000234745|transcript|ENST00000412585.6|protein_coding|6/7|c.1046-37C>A||||||	0.0964	166	0.0432	162	0.05516
chr6	31354563	2	A	rs3926873	AC=58,88;AN=773;ANN=A|intron_variant|MODIFIER|HLA-B|ENSG00000234745|transcript|ENST00000412585.6|protein_coding|6/7|c.1046-37C>T||||||,T|intron_variant|MODIFIER|HLA-B|ENSG00000234745|transcript|ENST00000412585.6|protein_coding|6/7|c.1046-37C>A||||||	0.1145	166	0.0926	162	0.476045
chr6	31354590	0	T	rs3819299	AC=29;AN=774;ANN=G|intron_variant|MODIFIER|HLA-B|ENSG00000234745|transcript|ENST00000412585.6|protein_coding|6/7|c.1045+43A>C||||||	0.9578	166	0.9753	162	0.306906
chr6	31354590	1	G	rs3819299	AC=29;AN=774;ANN=G|intron_variant|MODIFIER|HLA-B|ENSG00000234745|transcript|ENST00000412585.6|protein_coding|6/7|c.1045+43A>C||||||	0.0422	166	0.0247	162	0.306906
chr6	31354618	0	A	rs17199328	AC=79;AN=775;ANN=G|intron_variant|MODIFIER|HLA-B|ENSG00000234745|transcript|ENST00000412585.6|protein_coding|6/7|c.1045+15T>C||||||	0.8373	166	0.878	164	0.403703
chr6	31354618	1	G	rs17199328	AC=79;AN=775;ANN=G|intron_variant|MODIFIER|HLA-B|ENSG00000234745|transcript|ENST00000412585.6|protein_coding|6/7|c.1045+15T>C||||||	0.1627	166	0.122	164	0.403703
chr6	31354625	0	C	rs2442718	AC=167;AN=775;ANN=T|splice_region_variant&intron_variant|LOW|HLA-B|ENSG00000234745|transcript|ENST00000412585.6|protein_coding|6/7|c.1045+8G>A||||||	0.7048	166	0.7622	164	0.231172
chr6	31354625	1	T	rs2442718	AC=167;AN=775;ANN=T|splice_region_variant&intron_variant|LOW|HLA-B|ENSG00000234745|transcript|ENST00000412585.6|protein_coding|6/7|c.1045+8G>A||||||	0.2952	166	0.2378	164	0.231172
chr6	31354682	0	T	rs2507992	AC=166;AN=773;ANN=C|intron_variant|MODIFIER|HLA-B|ENSG00000234745|transcript|ENST00000412585.6|protein_coding|5/7|c.1013-17A>G||||||	0.7048	166	0.7654	162	0.214206
chr6	31354682	1	C	rs2507992	AC=166;AN=773;ANN=C|intron_variant|MODIFIER|HLA-B|ENSG00000234745|transcript|ENST00000412585.6|protein_coding|5/7|c.1013-17A>G||||||	0.2952	166	0.2346	162	0.214206
chr6	31354693	0	C	rs2442717	AC=691;AN=773;ANN=G|intron_variant|MODIFIER|HLA-B|ENSG00000234745|transcript|ENST00000412585.6|protein_coding|5/7|c.1013-28G>C||||||	0.0783	166	0.1187	160	0.168015
chr6	31354693	1	G	rs2442717	AC=691;AN=773;ANN=G|intron_variant|MODIFIER|HLA-B|ENSG00000234745|transcript|ENST00000412585.6|protein_coding|5/7|c.1013-28G>C||||||	0.9217	166	0.8812	160	0.168015
chr6	31354697	0	G	rs200951553	AC=1;AN=771;ANN=A|intron_variant|MODIFIER|HLA-B|ENSG00000234745|transcript|ENST00000412585.6|protein_coding|5/7|c.1013-32C>T||||||	1	166	0.9938	160	0.42272
chr6	31354697	1	A	rs200951553	AC=1;AN=771;ANN=A|intron_variant|MODIFIER|HLA-B|ENSG00000234745|transcript|ENST00000412585.6|protein_coding|5/7|c.1013-32C>T||||||	0	166	0.0063	160	0.42272
chr6	31354710	0	G	rs3819294	AC=50;AN=771;ANN=A|intron_variant|MODIFIER|HLA-B|ENSG00000234745|transcript|ENST00000412585.6|protein_coding|5/7|c.1013-45C>T||||||	0.9639	166	0.9187	160	0.14138
chr6	31354710	1	A	rs3819294	AC=50;AN=771;ANN=A|intron_variant|MODIFIER|HLA-B|ENSG00000234745|transcript|ENST00000412585.6|protein_coding|5/7|c.1013-45C>T||||||	0.0361	166	0.0813	160	0.14138
chr6	31354736	0	A	rs2507991	AC=584;AN=768;ANN=C|intron_variant|MODIFIER|HLA-B|ENSG00000234745|transcript|ENST00000412585.6|protein_coding|5/7|c.1013-71T>G||||||	0.2108	166	0.225	160	0.73824
chr6	31354736	1	C	rs2507991	AC=584;AN=768;ANN=C|intron_variant|MODIFIER|HLA-B|ENSG00000234745|transcript|ENST00000412585.6|protein_coding|5/7|c.1013-71T>G||||||	0.7892	166	0.775	160	0.73824
chr6	31354745	0	C	rs3819292	AC=167;AN=769;ANN=A|intron_variant|MODIFIER|HLA-B|ENSG00000234745|transcript|ENST00000412585.6|protein_coding|5/7|c.1013-80G>T||||||	0.7952	166	0.784	162	0.988404
chr6	31354745	1	A	rs3819292	AC=167;AN=769;ANN=A|intron_variant|MODIFIER|HLA-B|ENSG00000234745|transcript|ENST00000412585.6|protein_coding|5/7|c.1013-80G>T||||||	0.2048	166	0.216	162	0.988404
chr6	31354782	0	G	rs2523608	AC=512;AN=764;ANN=A|intron_variant|MODIFIER|HLA-B|ENSG00000234745|transcript|ENST00000412585.6|protein_coding|5/7|c.1013-117C>T||||||	0.2927	164	0.3333	162	0.48979
chr6	31354782	1	A	rs2523608	AC=512;AN=764;ANN=A|intron_variant|MODIFIER|HLA-B|ENSG00000234745|transcript|ENST00000412585.6|protein_coding|5/7|c.1013-117C>T||||||	0.7073	164	0.6667	162	0.48979
chr6	31355005	0	C	rs2596496	AC=558;AN=758;ANN=G|intron_variant|MODIFIER|HLA-B|ENSG00000234745|transcript|ENST00000412585.6|protein_coding|5/7|c.1012+102G>C||||||	0.2561	164	0.2532	158	0.96499
chr6	31355005	1	G	rs2596496	AC=558;AN=758;ANN=G|intron_variant|MODIFIER|HLA-B|ENSG00000234745|transcript|ENST00000412585.6|protein_coding|5/7|c.1012+102G>C||||||	0.7439	164	0.7468	158	0.96499
chr6	31355013	0	T	rs2523607	AC=59;AN=760;ANN=A|intron_variant|MODIFIER|HLA-B|ENSG00000234745|transcript|ENST00000412585.6|protein_coding|5/7|c.1012+94A>T||||||	0.9062	160	0.9062	160	0.81836
chr6	31355013	1	A	rs2523607	AC=59;AN=760;ANN=A|intron_variant|MODIFIER|HLA-B|ENSG00000234745|transcript|ENST00000412585.6|protein_coding|5/7|c.1012+94A>T||||||	0.0938	160	0.0938	160	0.81836
chr6	31355026	0	G	rs17193040	AC=86;AN=764;ANN=T|intron_variant|MODIFIER|HLA-B|ENSG00000234745|transcript|ENST00000412585.6|protein_coding|5/7|c.1012+81C>A||||||	0.8855	166	0.9062	160	0.49265
chr6	31355026	1	T	rs17193040	AC=86;AN=764;ANN=T|intron_variant|MODIFIER|HLA-B|ENSG00000234745|transcript|ENST00000412585.6|protein_coding|5/7|c.1012+81C>A||||||	0.1145	166	0.0938	160	0.49265
chr6	31355078	0	C	rs3819282	AC=27;AN=768;ANN=T|intron_variant|MODIFIER|HLA-B|ENSG00000234745|transcript|ENST00000412585.6|protein_coding|5/7|c.1012+29G>A||||||	0.9578	166	0.9812	160	0.181508
chr6	31355078	1	T	rs3819282	AC=27;AN=768;ANN=T|intron_variant|MODIFIER|HLA-B|ENSG00000234745|transcript|ENST00000412585.6|protein_coding|5/7|c.1012+29G>A||||||	0.0422	166	0.0187	160	0.181508
chr6	31355108	0	T	rs41556216	AC=6;AN=775;ANN=A|splice_region_variant&synonymous_variant|LOW|HLA-B|ENSG00000234745|transcript|ENST00000412585.6|protein_coding|5/8|c.1011A>T|p.Ser337Ser|1040/1547|1011/1089|337/362||	1	166	1	164	NA
chr6	31355108	1	A	rs41556216	AC=6;AN=775;ANN=A|splice_region_variant&synonymous_variant|LOW|HLA-B|ENSG00000234745|transcript|ENST00000412585.6|protein_coding|5/8|c.1011A>T|p.Ser337Ser|1040/1547|1011/1089|337/362||	0	166	0	164	NA
chr6	31355111	0	A	rs1140546	AC=602;AN=771;ANN=G|synonymous_variant|LOW|HLA-B|ENSG00000234745|transcript|ENST00000412585.6|protein_coding|5/8|c.1008T>C|p.Ser336Ser|1037/1547|1008/1089|336/362||	0.1951	164	0.2073	164	0.740886
chr6	31355111	1	G	rs1140546	AC=602;AN=771;ANN=G|synonymous_variant|LOW|HLA-B|ENSG00000234745|transcript|ENST00000412585.6|protein_coding|5/8|c.1008T>C|p.Ser336Ser|1037/1547|1008/1089|336/362||	0.8049	164	0.7927	164	0.740886
chr6	31355134	0	C	rs1051488	AC=400;AN=775;ANN=T|missense_variant|MODERATE|HLA-B|ENSG00000234745|transcript|ENST00000412585.6|protein_coding|5/8|c.985G>A|p.Ala329Thr|1014/1547|985/1089|329/362||	0.5488	164	0.488	166	0.2734
chr6	31355134	1	T	rs1051488	AC=400;AN=775;ANN=T|missense_variant|MODERATE|HLA-B|ENSG00000234745|transcript|ENST00000412585.6|protein_coding|5/8|c.985G>A|p.Ala329Thr|1014/1547|985/1089|329/362||	0.4512	164	0.512	166	0.2734
chr6	31355138	0	G	rs2308518	AC=1;AN=776;ANN=A|synonymous_variant|LOW|HLA-B|ENSG00000234745|transcript|ENST00000412585.6|protein_coding|5/8|c.981C>T|p.Val327Val|1010/1547|981/1089|327/362||	1	166	0.994	166	0.523021
chr6	31355138	1	A	rs2308518	AC=1;AN=776;ANN=A|synonymous_variant|LOW|HLA-B|ENSG00000234745|transcript|ENST00000412585.6|protein_coding|5/8|c.981C>T|p.Val327Val|1010/1547|981/1089|327/362||	0	166	0.006	166	0.523021
chr6	31355203	0	C	rs1131500	AC=404;AN=776;ANN=T|missense_variant|MODERATE|HLA-B|ENSG00000234745|transcript|ENST00000412585.6|protein_coding|5/8|c.916G>A|p.Val306Ile|945/1547|916/1089|306/362||	0.5422	166	0.4819	166	0.289721
chr6	31355203	1	T	rs1131500	AC=404;AN=776;ANN=T|missense_variant|MODERATE|HLA-B|ENSG00000234745|transcript|ENST00000412585.6|protein_coding|5/8|c.916G>A|p.Val306Ile|945/1547|916/1089|306/362||	0.4578	166	0.5181	166	0.289721
chr6	31355210	0	C	rs1140487	AC=23;AN=775;ANN=T|synonymous_variant|LOW|HLA-B|ENSG00000234745|transcript|ENST00000412585.6|protein_coding|5/8|c.909G>A|p.Gln303Gln|938/1547|909/1089|303/362||	0.9578	166	0.9699	166	0.528403
chr6	31355210	1	T	rs1140487	AC=23;AN=775;ANN=T|synonymous_variant|LOW|HLA-B|ENSG00000234745|transcript|ENST00000412585.6|protein_coding|5/8|c.909G>A|p.Gln303Gln|938/1547|909/1089|303/362||	0.0422	166	0.0301	166	0.528403
chr6	31355219	0	C	rs2074496;rs1130992	AC=526;AN=774;ANN=T|synonymous_variant|LOW|HLA-B|ENSG00000234745|transcript|ENST00000412585.6|protein_coding|5/8|c.900G>A|p.Pro300Pro|929/1547|900/1089|300/362||	0.3735	166	0.3554	166	0.750069
chr6	31355219	1	T	rs2074496;rs1130992	AC=526;AN=774;ANN=T|synonymous_variant|LOW|HLA-B|ENSG00000234745|transcript|ENST00000412585.6|protein_coding|5/8|c.900G>A|p.Pro300Pro|929/1547|900/1089|300/362||	0.6265	166	0.6446	166	0.750069
chr6	31355235	0	G	rs2854001	AC=108;AN=774;ANN=A|sequence_feature|LOW|HLA-B|ENSG00000234745|miscellaneous-region:Connecting_peptide|ENST00000412585|protein_coding|4/7|c.896-12C>T||||||,A|intron_variant|MODIFIER|HLA-B|ENSG00000234745|transcript|ENST00000412585.6|protein_coding|4/7|c.896-12C>T||||||,A|non_coding_transcript_exon_variant|MODIFIER|MIR6891|ENSG00000277402|transcript|ENST00000618788.1|miRNA|1/1|n.82C>T||||||	0.7952	166	0.8537	164	0.16969
chr6	31355235	1	A	rs2854001	AC=108;AN=774;ANN=A|sequence_feature|LOW|HLA-B|ENSG00000234745|miscellaneous-region:Connecting_peptide|ENST00000412585|protein_coding|4/7|c.896-12C>T||||||,A|intron_variant|MODIFIER|HLA-B|ENSG00000234745|transcript|ENST00000412585.6|protein_coding|4/7|c.896-12C>T||||||,A|non_coding_transcript_exon_variant|MODIFIER|MIR6891|ENSG00000277402|transcript|ENST00000618788.1|miRNA|1/1|n.82C>T||||||	0.2048	166	0.1463	164	0.16969
chr6	31355243	0	T	rs2276448	AC=231;AN=774;ANN=C|sequence_feature|LOW|HLA-B|ENSG00000234745|miscellaneous-region:Connecting_peptide|ENST00000412585|protein_coding|4/7|c.896-20A>G||||||,C|intron_variant|MODIFIER|HLA-B|ENSG00000234745|transcript|ENST00000412585.6|protein_coding|4/7|c.896-20A>G||||||,C|non_coding_transcript_exon_variant|MODIFIER|MIR6891|ENSG00000277402|transcript|ENST00000618788.1|miRNA|1/1|n.74A>G||||||	0.753	166	0.7048	166	0.259292
chr6	31355243	1	C	rs2276448	AC=231;AN=774;ANN=C|sequence_feature|LOW|HLA-B|ENSG00000234745|miscellaneous-region:Connecting_peptide|ENST00000412585|protein_coding|4/7|c.896-20A>G||||||,C|intron_variant|MODIFIER|HLA-B|ENSG00000234745|transcript|ENST00000412585.6|protein_coding|4/7|c.896-20A>G||||||,C|non_coding_transcript_exon_variant|MODIFIER|MIR6891|ENSG00000277402|transcript|ENST00000618788.1|miRNA|1/1|n.74A>G||||||	0.247	166	0.2952	166	0.259292
chr6	31355250	0	C	rs3819276	AC=7;AN=773;ANN=T|sequence_feature|LOW|HLA-B|ENSG00000234745|miscellaneous-region:Connecting_peptide|ENST00000412585|protein_coding|4/7|c.896-27G>A||||||,T|intron_variant|MODIFIER|HLA-B|ENSG00000234745|transcript|ENST00000412585.6|protein_coding|4/7|c.896-27G>A||||||,T|non_coding_transcript_exon_variant|MODIFIER|MIR6891|ENSG00000277402|transcript|ENST00000618788.1|miRNA|1/1|n.67G>A||||||	0.994	166	0.9756	164	0.25599
chr6	31355250	1	T	rs3819276	AC=7;AN=773;ANN=T|sequence_feature|LOW|HLA-B|ENSG00000234745|miscellaneous-region:Connecting_peptide|ENST00000412585|protein_coding|4/7|c.896-27G>A||||||,T|intron_variant|MODIFIER|HLA-B|ENSG00000234745|transcript|ENST00000412585.6|protein_coding|4/7|c.896-27G>A||||||,T|non_coding_transcript_exon_variant|MODIFIER|MIR6891|ENSG00000277402|transcript|ENST00000618788.1|miRNA|1/1|n.67G>A||||||	0.006	166	0.0244	164	0.25599
chr6	31355262	0	T	rs70990234;rs6149511	AC=439;AN=774;ANN=TGAAGGGCTCCA|sequence_feature|LOW|HLA-B|ENSG00000234745|miscellaneous-region:Connecting_peptide|ENST00000412585|protein_coding|4/7|c.896-40_896-39insTGGAGCCCTTC||||||,TGAAGGGCTCCA|intron_variant|MODIFIER|HLA-B|ENSG00000234745|transcript|ENST00000412585.6|protein_coding|4/7|c.896-40_896-39insTGGAGCCCTTC||||||,TGAAGGGCTCCA|non_coding_transcript_exon_variant|MODIFIER|MIR6891|ENSG00…	0.488	166	0.4458	166	0.433813
chr6	31355262	1	TGAAGGGCTCCA	rs70990234;rs6149511	AC=439;AN=774;ANN=TGAAGGGCTCCA|sequence_feature|LOW|HLA-B|ENSG00000234745|miscellaneous-region:Connecting_peptide|ENST00000412585|protein_coding|4/7|c.896-40_896-39insTGGAGCCCTTC||||||,TGAAGGGCTCCA|intron_variant|MODIFIER|HLA-B|ENSG00000234745|transcript|ENST00000412585.6|protein_coding|4/7|c.896-40_896-39insTGGAGCCCTTC||||||,TGAAGGGCTCCA|non_coding_transcript_exon_variant|MODIFIER|MIR6891|ENSG00…	0.512	166	0.5542	166	0.433813
chr6	31355288	0	G	rs17881225	AC=109;AN=770;ANN=C|sequence_feature|LOW|HLA-B|ENSG00000234745|miscellaneous-region:Connecting_peptide|ENST00000412585|protein_coding|4/7|c.895+29C>G||||||,C|intron_variant|MODIFIER|HLA-B|ENSG00000234745|transcript|ENST00000412585.6|protein_coding|4/7|c.895+29C>G||||||,C|non_coding_transcript_exon_variant|MODIFIER|MIR6891|ENSG00000277402|transcript|ENST00000618788.1|miRNA|1/1|n.29C>G||||||	0.8675	166	0.8688	160	0.87055
chr6	31355288	1	C	rs17881225	AC=109;AN=770;ANN=C|sequence_feature|LOW|HLA-B|ENSG00000234745|miscellaneous-region:Connecting_peptide|ENST00000412585|protein_coding|4/7|c.895+29C>G||||||,C|intron_variant|MODIFIER|HLA-B|ENSG00000234745|transcript|ENST00000412585.6|protein_coding|4/7|c.895+29C>G||||||,C|non_coding_transcript_exon_variant|MODIFIER|MIR6891|ENSG00000277402|transcript|ENST00000618788.1|miRNA|1/1|n.29C>G||||||	0.1325	166	0.1313	160	0.87055
chr6	31355339	0	C	rs1131446	AC=23;AN=774;ANN=T|synonymous_variant|LOW|HLA-B|ENSG00000234745|transcript|ENST00000412585.6|protein_coding|4/8|c.873G>A|p.Pro291Pro|902/1547|873/1089|291/362||	0.9578	166	0.9695	164	0.543602
chr6	31355339	1	T	rs1131446	AC=23;AN=774;ANN=T|synonymous_variant|LOW|HLA-B|ENSG00000234745|transcript|ENST00000412585.6|protein_coding|4/8|c.873G>A|p.Pro291Pro|902/1547|873/1089|291/362||	0.0422	166	0.0305	164	0.543602
chr6	31355407	0	C	rs2308488	AC=8;AN=775;ANN=T|missense_variant|MODERATE|HLA-B|ENSG00000234745|transcript|ENST00000412585.6|protein_coding|4/8|c.805G>A|p.Ala269Thr|834/1547|805/1089|269/362||	0.994	166	1	164	0.257973
chr6	31355407	1	T	rs2308488	AC=8;AN=775;ANN=T|missense_variant|MODERATE|HLA-B|ENSG00000234745|transcript|ENST00000412585.6|protein_coding|4/8|c.805G>A|p.Ala269Thr|834/1547|805/1089|269/362||	0.006	166	0	164	0.257973
chr6	31355426	0	A	rs1050823	AC=88;AN=776;ANN=G|synonymous_variant|LOW|HLA-B|ENSG00000234745|transcript|ENST00000412585.6|protein_coding|4/8|c.786T>C|p.Asp262Asp|815/1547|786/1089|262/362||	0.8855	166	0.9096	166	0.427492
chr6	31355426	1	G	rs1050823	AC=88;AN=776;ANN=G|synonymous_variant|LOW|HLA-B|ENSG00000234745|transcript|ENST00000412585.6|protein_coding|4/8|c.786T>C|p.Asp262Asp|815/1547|786/1089|262/362||	0.1145	166	0.0904	166	0.427492
chr6	31355456	0	A	rs709052	AC=360;AN=776;ANN=G|synonymous_variant|LOW|HLA-B|ENSG00000234745|transcript|ENST00000412585.6|protein_coding|4/8|c.756T>C|p.Thr252Thr|785/1547|756/1089|252/362||,G|sequence_feature|LOW|HLA-B|ENSG00000234745|beta-strand:combinatorial_evidence_used_in_manual_assertion|ENST00000412585|protein_coding|4/8|c.756T>C||||||	0.4759	166	0.5422	166	0.17087
chr6	31355456	1	G	rs709052	AC=360;AN=776;ANN=G|synonymous_variant|LOW|HLA-B|ENSG00000234745|transcript|ENST00000412585.6|protein_coding|4/8|c.756T>C|p.Thr252Thr|785/1547|756/1089|252/362||,G|sequence_feature|LOW|HLA-B|ENSG00000234745|beta-strand:combinatorial_evidence_used_in_manual_assertion|ENST00000412585|protein_coding|4/8|c.756T>C||||||	0.5241	166	0.4578	166	0.17087
chr6	31355519	0	A	rs1050747	AC=694;AN=776;ANN=G|synonymous_variant|LOW|HLA-B|ENSG00000234745|transcript|ENST00000412585.6|protein_coding|4/8|c.693T>C|p.Gly231Gly|722/1547|693/1089|231/362||	0.0783	166	0.1205	166	0.125705
chr6	31355519	1	G	rs1050747	AC=694;AN=776;ANN=G|synonymous_variant|LOW|HLA-B|ENSG00000234745|transcript|ENST00000412585.6|protein_coding|4/8|c.693T>C|p.Gly231Gly|722/1547|693/1089|231/362||	0.9217	166	0.8795	166	0.125705
chr6	31355544	0	G	rs1050723	AC=70;AN=775;ANN=A|missense_variant|MODERATE|HLA-B|ENSG00000234745|transcript|ENST00000412585.6|protein_coding|4/8|c.668C>T|p.Ala223Val|697/1547|668/1089|223/362||	0.8598	164	0.8855	166	0.46175
chr6	31355544	1	A	rs1050723	AC=70;AN=775;ANN=A|missense_variant|MODERATE|HLA-B|ENSG00000234745|transcript|ENST00000412585.6|protein_coding|4/8|c.668C>T|p.Ala223Val|697/1547|668/1089|223/362||	0.1402	164	0.1145	166	0.46175
chr6	31355560	0	T	rs1050341	AC=218;AN=776;ANN=C|missense_variant|MODERATE|HLA-B|ENSG00000234745|transcript|ENST00000412585.6|protein_coding|4/8|c.652A>G|p.Ile218Val|681/1547|652/1089|218/362||	0.759	166	0.7108	166	0.293232
chr6	31355560	1	C	rs1050341	AC=218;AN=776;ANN=C|missense_variant|MODERATE|HLA-B|ENSG00000234745|transcript|ENST00000412585.6|protein_coding|4/8|c.652A>G|p.Ile218Val|681/1547|652/1089|218/362||	0.241	166	0.2892	166	0.293232
chr6	31355576	0	G	rs2257269	AC=358;AN=776;ANN=A|synonymous_variant|LOW|HLA-B|ENSG00000234745|transcript|ENST00000412585.6|protein_coding|4/8|c.636C>T|p.His212His|665/1547|636/1089|212/362||	0.4819	166	0.5422	166	0.199197
chr6	31355576	1	A	rs2257269	AC=358;AN=776;ANN=A|synonymous_variant|LOW|HLA-B|ENSG00000234745|transcript|ENST00000412585.6|protein_coding|4/8|c.636C>T|p.His212His|665/1547|636/1089|212/362||	0.5181	166	0.4578	166	0.199197
chr6	31355632	0	T	rs2523605	AC=694;AN=776;ANN=C|sequence_feature|LOW|HLA-B|ENSG00000234745|miscellaneous-region:Alpha-3|ENST00000412585|protein_coding|3/7|c.620-40A>G||||||,C|intron_variant|MODIFIER|HLA-B|ENSG00000234745|transcript|ENST00000412585.6|protein_coding|3/7|c.620-40A>G||||||	0.0783	166	0.1205	166	0.125705
chr6	31355632	1	C	rs2523605	AC=694;AN=776;ANN=C|sequence_feature|LOW|HLA-B|ENSG00000234745|miscellaneous-region:Alpha-3|ENST00000412585|protein_coding|3/7|c.620-40A>G||||||,C|intron_variant|MODIFIER|HLA-B|ENSG00000234745|transcript|ENST00000412585.6|protein_coding|3/7|c.620-40A>G||||||	0.9217	166	0.8795	166	0.125705
chr6	31355637	0	G	rs41563818	AC=10;AN=776;ANN=A|sequence_feature|LOW|HLA-B|ENSG00000234745|miscellaneous-region:Alpha-3|ENST00000412585|protein_coding|3/7|c.620-45C>T||||||,A|intron_variant|MODIFIER|HLA-B|ENSG00000234745|transcript|ENST00000412585.6|protein_coding|3/7|c.620-45C>T||||||	0.994	166	0.994	166	0.65281
chr6	31355637	1	A	rs41563818	AC=10;AN=776;ANN=A|sequence_feature|LOW|HLA-B|ENSG00000234745|miscellaneous-region:Alpha-3|ENST00000412585|protein_coding|3/7|c.620-45C>T||||||,A|intron_variant|MODIFIER|HLA-B|ENSG00000234745|transcript|ENST00000412585.6|protein_coding|3/7|c.620-45C>T||||||	0.006	166	0.006	166	0.65281
chr6	31355639	0	G	rs2596495	AC=59;AN=776;ANN=C|sequence_feature|LOW|HLA-B|ENSG00000234745|miscellaneous-region:Alpha-3|ENST00000412585|protein_coding|3/7|c.620-47C>G||||||,C|intron_variant|MODIFIER|HLA-B|ENSG00000234745|transcript|ENST00000412585.6|protein_coding|3/7|c.620-47C>G||||||	0.9096	166	0.9096	166	0.80594
chr6	31355639	1	C	rs2596495	AC=59;AN=776;ANN=C|sequence_feature|LOW|HLA-B|ENSG00000234745|miscellaneous-region:Alpha-3|ENST00000412585|protein_coding|3/7|c.620-47C>G||||||,C|intron_variant|MODIFIER|HLA-B|ENSG00000234745|transcript|ENST00000412585.6|protein_coding|3/7|c.620-47C>G||||||	0.0904	166	0.0904	166	0.80594
chr6	31355678	0	A	rs41557415	AC=23;AN=759;ANN=G|sequence_feature|LOW|HLA-B|ENSG00000234745|miscellaneous-region:Alpha-3|ENST00000412585|protein_coding|3/7|c.620-86T>C||||||,G|intron_variant|MODIFIER|HLA-B|ENSG00000234745|transcript|ENST00000412585.6|protein_coding|3/7|c.620-86T>C||||||	0.9568	162	0.9679	156	0.58524
chr6	31355678	1	G	rs41557415	AC=23;AN=759;ANN=G|sequence_feature|LOW|HLA-B|ENSG00000234745|miscellaneous-region:Alpha-3|ENST00000412585|protein_coding|3/7|c.620-86T>C||||||,G|intron_variant|MODIFIER|HLA-B|ENSG00000234745|transcript|ENST00000412585.6|protein_coding|3/7|c.620-86T>C||||||	0.0432	162	0.0321	156	0.58524
chr6	31355680	0	A	rs189334061	AC=1;AN=759;ANN=G|sequence_feature|LOW|HLA-B|ENSG00000234745|miscellaneous-region:Alpha-3|ENST00000412585|protein_coding|3/7|c.620-88T>C||||||,G|intron_variant|MODIFIER|HLA-B|ENSG00000234745|transcript|ENST00000412585.6|protein_coding|3/7|c.620-88T>C||||||	1	162	1	158	NA
chr6	31355680	1	G	rs189334061	AC=1;AN=759;ANN=G|sequence_feature|LOW|HLA-B|ENSG00000234745|miscellaneous-region:Alpha-3|ENST00000412585|protein_coding|3/7|c.620-88T>C||||||,G|intron_variant|MODIFIER|HLA-B|ENSG00000234745|transcript|ENST00000412585.6|protein_coding|3/7|c.620-88T>C||||||	0	162	0	158	NA
chr6	31355691	0	G	rs3897530	AC=218;AN=754;ANN=T|sequence_feature|LOW|HLA-B|ENSG00000234745|miscellaneous-region:Alpha-3|ENST00000412585|protein_coding|3/7|c.620-99C>A||||||,T|intron_variant|MODIFIER|HLA-B|ENSG00000234745|transcript|ENST00000412585.6|protein_coding|3/7|c.620-99C>A||||||	0.7654	162	0.7125	160	0.2394
chr6	31355691	1	T	rs3897530	AC=218;AN=754;ANN=T|sequence_feature|LOW|HLA-B|ENSG00000234745|miscellaneous-region:Alpha-3|ENST00000412585|protein_coding|3/7|c.620-99C>A||||||,T|intron_variant|MODIFIER|HLA-B|ENSG00000234745|transcript|ENST00000412585.6|protein_coding|3/7|c.620-99C>A||||||	0.2346	162	0.2875	160	0.2394
chr6	31355694	0	G	rs73731903	AC=7;AN=753;ANN=A|sequence_feature|LOW|HLA-B|ENSG00000234745|miscellaneous-region:Alpha-3|ENST00000412585|protein_coding|3/7|c.620-102C>T||||||,A|intron_variant|MODIFIER|HLA-B|ENSG00000234745|transcript|ENST00000412585.6|protein_coding|3/7|c.620-102C>T||||||	1	160	1	160	NA
chr6	31355694	1	A	rs73731903	AC=7;AN=753;ANN=A|sequence_feature|LOW|HLA-B|ENSG00000234745|miscellaneous-region:Alpha-3|ENST00000412585|protein_coding|3/7|c.620-102C>T||||||,A|intron_variant|MODIFIER|HLA-B|ENSG00000234745|transcript|ENST00000412585.6|protein_coding|3/7|c.620-102C>T||||||	0	160	0	160	NA
chr6	31355959	0	T	rs41552112	AC=15;AN=759;ANN=A|sequence_feature|LOW|HLA-B|ENSG00000234745|miscellaneous-region:Alpha-3|ENST00000412585|protein_coding|3/7|c.619+208A>T||||||,A|intron_variant|MODIFIER|HLA-B|ENSG00000234745|transcript|ENST00000412585.6|protein_coding|3/7|c.619+208A>T||||||	0.9695	164	0.9808	156	0.48061
chr6	31355959	1	A	rs41552112	AC=15;AN=759;ANN=A|sequence_feature|LOW|HLA-B|ENSG00000234745|miscellaneous-region:Alpha-3|ENST00000412585|protein_coding|3/7|c.619+208A>T||||||,A|intron_variant|MODIFIER|HLA-B|ENSG00000234745|transcript|ENST00000412585.6|protein_coding|3/7|c.619+208A>T||||||	0.0305	164	0.0192	156	0.48061
chr6	31355968	0	C	rs17881233	AC=14;AN=760;ANN=A|sequence_feature|LOW|HLA-B|ENSG00000234745|miscellaneous-region:Alpha-3|ENST00000412585|protein_coding|3/7|c.619+199G>T||||||,A|intron_variant|MODIFIER|HLA-B|ENSG00000234745|transcript|ENST00000412585.6|protein_coding|3/7|c.619+199G>T||||||	0.9817	164	0.9872	156	0.76031
chr6	31355968	1	A	rs17881233	AC=14;AN=760;ANN=A|sequence_feature|LOW|HLA-B|ENSG00000234745|miscellaneous-region:Alpha-3|ENST00000412585|protein_coding|3/7|c.619+199G>T||||||,A|intron_variant|MODIFIER|HLA-B|ENSG00000234745|transcript|ENST00000412585.6|protein_coding|3/7|c.619+199G>T||||||	0.0183	164	0.0128	156	0.76031
chr6	31355999	0	T	rs11423052;rs5875313	AC=621;AN=760;ANN=TC|sequence_feature|LOW|HLA-B|ENSG00000234745|miscellaneous-region:Alpha-3|ENST00000412585|protein_coding|3/7|c.619+167dupG||||||,TC|intron_variant|MODIFIER|HLA-B|ENSG00000234745|transcript|ENST00000412585.6|protein_coding|3/7|c.619+167dupG||||||	0.1687	166	0.2025	158	0.48405
chr6	31355999	1	TC	rs11423052;rs5875313	AC=621;AN=760;ANN=TC|sequence_feature|LOW|HLA-B|ENSG00000234745|miscellaneous-region:Alpha-3|ENST00000412585|protein_coding|3/7|c.619+167dupG||||||,TC|intron_variant|MODIFIER|HLA-B|ENSG00000234745|transcript|ENST00000412585.6|protein_coding|3/7|c.619+167dupG||||||	0.8313	166	0.7975	158	0.48405
chr6	31356033	0	A	rs41541124	AC=30;AN=770;ANN=G|sequence_feature|LOW|HLA-B|ENSG00000234745|miscellaneous-region:Alpha-3|ENST00000412585|protein_coding|3/7|c.619+134T>C||||||,G|intron_variant|MODIFIER|HLA-B|ENSG00000234745|transcript|ENST00000412585.6|protein_coding|3/7|c.619+134T>C||||||	0.9699	166	0.9625	160	0.669201
chr6	31356033	1	G	rs41541124	AC=30;AN=770;ANN=G|sequence_feature|LOW|HLA-B|ENSG00000234745|miscellaneous-region:Alpha-3|ENST00000412585|protein_coding|3/7|c.619+134T>C||||||,G|intron_variant|MODIFIER|HLA-B|ENSG00000234745|transcript|ENST00000412585.6|protein_coding|3/7|c.619+134T>C||||||	0.0301	166	0.0375	160	0.669201
chr6	31356061	0	C	rs2596494	AC=690;AN=771;ANN=G|sequence_feature|LOW|HLA-B|ENSG00000234745|miscellaneous-region:Alpha-3|ENST00000412585|protein_coding|3/7|c.619+106G>C||||||,G|intron_variant|MODIFIER|HLA-B|ENSG00000234745|transcript|ENST00000412585.6|protein_coding|3/7|c.619+106G>C||||||	0.0783	166	0.1159	164	0.18232
chr6	31356061	1	G	rs2596494	AC=690;AN=771;ANN=G|sequence_feature|LOW|HLA-B|ENSG00000234745|miscellaneous-region:Alpha-3|ENST00000412585|protein_coding|3/7|c.619+106G>C||||||,G|intron_variant|MODIFIER|HLA-B|ENSG00000234745|transcript|ENST00000412585.6|protein_coding|3/7|c.619+106G>C||||||	0.9217	166	0.8841	164	0.18232
chr6	31356098	0	C	rs41560220	AC=87;AN=773;ANN=T|sequence_feature|LOW|HLA-B|ENSG00000234745|miscellaneous-region:Alpha-3|ENST00000412585|protein_coding|3/7|c.619+69G>A||||||,T|intron_variant|MODIFIER|HLA-B|ENSG00000234745|transcript|ENST00000412585.6|protein_coding|3/7|c.619+69G>A||||||	0.8855	166	0.9085	164	0.460223
chr6	31356098	1	T	rs41560220	AC=87;AN=773;ANN=T|sequence_feature|LOW|HLA-B|ENSG00000234745|miscellaneous-region:Alpha-3|ENST00000412585|protein_coding|3/7|c.619+69G>A||||||,T|intron_variant|MODIFIER|HLA-B|ENSG00000234745|transcript|ENST00000412585.6|protein_coding|3/7|c.619+69G>A||||||	0.1145	166	0.0915	164	0.460223
chr6	31356108	0	G	rs41549217	AC=47;AN=771;ANN=T|sequence_feature|LOW|HLA-B|ENSG00000234745|miscellaneous-region:Alpha-3|ENST00000412585|protein_coding|3/7|c.619+59C>A||||||,T|intron_variant|MODIFIER|HLA-B|ENSG00000234745|transcript|ENST00000412585.6|protein_coding|3/7|c.619+59C>A||||||	0.9398	166	0.9634	164	0.332197
chr6	31356108	1	T	rs41549217	AC=47;AN=771;ANN=T|sequence_feature|LOW|HLA-B|ENSG00000234745|miscellaneous-region:Alpha-3|ENST00000412585|protein_coding|3/7|c.619+59C>A||||||,T|intron_variant|MODIFIER|HLA-B|ENSG00000234745|transcript|ENST00000412585.6|protein_coding|3/7|c.619+59C>A||||||	0.0602	166	0.0366	164	0.332197
chr6	31356168	0	A	rs2596493	AC=693;AN=775;ANN=C|splice_region_variant&synonymous_variant|LOW|HLA-B|ENSG00000234745|transcript|ENST00000412585.6|protein_coding|3/8|c.618T>G|p.Ala206Ala|647/1547|618/1089|206/362||	0.0783	166	0.1205	166	0.125705
chr6	31356168	1	C	rs2596493	AC=693;AN=775;ANN=C|splice_region_variant&synonymous_variant|LOW|HLA-B|ENSG00000234745|transcript|ENST00000412585.6|protein_coding|3/8|c.618T>G|p.Ala206Ala|647/1547|618/1089|206/362||	0.9217	166	0.8795	166	0.125705
chr6	31356176	0	C	rs1131285	AC=635;AN=776;ANN=G|missense_variant|MODERATE|HLA-B|ENSG00000234745|transcript|ENST00000412585.6|protein_coding|3/8|c.610G>C|p.Glu204Gln|639/1547|610/1089|204/362||	0.1687	166	0.2108	166	0.36689
chr6	31356176	1	G	rs1131285	AC=635;AN=776;ANN=G|missense_variant|MODERATE|HLA-B|ENSG00000234745|transcript|ENST00000412585.6|protein_coding|3/8|c.610G>C|p.Glu204Gln|639/1547|610/1089|204/362||	0.8313	166	0.7892	166	0.36689
chr6	31356181	0	T	rs1131279	AC=694;AN=776;ANN=G|missense_variant|MODERATE|HLA-B|ENSG00000234745|transcript|ENST00000412585.6|protein_coding|3/8|c.605A>C|p.Lys202Thr|634/1547|605/1089|202/362||	0.0783	166	0.1205	166	0.125705
chr6	31356181	1	G	rs1131279	AC=694;AN=776;ANN=G|missense_variant|MODERATE|HLA-B|ENSG00000234745|transcript|ENST00000412585.6|protein_coding|3/8|c.605A>C|p.Lys202Thr|634/1547|605/1089|202/362||	0.9217	166	0.8795	166	0.125705
chr6	31356183	0	G	rs1131275	AC=635;AN=776;ANN=C|missense_variant|MODERATE|HLA-B|ENSG00000234745|transcript|ENST00000412585.6|protein_coding|3/8|c.603C>G|p.Asp201Glu|632/1547|603/1089|201/362||	0.1687	166	0.2108	166	0.36689
chr6	31356183	1	C	rs1131275	AC=635;AN=776;ANN=C|missense_variant|MODERATE|HLA-B|ENSG00000234745|transcript|ENST00000412585.6|protein_coding|3/8|c.603C>G|p.Asp201Glu|632/1547|603/1089|201/362||	0.8313	166	0.7892	166	0.36689
chr6	31356203	0	A	rs1050696	AC=176;AN=775;ANN=G|missense_variant|MODERATE|HLA-B|ENSG00000234745|transcript|ENST00000412585.6|protein_coding|3/8|c.583T>C|p.Tyr195His|612/1547|583/1089|195/362||	0.8072	166	0.7805	164	0.479936
chr6	31356203	1	G	rs1050696	AC=176;AN=775;ANN=G|missense_variant|MODERATE|HLA-B|ENSG00000234745|transcript|ENST00000412585.6|protein_coding|3/8|c.583T>C|p.Tyr195His|612/1547|583/1089|195/362||	0.1928	166	0.2195	164	0.479936
chr6	31356214	0	C	rs1050692	AC=99;AN=776;ANN=G|missense_variant|MODERATE|HLA-B|ENSG00000234745|transcript|ENST00000412585.6|protein_coding|3/8|c.572G>C|p.Trp191Ser|601/1547|572/1089|191/362||	0.8072	166	0.8554	166	0.307497
chr6	31356214	1	G	rs1050692	AC=99;AN=776;ANN=G|missense_variant|MODERATE|HLA-B|ENSG00000234745|transcript|ENST00000412585.6|protein_coding|3/8|c.572G>C|p.Trp191Ser|601/1547|572/1089|191/362||	0.1928	166	0.1446	166	0.307497
chr6	31356226	0	T	rs2308466	AC=436,214;AN=776;ANN=A|missense_variant|MODERATE|HLA-B|ENSG00000234745|transcript|ENST00000412585.6|protein_coding|3/8|c.560A>T|p.Glu187Val|589/1547|560/1089|187/362||,G|missense_variant|MODERATE|HLA-B|ENSG00000234745|transcript|ENST00000412585.6|protein_coding|3/8|c.560A>C|p.Glu187Ala|589/1547|560/1089|187/362||,A|sequence_feature|LOW|HLA-B|ENSG00000234745|helix:combinatorial_evidence_used_in_m…	0.1386	166	0.1566	166	0.589428
chr6	31356226	1	A	rs2308466	AC=436,214;AN=776;ANN=A|missense_variant|MODERATE|HLA-B|ENSG00000234745|transcript|ENST00000412585.6|protein_coding|3/8|c.560A>T|p.Glu187Val|589/1547|560/1089|187/362||,G|missense_variant|MODERATE|HLA-B|ENSG00000234745|transcript|ENST00000412585.6|protein_coding|3/8|c.560A>C|p.Glu187Ala|589/1547|560/1089|187/362||,A|sequence_feature|LOW|HLA-B|ENSG00000234745|helix:combinatorial_evidence_used_in_m…	0.5783	166	0.5783	166	0.894099
chr6	31356226	2	G	rs2308466	AC=436,214;AN=776;ANN=A|missense_variant|MODERATE|HLA-B|ENSG00000234745|transcript|ENST00000412585.6|protein_coding|3/8|c.560A>T|p.Glu187Val|589/1547|560/1089|187/362||,G|missense_variant|MODERATE|HLA-B|ENSG00000234745|transcript|ENST00000412585.6|protein_coding|3/8|c.560A>C|p.Glu187Ala|589/1547|560/1089|187/362||,A|sequence_feature|LOW|HLA-B|ENSG00000234745|helix:combinatorial_evidence_used_in_m…	0.2831	166	0.2651	166	0.57677
chr6	31356227	0	C	rs2523600	AC=436,214;AN=776;ANN=G|missense_variant|MODERATE|HLA-B|ENSG00000234745|transcript|ENST00000412585.6|protein_coding|3/8|c.559G>C|p.Glu187Gln|588/1547|559/1089|187/362||,T|missense_variant|MODERATE|HLA-B|ENSG00000234745|transcript|ENST00000412585.6|protein_coding|3/8|c.559G>A|p.Glu187Lys|588/1547|559/1089|187/362||,G|sequence_feature|LOW|HLA-B|ENSG00000234745|helix:combinatorial_evidence_used_in_m…	0.1386	166	0.1566	166	0.589428
chr6	31356227	1	G	rs2523600	AC=436,214;AN=776;ANN=G|missense_variant|MODERATE|HLA-B|ENSG00000234745|transcript|ENST00000412585.6|protein_coding|3/8|c.559G>C|p.Glu187Gln|588/1547|559/1089|187/362||,T|missense_variant|MODERATE|HLA-B|ENSG00000234745|transcript|ENST00000412585.6|protein_coding|3/8|c.559G>A|p.Glu187Lys|588/1547|559/1089|187/362||,G|sequence_feature|LOW|HLA-B|ENSG00000234745|helix:combinatorial_evidence_used_in_m…	0.5783	166	0.5783	166	0.894099
chr6	31356227	2	T	rs2523600	AC=436,214;AN=776;ANN=G|missense_variant|MODERATE|HLA-B|ENSG00000234745|transcript|ENST00000412585.6|protein_coding|3/8|c.559G>C|p.Glu187Gln|588/1547|559/1089|187/362||,T|missense_variant|MODERATE|HLA-B|ENSG00000234745|transcript|ENST00000412585.6|protein_coding|3/8|c.559G>A|p.Glu187Lys|588/1547|559/1089|187/362||,G|sequence_feature|LOW|HLA-B|ENSG00000234745|helix:combinatorial_evidence_used_in_m…	0.2831	166	0.2651	166	0.57677
chr6	31356229	0	C	rs41543920	AC=1;AN=776;ANN=T|missense_variant|MODERATE|HLA-B|ENSG00000234745|transcript|ENST00000412585.6|protein_coding|3/8|c.557G>A|p.Gly186Asp|586/1547|557/1089|186/362||	1	166	0.994	166	0.523021
chr6	31356229	1	T	rs41543920	AC=1;AN=776;ANN=T|missense_variant|MODERATE|HLA-B|ENSG00000234745|transcript|ENST00000412585.6|protein_coding|3/8|c.557G>A|p.Gly186Asp|586/1547|557/1089|186/362||	0	166	0.006	166	0.523021
chr6	31356242	0	C	rs1050683	AC=51;AN=776;ANN=T|missense_variant|MODERATE|HLA-B|ENSG00000234745|transcript|ENST00000412585.6|protein_coding|3/8|c.544G>A|p.Ala182Thr|573/1547|544/1089|182/362||	0.9337	166	0.9639	166	0.251161
chr6	31356242	1	T	rs1050683	AC=51;AN=776;ANN=T|missense_variant|MODERATE|HLA-B|ENSG00000234745|transcript|ENST00000412585.6|protein_coding|3/8|c.544G>A|p.Ala182Thr|573/1547|544/1089|182/362||	0.0663	166	0.0361	166	0.251161
chr6	31356245	0	TCC	rs766450595	AC=123;AN=776;ANN=T|frameshift_variant|HIGH|HLA-B|ENSG00000234745|transcript|ENST00000412585.6|protein_coding|3/8|c.539_540delGG|p.Arg180fs|569/1547|539/1089|180/362||;LOF=(HLA-B|ENSG00000234745|1|1.00)	0.8193	166	0.7952	166	0.680847
chr6	31356245	1	T	rs766450595	AC=123;AN=776;ANN=T|frameshift_variant|HIGH|HLA-B|ENSG00000234745|transcript|ENST00000412585.6|protein_coding|3/8|c.539_540delGG|p.Arg180fs|569/1547|539/1089|180/362||;LOF=(HLA-B|ENSG00000234745|1|1.00)	0.1807	166	0.2048	166	0.680847
chr6	31356247	0	C	rs697742	AC=564,123;AN=776;ANN=A|missense_variant|MODERATE|HLA-B|ENSG00000234745|transcript|ENST00000412585.6|protein_coding|3/8|c.539G>T|p.Arg180Leu|568/1547|539/1089|180/362||	0.1024	166	0.1386	166	0.315951
chr6	31356247	1	A	rs697742	AC=564,123;AN=776;ANN=A|missense_variant|MODERATE|HLA-B|ENSG00000234745|transcript|ENST00000412585.6|protein_coding|3/8|c.539G>T|p.Arg180Leu|568/1547|539/1089|180/362||	0.7169	166	0.6566	166	0.28883
chr6	31356247	2	*	rs697742	AC=564,123;AN=776;ANN=A|missense_variant|MODERATE|HLA-B|ENSG00000234745|transcript|ENST00000412585.6|protein_coding|3/8|c.539G>T|p.Arg180Leu|568/1547|539/1089|180/362||	0.1807	166	0.2048	166	0.680847
chr6	31356248	0	G	rs9266144;rs200488894	AC=123,22;AN=776;ANN=GTC|frameshift_variant|HIGH|HLA-B|ENSG00000234745|transcript|ENST00000412585.6|protein_coding|3/8|c.537_538insGA|p.Arg180fs|566/1547|537/1089|179/362||,A|missense_variant|MODERATE|HLA-B|ENSG00000234745|transcript|ENST00000412585.6|protein_coding|3/8|c.538C>T|p.Arg180Trp|567/1547|538/1089|180/362||;LOF=(HLA-B|ENSG00000234745|1|1.00)	0.7952	166	0.7651	166	0.620725
chr6	31356248	1	GTC	rs9266144;rs200488894	AC=123,22;AN=776;ANN=GTC|frameshift_variant|HIGH|HLA-B|ENSG00000234745|transcript|ENST00000412585.6|protein_coding|3/8|c.537_538insGA|p.Arg180fs|566/1547|537/1089|179/362||,A|missense_variant|MODERATE|HLA-B|ENSG00000234745|transcript|ENST00000412585.6|protein_coding|3/8|c.538C>T|p.Arg180Trp|567/1547|538/1089|180/362||;LOF=(HLA-B|ENSG00000234745|1|1.00)	0.1807	166	0.2048	166	0.680847
chr6	31356248	2	A	rs9266144;rs200488894	AC=123,22;AN=776;ANN=GTC|frameshift_variant|HIGH|HLA-B|ENSG00000234745|transcript|ENST00000412585.6|protein_coding|3/8|c.537_538insGA|p.Arg180fs|566/1547|537/1089|179/362||,A|missense_variant|MODERATE|HLA-B|ENSG00000234745|transcript|ENST00000412585.6|protein_coding|3/8|c.538C>T|p.Arg180Trp|567/1547|538/1089|180/362||;LOF=(HLA-B|ENSG00000234745|1|1.00)	0.0241	166	0.0301	166	0.823572
chr6	31356259	0	T	rs151341293	AC=501;AN=776;ANN=A|missense_variant|MODERATE|HLA-B|ENSG00000234745|transcript|ENST00000412585.6|protein_coding|3/8|c.527A>T|p.Glu176Val|556/1547|527/1089|176/362||,A|sequence_feature|LOW|HLA-B|ENSG00000234745|helix:combinatorial_evidence_used_in_manual_assertion|ENST00000412585|protein_coding|3/8|c.527A>T||||||	0.2892	166	0.3614	166	0.177374
chr6	31356259	1	A	rs151341293	AC=501;AN=776;ANN=A|missense_variant|MODERATE|HLA-B|ENSG00000234745|transcript|ENST00000412585.6|protein_coding|3/8|c.527A>T|p.Glu176Val|556/1547|527/1089|176/362||,A|sequence_feature|LOW|HLA-B|ENSG00000234745|helix:combinatorial_evidence_used_in_manual_assertion|ENST00000412585|protein_coding|3/8|c.527A>T||||||	0.7108	166	0.6386	166	0.177374
chr6	31356274	0	C	rs41551018	AC=27;AN=776;ANN=A|missense_variant|MODERATE|HLA-B|ENSG00000234745|transcript|ENST00000412585.6|protein_coding|3/8|c.512G>T|p.Trp171Leu|541/1547|512/1089|171/362||	0.9699	166	0.9759	166	0.8826
chr6	31356274	1	A	rs41551018	AC=27;AN=776;ANN=A|missense_variant|MODERATE|HLA-B|ENSG00000234745|transcript|ENST00000412585.6|protein_coding|3/8|c.512G>T|p.Trp171Leu|541/1547|512/1089|171/362||	0.0301	166	0.0241	166	0.8826
chr6	31356280	0	C	rs12697943	AC=15;AN=776;ANN=A|missense_variant|MODERATE|HLA-B|ENSG00000234745|transcript|ENST00000412585.6|protein_coding|3/8|c.506G>T|p.Arg169Leu|535/1547|506/1089|169/362||	0.9819	166	0.988	166	0.725039
chr6	31356280	1	A	rs12697943	AC=15;AN=776;ANN=A|missense_variant|MODERATE|HLA-B|ENSG00000234745|transcript|ENST00000412585.6|protein_coding|3/8|c.506G>T|p.Arg169Leu|535/1547|506/1089|169/362||	0.0181	166	0.012	166	0.725039
chr6	31356287	0	T	rs41541519	AC=27;AN=772;ANN=A|missense_variant|MODERATE|HLA-B|ENSG00000234745|transcript|ENST00000412585.6|protein_coding|3/8|c.499A>T|p.Thr167Ser|528/1547|499/1089|167/362||	0.9699	166	0.9753	162	0.914619
chr6	31356287	1	A	rs41541519	AC=27;AN=772;ANN=A|missense_variant|MODERATE|HLA-B|ENSG00000234745|transcript|ENST00000412585.6|protein_coding|3/8|c.499A>T|p.Thr167Ser|528/1547|499/1089|167/362||	0.0301	166	0.0247	162	0.914619
chr6	31356300	0	C	rs709053	AC=593;AN=776;ANN=G|synonymous_variant|LOW|HLA-B|ENSG00000234745|transcript|ENST00000412585.6|protein_coding|3/8|c.486G>C|p.Thr162Thr|515/1547|486/1089|162/362||,G|sequence_feature|LOW|HLA-B|ENSG00000234745|helix:combinatorial_evidence_used_in_manual_assertion|ENST00000412585|protein_coding|3/8|c.486G>C||||||	0.1988	166	0.247	166	0.35626
chr6	31356300	1	G	rs709053	AC=593;AN=776;ANN=G|synonymous_variant|LOW|HLA-B|ENSG00000234745|transcript|ENST00000412585.6|protein_coding|3/8|c.486G>C|p.Thr162Thr|515/1547|486/1089|162/362||,G|sequence_feature|LOW|HLA-B|ENSG00000234745|helix:combinatorial_evidence_used_in_manual_assertion|ENST00000412585|protein_coding|3/8|c.486G>C||||||	0.8012	166	0.753	166	0.35626
chr6	31356309	0	G	rs709054	AC=665;AN=775;ANN=C|synonymous_variant|LOW|HLA-B|ENSG00000234745|transcript|ENST00000412585.6|protein_coding|3/8|c.477C>G|p.Ala159Ala|506/1547|477/1089|159/362||	0.1205	166	0.1402	164	0.600471
chr6	31356309	1	C	rs709054	AC=665;AN=775;ANN=C|synonymous_variant|LOW|HLA-B|ENSG00000234745|transcript|ENST00000412585.6|protein_coding|3/8|c.477C>G|p.Ala159Ala|506/1547|477/1089|159/362||	0.8795	166	0.8598	164	0.600471
chr6	31356323	0	G	rs1050654	AC=620;AN=776;ANN=T|missense_variant|MODERATE|HLA-B|ENSG00000234745|transcript|ENST00000412585.6|protein_coding|3/8|c.463C>A|p.Arg155Ser|492/1547|463/1089|155/362||	0.1988	166	0.2169	166	0.747344
chr6	31356323	1	T	rs1050654	AC=620;AN=776;ANN=T|missense_variant|MODERATE|HLA-B|ENSG00000234745|transcript|ENST00000412585.6|protein_coding|3/8|c.463C>A|p.Arg155Ser|492/1547|463/1089|155/362||	0.8012	166	0.7831	166	0.747344
chr6	31356333	0	G	rs12721849	AC=1;AN=776;ANN=C|missense_variant|MODERATE|HLA-B|ENSG00000234745|transcript|ENST00000412585.6|protein_coding|3/8|c.453C>G|p.Asn151Lys|482/1547|453/1089|151/362||	1	166	1	166	NA
chr6	31356333	1	C	rs12721849	AC=1;AN=776;ANN=C|missense_variant|MODERATE|HLA-B|ENSG00000234745|transcript|ENST00000412585.6|protein_coding|3/8|c.453C>G|p.Asn151Lys|482/1547|453/1089|151/362||	0	166	0	166	NA
chr6	31356351	0	C	rs1050642	AC=86;AN=776;ANN=T|synonymous_variant|LOW|HLA-B|ENSG00000234745|transcript|ENST00000412585.6|protein_coding|3/8|c.435G>A|p.Lys145Lys|464/1547|435/1089|145/362||,T|sequence_feature|LOW|HLA-B|ENSG00000234745|beta-strand:combinatorial_evidence_used_in_manual_assertion|ENST00000412585|protein_coding|3/8|c.435G>A||||||	0.9217	166	0.8976	166	0.332509
chr6	31356351	1	T	rs1050642	AC=86;AN=776;ANN=T|synonymous_variant|LOW|HLA-B|ENSG00000234745|transcript|ENST00000412585.6|protein_coding|3/8|c.435G>A|p.Lys145Lys|464/1547|435/1089|145/362||,T|sequence_feature|LOW|HLA-B|ENSG00000234745|beta-strand:combinatorial_evidence_used_in_manual_assertion|ENST00000412585|protein_coding|3/8|c.435G>A||||||	0.0783	166	0.1024	166	0.332509
chr6	31356366	0	G	rs12697944	AC=84;AN=776;ANN=T|stop_gained|HIGH|HLA-B|ENSG00000234745|transcript|ENST00000412585.6|protein_coding|3/8|c.420C>A|p.Tyr140*|449/1547|420/1089|140/362||;LOF=(HLA-B|ENSG00000234745|1|1.00);NMD=(HLA-B|ENSG00000234745|1|1.00)	0.8795	166	0.9337	166	0.0968
chr6	31356366	1	T	rs12697944	AC=84;AN=776;ANN=T|stop_gained|HIGH|HLA-B|ENSG00000234745|transcript|ENST00000412585.6|protein_coding|3/8|c.420C>A|p.Tyr140*|449/1547|420/1089|140/362||;LOF=(HLA-B|ENSG00000234745|1|1.00);NMD=(HLA-B|ENSG00000234745|1|1.00)	0.1205	166	0.0663	166	0.0968
chr6	31356367	0	T	rs4997052	AC=196,205;AN=776;ANN=A|missense_variant|MODERATE|HLA-B|ENSG00000234745|transcript|ENST00000412585.6|protein_coding|3/8|c.419A>T|p.Tyr140Phe|448/1547|419/1089|140/362||,G|missense_variant|MODERATE|HLA-B|ENSG00000234745|transcript|ENST00000412585.6|protein_coding|3/8|c.419A>C|p.Tyr140Ser|448/1547|419/1089|140/362||	0.5	166	0.5301	166	0.650658
chr6	31356367	1	G	rs4997052	AC=196,205;AN=776;ANN=A|missense_variant|MODERATE|HLA-B|ENSG00000234745|transcript|ENST00000412585.6|protein_coding|3/8|c.419A>T|p.Tyr140Phe|448/1547|419/1089|140/362||,G|missense_variant|MODERATE|HLA-B|ENSG00000234745|transcript|ENST00000412585.6|protein_coding|3/8|c.419A>C|p.Tyr140Ser|448/1547|419/1089|140/362||	0.247	166	0.253	166	0.696297
chr6	31356367	2	A	rs4997052	AC=196,205;AN=776;ANN=A|missense_variant|MODERATE|HLA-B|ENSG00000234745|transcript|ENST00000412585.6|protein_coding|3/8|c.419A>T|p.Tyr140Phe|448/1547|419/1089|140/362||,G|missense_variant|MODERATE|HLA-B|ENSG00000234745|transcript|ENST00000412585.6|protein_coding|3/8|c.419A>C|p.Tyr140Ser|448/1547|419/1089|140/362||	0.253	166	0.2169	166	0.340752
chr6	31356368	0	A	rs9266150	AC=101;AN=776;ANN=C|missense_variant|MODERATE|HLA-B|ENSG00000234745|transcript|ENST00000412585.6|protein_coding|3/8|c.418T>G|p.Tyr140Asp|447/1547|418/1089|140/362||	0.8313	166	0.8373	166	0.909665
chr6	31356368	1	C	rs9266150	AC=101;AN=776;ANN=C|missense_variant|MODERATE|HLA-B|ENSG00000234745|transcript|ENST00000412585.6|protein_coding|3/8|c.418T>G|p.Tyr140Asp|447/1547|418/1089|140/362||	0.1687	166	0.1627	166	0.909665
chr6	31356374	0	C	rs709055	AC=25,396;AN=776;ANN=G|missense_variant|MODERATE|HLA-B|ENSG00000234745|transcript|ENST00000412585.6|protein_coding|3/8|c.412G>C|p.Asp138His|441/1547|412/1089|138/362||,T|missense_variant|MODERATE|HLA-B|ENSG00000234745|transcript|ENST00000412585.6|protein_coding|3/8|c.412G>A|p.Asp138Asn|441/1547|412/1089|138/362||	0.4639	166	0.5181	166	0.246748
chr6	31356374	1	G	rs709055	AC=25,396;AN=776;ANN=G|missense_variant|MODERATE|HLA-B|ENSG00000234745|transcript|ENST00000412585.6|protein_coding|3/8|c.412G>C|p.Asp138His|441/1547|412/1089|138/362||,T|missense_variant|MODERATE|HLA-B|ENSG00000234745|transcript|ENST00000412585.6|protein_coding|3/8|c.412G>A|p.Asp138Asn|441/1547|412/1089|138/362||	0.0241	166	0.0422	166	0.48721
chr6	31356374	2	T	rs709055	AC=25,396;AN=776;ANN=G|missense_variant|MODERATE|HLA-B|ENSG00000234745|transcript|ENST00000412585.6|protein_coding|3/8|c.412G>C|p.Asp138His|441/1547|412/1089|138/362||,T|missense_variant|MODERATE|HLA-B|ENSG00000234745|transcript|ENST00000412585.6|protein_coding|3/8|c.412G>A|p.Asp138Asn|441/1547|412/1089|138/362||	0.512	166	0.4398	166	0.138926
chr6	31356375	0	A	rs1050628	AC=25;AN=776;ANN=G|synonymous_variant|LOW|HLA-B|ENSG00000234745|transcript|ENST00000412585.6|protein_coding|3/8|c.411T>C|p.His137His|440/1547|411/1089|137/362||	0.9759	166	0.9578	166	0.48721
chr6	31356375	1	G	rs1050628	AC=25;AN=776;ANN=G|synonymous_variant|LOW|HLA-B|ENSG00000234745|transcript|ENST00000412585.6|protein_coding|3/8|c.411T>C|p.His137His|440/1547|411/1089|137/362||	0.0241	166	0.0422	166	0.48721
chr6	31356377	0	G	rs1050379	AC=207;AN=776;ANN=A|missense_variant|MODERATE|HLA-B|ENSG00000234745|transcript|ENST00000412585.6|protein_coding|3/8|c.409C>T|p.His137Tyr|438/1547|409/1089|137/362||	0.6627	166	0.7108	166	0.277742
chr6	31356377	1	A	rs1050379	AC=207;AN=776;ANN=A|missense_variant|MODERATE|HLA-B|ENSG00000234745|transcript|ENST00000412585.6|protein_coding|3/8|c.409C>T|p.His137Tyr|438/1547|409/1089|137/362||	0.3373	166	0.2892	166	0.277742
chr6	31356389	0	G	rs41558819	AC=18;AN=776;ANN=A|missense_variant|MODERATE|HLA-B|ENSG00000234745|transcript|ENST00000412585.6|protein_coding|3/8|c.397C>T|p.Leu133Phe|426/1547|397/1089|133/362||,A|sequence_feature|LOW|HLA-B|ENSG00000234745|beta-strand:combinatorial_evidence_used_in_manual_assertion|ENST00000412585|protein_coding|3/8|c.397C>T||||||	0.9699	166	0.9759	166	0.857322
chr6	31356389	1	A	rs41558819	AC=18;AN=776;ANN=A|missense_variant|MODERATE|HLA-B|ENSG00000234745|transcript|ENST00000412585.6|protein_coding|3/8|c.397C>T|p.Leu133Phe|426/1547|397/1089|133/362||,A|sequence_feature|LOW|HLA-B|ENSG00000234745|beta-strand:combinatorial_evidence_used_in_manual_assertion|ENST00000412585|protein_coding|3/8|c.397C>T||||||	0.0301	166	0.0241	166	0.857322
chr6	31356399	0	C	rs12721836	AC=194;AN=776;ANN=G|synonymous_variant|LOW|HLA-B|ENSG00000234745|transcript|ENST00000412585.6|protein_coding|3/8|c.387G>C|p.Pro129Pro|416/1547|387/1089|129/362||	0.741	166	0.7651	166	0.596363
chr6	31356399	1	G	rs12721836	AC=194;AN=776;ANN=G|synonymous_variant|LOW|HLA-B|ENSG00000234745|transcript|ENST00000412585.6|protein_coding|3/8|c.387G>C|p.Pro129Pro|416/1547|387/1089|129/362||	0.259	166	0.2349	166	0.596363
chr6	31356407	0	C	rs1131112	AC=221;AN=776;ANN=G|missense_variant|MODERATE|HLA-B|ENSG00000234745|transcript|ENST00000412585.6|protein_coding|3/8|c.379G>C|p.Val127Leu|408/1547|379/1089|127/362||	0.7108	166	0.747	166	0.472948
chr6	31356407	1	G	rs1131112	AC=221;AN=776;ANN=G|missense_variant|MODERATE|HLA-B|ENSG00000234745|transcript|ENST00000412585.6|protein_coding|3/8|c.379G>C|p.Val127Leu|408/1547|379/1089|127/362||	0.2892	166	0.253	166	0.472948
chr6	31356417	0	G	rs3179865	AC=408;AN=775;ANN=A|synonymous_variant|LOW|HLA-B|ENSG00000234745|transcript|ENST00000412585.6|protein_coding|3/8|c.369C>T|p.Tyr123Tyr|398/1547|369/1089|123/362||	0.5	166	0.494	166	0.965514
chr6	31356417	1	A	rs3179865	AC=408;AN=775;ANN=A|synonymous_variant|LOW|HLA-B|ENSG00000234745|transcript|ENST00000412585.6|protein_coding|3/8|c.369C>T|p.Tyr123Tyr|398/1547|369/1089|123/362||	0.5	166	0.506	166	0.965514
chr6	31356418	0	T	rs151341218	AC=8,1;AN=775;ANN=A|missense_variant|MODERATE|HLA-B|ENSG00000234745|transcript|ENST00000412585.6|protein_coding|3/8|c.368A>T|p.Tyr123Phe|397/1547|368/1089|123/362||,G|missense_variant|MODERATE|HLA-B|ENSG00000234745|transcript|ENST00000412585.6|protein_coding|3/8|c.368A>C|p.Tyr123Ser|397/1547|368/1089|123/362||	0.994	166	0.9699	166	0.19288
chr6	31356418	1	G	rs151341218	AC=8,1;AN=775;ANN=A|missense_variant|MODERATE|HLA-B|ENSG00000234745|transcript|ENST00000412585.6|protein_coding|3/8|c.368A>T|p.Tyr123Phe|397/1547|368/1089|123/362||,G|missense_variant|MODERATE|HLA-B|ENSG00000234745|transcript|ENST00000412585.6|protein_coding|3/8|c.368A>C|p.Tyr123Ser|397/1547|368/1089|123/362||	0.006	166	0.0241	166	0.26161
chr6	31356418	2	A	rs151341218	AC=8,1;AN=775;ANN=A|missense_variant|MODERATE|HLA-B|ENSG00000234745|transcript|ENST00000412585.6|protein_coding|3/8|c.368A>T|p.Tyr123Phe|397/1547|368/1089|123/362||,G|missense_variant|MODERATE|HLA-B|ENSG00000234745|transcript|ENST00000412585.6|protein_coding|3/8|c.368A>C|p.Tyr123Ser|397/1547|368/1089|123/362||	0	166	0.006	166	0.523021
chr6	31356421	0	A	rs41562913	AC=2;AN=774;ANN=G|missense_variant|MODERATE|HLA-B|ENSG00000234745|transcript|ENST00000412585.6|protein_coding|3/8|c.365T>C|p.Met122Thr|394/1547|365/1089|122/362||	0.994	166	1	164	0.48939
chr6	31356421	1	G	rs41562913	AC=2;AN=774;ANN=G|missense_variant|MODERATE|HLA-B|ENSG00000234745|transcript|ENST00000412585.6|protein_coding|3/8|c.365T>C|p.Met122Thr|394/1547|365/1089|122/362||	0.006	166	0	164	0.48939
chr6	31356423	0	G	rs1140412	AC=632,14;AN=775;ANN=C|missense_variant|MODERATE|HLA-B|ENSG00000234745|transcript|ENST00000412585.6|protein_coding|3/8|c.363C>G|p.Ser121Arg|392/1547|363/1089|121/362||,A|synonymous_variant|LOW|HLA-B|ENSG00000234745|transcript|ENST00000412585.6|protein_coding|3/8|c.363C>T|p.Ser121Ser|392/1547|363/1089|121/362||	0.1627	166	0.1807	166	0.703815
chr6	31356423	1	C	rs1140412	AC=632,14;AN=775;ANN=C|missense_variant|MODERATE|HLA-B|ENSG00000234745|transcript|ENST00000412585.6|protein_coding|3/8|c.363C>G|p.Ser121Arg|392/1547|363/1089|121/362||,A|synonymous_variant|LOW|HLA-B|ENSG00000234745|transcript|ENST00000412585.6|protein_coding|3/8|c.363C>T|p.Ser121Ser|392/1547|363/1089|121/362||	0.8253	166	0.8012	166	0.65293
chr6	31356423	2	A	rs1140412	AC=632,14;AN=775;ANN=C|missense_variant|MODERATE|HLA-B|ENSG00000234745|transcript|ENST00000412585.6|protein_coding|3/8|c.363C>G|p.Ser121Arg|392/1547|363/1089|121/362||,A|synonymous_variant|LOW|HLA-B|ENSG00000234745|transcript|ENST00000412585.6|protein_coding|3/8|c.363C>T|p.Ser121Ser|392/1547|363/1089|121/362||	0.012	166	0.0181	166	0.79026
chr6	31356424	0	C	rs1071652	AC=23,122,14;AN=774;ANN=A|missense_variant|MODERATE|HLA-B|ENSG00000234745|transcript|ENST00000412585.6|protein_coding|3/8|c.362G>T|p.Ser121Ile|391/1547|362/1089|121/362||,G|missense_variant|MODERATE|HLA-B|ENSG00000234745|transcript|ENST00000412585.6|protein_coding|3/8|c.362G>C|p.Ser121Thr|391/1547|362/1089|121/362||,T|missense_variant|MODERATE|HLA-B|ENSG00000234745|transcript|ENST00000412585.6|pr…	0.8253	166	0.8232	164	0.89287
chr6	31356424	1	A	rs1071652	AC=23,122,14;AN=774;ANN=A|missense_variant|MODERATE|HLA-B|ENSG00000234745|transcript|ENST00000412585.6|protein_coding|3/8|c.362G>T|p.Ser121Ile|391/1547|362/1089|121/362||,G|missense_variant|MODERATE|HLA-B|ENSG00000234745|transcript|ENST00000412585.6|protein_coding|3/8|c.362G>C|p.Ser121Thr|391/1547|362/1089|121/362||,T|missense_variant|MODERATE|HLA-B|ENSG00000234745|transcript|ENST00000412585.6|pr…	0.0422	166	0.0305	164	0.54012
chr6	31356424	2	G	rs1071652	AC=23,122,14;AN=774;ANN=A|missense_variant|MODERATE|HLA-B|ENSG00000234745|transcript|ENST00000412585.6|protein_coding|3/8|c.362G>T|p.Ser121Ile|391/1547|362/1089|121/362||,G|missense_variant|MODERATE|HLA-B|ENSG00000234745|transcript|ENST00000412585.6|protein_coding|3/8|c.362G>C|p.Ser121Thr|391/1547|362/1089|121/362||,T|missense_variant|MODERATE|HLA-B|ENSG00000234745|transcript|ENST00000412585.6|pr…	0.1205	166	0.128	164	0.681312
chr6	31356424	3	T	rs1071652	AC=23,122,14;AN=774;ANN=A|missense_variant|MODERATE|HLA-B|ENSG00000234745|transcript|ENST00000412585.6|protein_coding|3/8|c.362G>T|p.Ser121Ile|391/1547|362/1089|121/362||,G|missense_variant|MODERATE|HLA-B|ENSG00000234745|transcript|ENST00000412585.6|protein_coding|3/8|c.362G>C|p.Ser121Thr|391/1547|362/1089|121/362||,T|missense_variant|MODERATE|HLA-B|ENSG00000234745|transcript|ENST00000412585.6|pr…	0.012	166	0.0183	164	0.76563
chr6	31356425	0	T	rs41556417	AC=23,38;AN=774;ANN=A|missense_variant|MODERATE|HLA-B|ENSG00000234745|transcript|ENST00000412585.6|protein_coding|3/8|c.361A>T|p.Ser121Cys|390/1547|361/1089|121/362||,C|missense_variant|MODERATE|HLA-B|ENSG00000234745|transcript|ENST00000412585.6|protein_coding|3/8|c.361A>G|p.Ser121Gly|390/1547|361/1089|121/362||	0.9096	166	0.9146	164	0.77021
chr6	31356425	1	C	rs41556417	AC=23,38;AN=774;ANN=A|missense_variant|MODERATE|HLA-B|ENSG00000234745|transcript|ENST00000412585.6|protein_coding|3/8|c.361A>T|p.Ser121Cys|390/1547|361/1089|121/362||,C|missense_variant|MODERATE|HLA-B|ENSG00000234745|transcript|ENST00000412585.6|protein_coding|3/8|c.361A>G|p.Ser121Gly|390/1547|361/1089|121/362||	0.0422	166	0.0305	164	0.54012
chr6	31356425	2	A	rs41556417	AC=23,38;AN=774;ANN=A|missense_variant|MODERATE|HLA-B|ENSG00000234745|transcript|ENST00000412585.6|protein_coding|3/8|c.361A>T|p.Ser121Cys|390/1547|361/1089|121/362||,C|missense_variant|MODERATE|HLA-B|ENSG00000234745|transcript|ENST00000412585.6|protein_coding|3/8|c.361A>G|p.Ser121Gly|390/1547|361/1089|121/362||	0.0482	166	0.0549	164	0.88674
chr6	31356428	0	G	rs760342210	AC=190;AN=775;ANN=GCC|frameshift_variant|HIGH|HLA-B|ENSG00000234745|transcript|ENST00000412585.6|protein_coding|3/8|c.357_358insGG|p.Gln120fs|386/1547|357/1089|119/362||;LOF=(HLA-B|ENSG00000234745|1|1.00)	0.7711	166	0.8193	166	0.38409
chr6	31356428	1	GCC	rs760342210	AC=190;AN=775;ANN=GCC|frameshift_variant|HIGH|HLA-B|ENSG00000234745|transcript|ENST00000412585.6|protein_coding|3/8|c.357_358insGG|p.Gln120fs|386/1547|357/1089|119/362||;LOF=(HLA-B|ENSG00000234745|1|1.00)	0.2289	166	0.1807	166	0.38409
chr6	31356429	0	G	rs1131235	AC=190;AN=774;ANN=A|synonymous_variant|LOW|HLA-B|ENSG00000234745|transcript|ENST00000412585.6|protein_coding|3/8|c.357C>T|p.Leu119Leu|386/1547|357/1089|119/362||	0.7711	166	0.8193	166	0.38409
chr6	31356429	1	A	rs1131235	AC=190;AN=774;ANN=A|synonymous_variant|LOW|HLA-B|ENSG00000234745|transcript|ENST00000412585.6|protein_coding|3/8|c.357C>T|p.Leu119Leu|386/1547|357/1089|119/362||	0.2289	166	0.1807	166	0.38409
chr6	31356430	0	AGG	rs753354858	AC=190;AN=775;ANN=A|frameshift_variant|HIGH|HLA-B|ENSG00000234745|transcript|ENST00000412585.6|protein_coding|3/8|c.354_355delCC|p.Leu119fs|384/1547|354/1089|118/362||,A|sequence_feature|LOW|HLA-B|ENSG00000234745|beta-strand:combinatorial_evidence_used_in_manual_assertion|ENST00000412585|protein_coding|3/8|c.354_355delCC||||||;LOF=(HLA-B|ENSG00000234745|1|1.00)	0.7711	166	0.8193	166	0.38409
chr6	31356430	1	A	rs753354858	AC=190;AN=775;ANN=A|frameshift_variant|HIGH|HLA-B|ENSG00000234745|transcript|ENST00000412585.6|protein_coding|3/8|c.354_355delCC|p.Leu119fs|384/1547|354/1089|118/362||,A|sequence_feature|LOW|HLA-B|ENSG00000234745|beta-strand:combinatorial_evidence_used_in_manual_assertion|ENST00000412585|protein_coding|3/8|c.354_355delCC||||||;LOF=(HLA-B|ENSG00000234745|1|1.00)	0.2289	166	0.1807	166	0.38409
chr6	31356431	0	G	rs12721829	AC=246,190;AN=776;ANN=T|missense_variant|MODERATE|HLA-B|ENSG00000234745|transcript|ENST00000412585.6|protein_coding|3/8|c.355C>A|p.Leu119Ile|384/1547|355/1089|119/362||	0.3916	166	0.4458	166	0.45937
chr6	31356431	1	T	rs12721829	AC=246,190;AN=776;ANN=T|missense_variant|MODERATE|HLA-B|ENSG00000234745|transcript|ENST00000412585.6|protein_coding|3/8|c.355C>A|p.Leu119Ile|384/1547|355/1089|119/362||	0.3795	166	0.3735	166	0.928213
chr6	31356431	2	*	rs12721829	AC=246,190;AN=776;ANN=T|missense_variant|MODERATE|HLA-B|ENSG00000234745|transcript|ENST00000412585.6|protein_coding|3/8|c.355C>A|p.Leu119Ile|384/1547|355/1089|119/362||	0.2289	166	0.1807	166	0.38409
chr6	31356433	0	G	rs12721827	AC=239;AN=776;ANN=A|missense_variant|MODERATE|HLA-B|ENSG00000234745|transcript|ENST00000412585.6|protein_coding|3/8|c.353C>T|p.Thr118Ile|382/1547|353/1089|118/362||,A|sequence_feature|LOW|HLA-B|ENSG00000234745|beta-strand:combinatorial_evidence_used_in_manual_assertion|ENST00000412585|protein_coding|3/8|c.353C>T||||||	0.6265	166	0.6506	166	0.71688
chr6	31356433	1	A	rs12721827	AC=239;AN=776;ANN=A|missense_variant|MODERATE|HLA-B|ENSG00000234745|transcript|ENST00000412585.6|protein_coding|3/8|c.353C>T|p.Thr118Ile|382/1547|353/1089|118/362||,A|sequence_feature|LOW|HLA-B|ENSG00000234745|beta-strand:combinatorial_evidence_used_in_manual_assertion|ENST00000412585|protein_coding|3/8|c.353C>T||||||	0.3735	166	0.3494	166	0.71688
chr6	31356450	0	C	rs4999716	AC=117;AN=774;ANN=A|splice_region_variant&intron_variant|LOW|HLA-B|ENSG00000234745|transcript|ENST00000412585.6|protein_coding|2/7|c.344-8G>T||||||,A|sequence_feature|LOW|HLA-B|ENSG00000234745|miscellaneous-region:Alpha-2|ENST00000412585|protein_coding|2/7|c.344-8G>T||||||	0.8554	166	0.8659	164	0.7216
chr6	31356450	1	A	rs4999716	AC=117;AN=774;ANN=A|splice_region_variant&intron_variant|LOW|HLA-B|ENSG00000234745|transcript|ENST00000412585.6|protein_coding|2/7|c.344-8G>T||||||,A|sequence_feature|LOW|HLA-B|ENSG00000234745|miscellaneous-region:Alpha-2|ENST00000412585|protein_coding|2/7|c.344-8G>T||||||	0.1446	166	0.1341	164	0.7216
chr6	31356452	0	G	rs41556113	AC=65;AN=772;ANN=C|sequence_feature|LOW|HLA-B|ENSG00000234745|miscellaneous-region:Alpha-2|ENST00000412585|protein_coding|2/7|c.344-10C>G||||||,C|intron_variant|MODIFIER|HLA-B|ENSG00000234745|transcript|ENST00000412585.6|protein_coding|2/7|c.344-10C>G||||||	0.9157	166	0.9146	164	0.90472
chr6	31356452	1	C	rs41556113	AC=65;AN=772;ANN=C|sequence_feature|LOW|HLA-B|ENSG00000234745|miscellaneous-region:Alpha-2|ENST00000412585|protein_coding|2/7|c.344-10C>G||||||,C|intron_variant|MODIFIER|HLA-B|ENSG00000234745|transcript|ENST00000412585.6|protein_coding|2/7|c.344-10C>G||||||	0.0843	166	0.0854	164	0.90472
chr6	31356458	0	C	rs145644534	AC=1;AN=767;ANN=T|sequence_feature|LOW|HLA-B|ENSG00000234745|miscellaneous-region:Alpha-2|ENST00000412585|protein_coding|2/7|c.344-16G>A||||||,T|intron_variant|MODIFIER|HLA-B|ENSG00000234745|transcript|ENST00000412585.6|protein_coding|2/7|c.344-16G>A||||||	1	162	1	162	NA
chr6	31356458	1	T	rs145644534	AC=1;AN=767;ANN=T|sequence_feature|LOW|HLA-B|ENSG00000234745|miscellaneous-region:Alpha-2|ENST00000412585|protein_coding|2/7|c.344-16G>A||||||,T|intron_variant|MODIFIER|HLA-B|ENSG00000234745|transcript|ENST00000412585.6|protein_coding|2/7|c.344-16G>A||||||	0	162	0	162	NA
chr6	31356466	0	C	rs41552913	AC=88;AN=774;ANN=A|sequence_feature|LOW|HLA-B|ENSG00000234745|miscellaneous-region:Alpha-2|ENST00000412585|protein_coding|2/7|c.344-24G>T||||||,A|intron_variant|MODIFIER|HLA-B|ENSG00000234745|transcript|ENST00000412585.6|protein_coding|2/7|c.344-24G>T||||||	0.9157	166	0.8963	164	0.386257
chr6	31356466	1	A	rs41552913	AC=88;AN=774;ANN=A|sequence_feature|LOW|HLA-B|ENSG00000234745|miscellaneous-region:Alpha-2|ENST00000412585|protein_coding|2/7|c.344-24G>T||||||,A|intron_variant|MODIFIER|HLA-B|ENSG00000234745|transcript|ENST00000412585.6|protein_coding|2/7|c.344-24G>T||||||	0.0843	166	0.1037	164	0.386257
chr6	31356468	0	A	rs5006140	AC=653;AN=773;ANN=C|sequence_feature|LOW|HLA-B|ENSG00000234745|miscellaneous-region:Alpha-2|ENST00000412585|protein_coding|2/7|c.344-26T>G||||||,C|intron_variant|MODIFIER|HLA-B|ENSG00000234745|transcript|ENST00000412585.6|protein_coding|2/7|c.344-26T>G||||||	0.1265	166	0.1707	164	0.234677
chr6	31356468	1	C	rs5006140	AC=653;AN=773;ANN=C|sequence_feature|LOW|HLA-B|ENSG00000234745|miscellaneous-region:Alpha-2|ENST00000412585|protein_coding|2/7|c.344-26T>G||||||,C|intron_variant|MODIFIER|HLA-B|ENSG00000234745|transcript|ENST00000412585.6|protein_coding|2/7|c.344-26T>G||||||	0.8735	166	0.8293	164	0.234677
chr6	31356470	0	T	rs775299598	AC=254;AN=765;ANN=TC|sequence_feature|LOW|HLA-B|ENSG00000234745|miscellaneous-region:Alpha-2|ENST00000412585|protein_coding|2/7|c.344-29dupG||||||,TC|intron_variant|MODIFIER|HLA-B|ENSG00000234745|transcript|ENST00000412585.6|protein_coding|2/7|c.344-29dupG||||||	0.642	162	0.6707	164	0.349898
chr6	31356470	1	TC	rs775299598	AC=254;AN=765;ANN=TC|sequence_feature|LOW|HLA-B|ENSG00000234745|miscellaneous-region:Alpha-2|ENST00000412585|protein_coding|2/7|c.344-29dupG||||||,TC|intron_variant|MODIFIER|HLA-B|ENSG00000234745|transcript|ENST00000412585.6|protein_coding|2/7|c.344-29dupG||||||	0.358	162	0.3293	164	0.349898
chr6	31356477	0	A	rs766362414	AC=58;AN=771;ANN=AGCCCC|sequence_feature|LOW|HLA-B|ENSG00000234745|miscellaneous-region:Alpha-2|ENST00000412585|protein_coding|2/7|c.344-40_344-36dupGGGGC||||||,AGCCCC|intron_variant|MODIFIER|HLA-B|ENSG00000234745|transcript|ENST00000412585.6|protein_coding|2/7|c.344-40_344-36dupGGGGC||||||	0.9036	166	0.9573	164	0.05288
chr6	31356477	1	AGCCCC	rs766362414	AC=58;AN=771;ANN=AGCCCC|sequence_feature|LOW|HLA-B|ENSG00000234745|miscellaneous-region:Alpha-2|ENST00000412585|protein_coding|2/7|c.344-40_344-36dupGGGGC||||||,AGCCCC|intron_variant|MODIFIER|HLA-B|ENSG00000234745|transcript|ENST00000412585.6|protein_coding|2/7|c.344-40_344-36dupGGGGC||||||	0.0964	166	0.0427	164	0.05288
chr6	31356492	0	C	rs41545120	AC=23;AN=769;ANN=T|sequence_feature|LOW|HLA-B|ENSG00000234745|miscellaneous-region:Alpha-2|ENST00000412585|protein_coding|2/7|c.344-50G>A||||||,T|intron_variant|MODIFIER|HLA-B|ENSG00000234745|transcript|ENST00000412585.6|protein_coding|2/7|c.344-50G>A||||||	0.9568	162	0.9695	164	0.526613
chr6	31356492	1	T	rs41545120	AC=23;AN=769;ANN=T|sequence_feature|LOW|HLA-B|ENSG00000234745|miscellaneous-region:Alpha-2|ENST00000412585|protein_coding|2/7|c.344-50G>A||||||,T|intron_variant|MODIFIER|HLA-B|ENSG00000234745|transcript|ENST00000412585.6|protein_coding|2/7|c.344-50G>A||||||	0.0432	162	0.0305	164	0.526613
chr6	31356494	0	A	rs41560718	AC=30;AN=755;ANN=C|sequence_feature|LOW|HLA-B|ENSG00000234745|miscellaneous-region:Alpha-2|ENST00000412585|protein_coding|2/7|c.344-52T>G||||||,C|intron_variant|MODIFIER|HLA-B|ENSG00000234745|transcript|ENST00000412585.6|protein_coding|2/7|c.344-52T>G||||||	0.9494	158	0.9634	164	0.466409
chr6	31356494	1	C	rs41560718	AC=30;AN=755;ANN=C|sequence_feature|LOW|HLA-B|ENSG00000234745|miscellaneous-region:Alpha-2|ENST00000412585|protein_coding|2/7|c.344-52T>G||||||,C|intron_variant|MODIFIER|HLA-B|ENSG00000234745|transcript|ENST00000412585.6|protein_coding|2/7|c.344-52T>G||||||	0.0506	158	0.0366	164	0.466409
chr6	31356558	0	G	rs41544719	AC=2;AN=772;ANN=T|sequence_feature|LOW|HLA-B|ENSG00000234745|miscellaneous-region:Alpha-2|ENST00000412585|protein_coding|2/7|c.344-116C>A||||||,T|intron_variant|MODIFIER|HLA-B|ENSG00000234745|transcript|ENST00000412585.6|protein_coding|2/7|c.344-116C>A||||||	0.988	166	1	164	0.301307
chr6	31356558	1	T	rs41544719	AC=2;AN=772;ANN=T|sequence_feature|LOW|HLA-B|ENSG00000234745|miscellaneous-region:Alpha-2|ENST00000412585|protein_coding|2/7|c.344-116C>A||||||,T|intron_variant|MODIFIER|HLA-B|ENSG00000234745|transcript|ENST00000412585.6|protein_coding|2/7|c.344-116C>A||||||	0.012	166	0	164	0.301307
chr6	31356571	0	C	rs4999717	AC=50;AN=774;ANN=T|sequence_feature|LOW|HLA-B|ENSG00000234745|miscellaneous-region:Alpha-2|ENST00000412585|protein_coding|2/7|c.343+117G>A||||||,T|intron_variant|MODIFIER|HLA-B|ENSG00000234745|transcript|ENST00000412585.6|protein_coding|2/7|c.343+117G>A||||||	0.9639	166	0.9217	166	0.13624
chr6	31356571	1	T	rs4999717	AC=50;AN=774;ANN=T|sequence_feature|LOW|HLA-B|ENSG00000234745|miscellaneous-region:Alpha-2|ENST00000412585|protein_coding|2/7|c.343+117G>A||||||,T|intron_variant|MODIFIER|HLA-B|ENSG00000234745|transcript|ENST00000412585.6|protein_coding|2/7|c.343+117G>A||||||	0.0361	166	0.0783	166	0.13624
chr6	31356591	0	CA	rs9279154	AC=109;AN=772;ANN=C|sequence_feature|LOW|HLA-B|ENSG00000234745|miscellaneous-region:Alpha-2|ENST00000412585|protein_coding|2/7|c.343+96delT||||||,C|intron_variant|MODIFIER|HLA-B|ENSG00000234745|transcript|ENST00000412585.6|protein_coding|2/7|c.343+96delT||||||	0.7952	166	0.8395	162	0.28951
chr6	31356591	1	C	rs9279154	AC=109;AN=772;ANN=C|sequence_feature|LOW|HLA-B|ENSG00000234745|miscellaneous-region:Alpha-2|ENST00000412585|protein_coding|2/7|c.343+96delT||||||,C|intron_variant|MODIFIER|HLA-B|ENSG00000234745|transcript|ENST00000412585.6|protein_coding|2/7|c.343+96delT||||||	0.2048	166	0.1605	162	0.28951
chr6	31356595	0	GA	rs151341211	AC=109;AN=772;ANN=G|sequence_feature|LOW|HLA-B|ENSG00000234745|miscellaneous-region:Alpha-2|ENST00000412585|protein_coding|2/7|c.343+92delT||||||,G|intron_variant|MODIFIER|HLA-B|ENSG00000234745|transcript|ENST00000412585.6|protein_coding|2/7|c.343+92delT||||||	0.7952	166	0.8395	162	0.28951
chr6	31356595	1	G	rs151341211	AC=109;AN=772;ANN=G|sequence_feature|LOW|HLA-B|ENSG00000234745|miscellaneous-region:Alpha-2|ENST00000412585|protein_coding|2/7|c.343+92delT||||||,G|intron_variant|MODIFIER|HLA-B|ENSG00000234745|transcript|ENST00000412585.6|protein_coding|2/7|c.343+92delT||||||	0.2048	166	0.1605	162	0.28951
chr6	31356596	0	A	rs4999718	AC=208,109;AN=771;ANN=G|sequence_feature|LOW|HLA-B|ENSG00000234745|miscellaneous-region:Alpha-2|ENST00000412585|protein_coding|2/7|c.343+92T>C||||||,G|intron_variant|MODIFIER|HLA-B|ENSG00000234745|transcript|ENST00000412585.6|protein_coding|2/7|c.343+92T>C||||||	0.5241	166	0.5864	162	0.15698
chr6	31356596	1	G	rs4999718	AC=208,109;AN=771;ANN=G|sequence_feature|LOW|HLA-B|ENSG00000234745|miscellaneous-region:Alpha-2|ENST00000412585|protein_coding|2/7|c.343+92T>C||||||,G|intron_variant|MODIFIER|HLA-B|ENSG00000234745|transcript|ENST00000412585.6|protein_coding|2/7|c.343+92T>C||||||	0.2711	166	0.2531	162	0.537933
chr6	31356596	2	*	rs4999718	AC=208,109;AN=771;ANN=G|sequence_feature|LOW|HLA-B|ENSG00000234745|miscellaneous-region:Alpha-2|ENST00000412585|protein_coding|2/7|c.343+92T>C||||||,G|intron_variant|MODIFIER|HLA-B|ENSG00000234745|transcript|ENST00000412585.6|protein_coding|2/7|c.343+92T>C||||||	0.2048	166	0.1605	162	0.28951
chr6	31356598	0	G	rs41563615	AC=18;AN=771;ANN=T|sequence_feature|LOW|HLA-B|ENSG00000234745|miscellaneous-region:Alpha-2|ENST00000412585|protein_coding|2/7|c.343+90C>A||||||,T|intron_variant|MODIFIER|HLA-B|ENSG00000234745|transcript|ENST00000412585.6|protein_coding|2/7|c.343+90C>A||||||	0.9759	166	0.9815	162	0.754596
chr6	31356598	1	T	rs41563615	AC=18;AN=771;ANN=T|sequence_feature|LOW|HLA-B|ENSG00000234745|miscellaneous-region:Alpha-2|ENST00000412585|protein_coding|2/7|c.343+90C>A||||||,T|intron_variant|MODIFIER|HLA-B|ENSG00000234745|transcript|ENST00000412585.6|protein_coding|2/7|c.343+90C>A||||||	0.0241	166	0.0185	162	0.754596
chr6	31356599	0	C	rs41545619	AC=23;AN=772;ANN=T|sequence_feature|LOW|HLA-B|ENSG00000234745|miscellaneous-region:Alpha-2|ENST00000412585|protein_coding|2/7|c.343+89G>A||||||,T|intron_variant|MODIFIER|HLA-B|ENSG00000234745|transcript|ENST00000412585.6|protein_coding|2/7|c.343+89G>A||||||	0.9578	166	0.9691	162	0.55879
chr6	31356599	1	T	rs41545619	AC=23;AN=772;ANN=T|sequence_feature|LOW|HLA-B|ENSG00000234745|miscellaneous-region:Alpha-2|ENST00000412585|protein_coding|2/7|c.343+89G>A||||||,T|intron_variant|MODIFIER|HLA-B|ENSG00000234745|transcript|ENST00000412585.6|protein_coding|2/7|c.343+89G>A||||||	0.0422	166	0.0309	162	0.55879
chr6	31356638	0	A	rs2507989	AC=112;AN=774;ANN=C|sequence_feature|LOW|HLA-B|ENSG00000234745|miscellaneous-region:Alpha-2|ENST00000412585|protein_coding|2/7|c.343+50T>G||||||,C|intron_variant|MODIFIER|HLA-B|ENSG00000234745|transcript|ENST00000412585.6|protein_coding|2/7|c.343+50T>G||||||	0.8434	166	0.8333	162	0.966955
chr6	31356638	1	C	rs2507989	AC=112;AN=774;ANN=C|sequence_feature|LOW|HLA-B|ENSG00000234745|miscellaneous-region:Alpha-2|ENST00000412585|protein_coding|2/7|c.343+50T>G||||||,C|intron_variant|MODIFIER|HLA-B|ENSG00000234745|transcript|ENST00000412585.6|protein_coding|2/7|c.343+50T>G||||||	0.1566	166	0.1667	162	0.966955
chr6	31356671	0	G	rs17881210	AC=38;AN=776;ANN=A|sequence_feature|LOW|HLA-B|ENSG00000234745|miscellaneous-region:Alpha-2|ENST00000412585|protein_coding|2/7|c.343+17C>T||||||,A|intron_variant|MODIFIER|HLA-B|ENSG00000234745|transcript|ENST00000412585.6|protein_coding|2/7|c.343+17C>T||||||,A|non_coding_transcript_exon_variant|MODIFIER|XXbac-BPG248L24.12|ENSG00000271581|transcript|ENST00000603274.1|unprocessed_pseudogene|1/1|n.25…	0.9759	166	0.9458	166	0.191391
chr6	31356671	1	A	rs17881210	AC=38;AN=776;ANN=A|sequence_feature|LOW|HLA-B|ENSG00000234745|miscellaneous-region:Alpha-2|ENST00000412585|protein_coding|2/7|c.343+17C>T||||||,A|intron_variant|MODIFIER|HLA-B|ENSG00000234745|transcript|ENST00000412585.6|protein_coding|2/7|c.343+17C>T||||||,A|non_coding_transcript_exon_variant|MODIFIER|XXbac-BPG248L24.12|ENSG00000271581|transcript|ENST00000603274.1|unprocessed_pseudogene|1/1|n.25…	0.0241	166	0.0542	166	0.191391
chr6	31356711	0	C	rs375356947	AC=93,208;AN=776;ANN=CGG|frameshift_variant|HIGH|HLA-B|ENSG00000234745|transcript|ENST00000412585.6|protein_coding|2/8|c.319_320insCC|p.Gly107fs|348/1547|319/1089|107/362||,CGGAG|frameshift_variant|HIGH|HLA-B|ENSG00000234745|transcript|ENST00000412585.6|protein_coding|2/8|c.319_320insCTCC|p.Gly107fs|348/1547|319/1089|107/362||,CGG|non_coding_transcript_exon_variant|MODIFIER|XXbac-BPG248L24.12|ENS…	0.5843	166	0.6325	166	0.63428
chr6	31356711	1	CGG	rs375356947	AC=93,208;AN=776;ANN=CGG|frameshift_variant|HIGH|HLA-B|ENSG00000234745|transcript|ENST00000412585.6|protein_coding|2/8|c.319_320insCC|p.Gly107fs|348/1547|319/1089|107/362||,CGGAG|frameshift_variant|HIGH|HLA-B|ENSG00000234745|transcript|ENST00000412585.6|protein_coding|2/8|c.319_320insCTCC|p.Gly107fs|348/1547|319/1089|107/362||,CGG|non_coding_transcript_exon_variant|MODIFIER|XXbac-BPG248L24.12|ENS…	0.1807	166	0.1325	166	0.32336
chr6	31356711	2	CGGAG	rs375356947	AC=93,208;AN=776;ANN=CGG|frameshift_variant|HIGH|HLA-B|ENSG00000234745|transcript|ENST00000412585.6|protein_coding|2/8|c.319_320insCC|p.Gly107fs|348/1547|319/1089|107/362||,CGGAG|frameshift_variant|HIGH|HLA-B|ENSG00000234745|transcript|ENST00000412585.6|protein_coding|2/8|c.319_320insCTCC|p.Gly107fs|348/1547|319/1089|107/362||,CGG|non_coding_transcript_exon_variant|MODIFIER|XXbac-BPG248L24.12|ENS…	0.2349	166	0.2349	166	0.75601
chr6	31356712	0	C	rs3180380	AC=93,19;AN=774;ANN=A|missense_variant|MODERATE|HLA-B|ENSG00000234745|transcript|ENST00000412585.6|protein_coding|2/8|c.319G>T|p.Gly107Cys|348/1547|319/1089|107/362||,G|missense_variant|MODERATE|HLA-B|ENSG00000234745|transcript|ENST00000412585.6|protein_coding|2/8|c.319G>C|p.Gly107Arg|348/1547|319/1089|107/362||,A|non_coding_transcript_exon_variant|MODIFIER|XXbac-BPG248L24.12|ENSG00000271581|tran…	0.8012	166	0.8293	164	0.58014
chr6	31356712	1	A	rs3180380	AC=93,19;AN=774;ANN=A|missense_variant|MODERATE|HLA-B|ENSG00000234745|transcript|ENST00000412585.6|protein_coding|2/8|c.319G>T|p.Gly107Cys|348/1547|319/1089|107/362||,G|missense_variant|MODERATE|HLA-B|ENSG00000234745|transcript|ENST00000412585.6|protein_coding|2/8|c.319G>C|p.Gly107Arg|348/1547|319/1089|107/362||,A|non_coding_transcript_exon_variant|MODIFIER|XXbac-BPG248L24.12|ENSG00000271581|tran…	0.1807	166	0.1341	164	0.34426
chr6	31356712	2	G	rs3180380	AC=93,19;AN=774;ANN=A|missense_variant|MODERATE|HLA-B|ENSG00000234745|transcript|ENST00000412585.6|protein_coding|2/8|c.319G>T|p.Gly107Cys|348/1547|319/1089|107/362||,G|missense_variant|MODERATE|HLA-B|ENSG00000234745|transcript|ENST00000412585.6|protein_coding|2/8|c.319G>C|p.Gly107Arg|348/1547|319/1089|107/362||,A|non_coding_transcript_exon_variant|MODIFIER|XXbac-BPG248L24.12|ENSG00000271581|tran…	0.0181	166	0.0366	164	0.40729
chr6	31356714	0	C	rs3180379	AC=19;AN=775;ANN=A|missense_variant|MODERATE|HLA-B|ENSG00000234745|transcript|ENST00000412585.6|protein_coding|2/8|c.317G>T|p.Arg106Leu|346/1547|317/1089|106/362||,A|non_coding_transcript_exon_variant|MODIFIER|XXbac-BPG248L24.12|ENSG00000271581|transcript|ENST00000603274.1|unprocessed_pseudogene|1/1|n.68C>A||||||	0.9819	166	0.9634	164	0.40729
chr6	31356714	1	A	rs3180379	AC=19;AN=775;ANN=A|missense_variant|MODERATE|HLA-B|ENSG00000234745|transcript|ENST00000412585.6|protein_coding|2/8|c.317G>T|p.Arg106Leu|346/1547|317/1089|106/362||,A|non_coding_transcript_exon_variant|MODIFIER|XXbac-BPG248L24.12|ENSG00000271581|transcript|ENST00000603274.1|unprocessed_pseudogene|1/1|n.68C>A||||||	0.0181	166	0.0366	164	0.40729
chr6	31356715	0	GC	rs749699159	AC=208;AN=776;ANN=G|frameshift_variant|HIGH|HLA-B|ENSG00000234745|transcript|ENST00000412585.6|protein_coding|2/8|c.315delG|p.Arg106fs|344/1547|315/1089|105/362||,G|non_coding_transcript_exon_variant|MODIFIER|XXbac-BPG248L24.12|ENSG00000271581|transcript|ENST00000603274.1|unprocessed_pseudogene|1/1|n.70delC||||||;LOF=(HLA-B|ENSG00000234745|1|1.00)	0.7651	166	0.7651	166	0.75601
chr6	31356715	1	G	rs749699159	AC=208;AN=776;ANN=G|frameshift_variant|HIGH|HLA-B|ENSG00000234745|transcript|ENST00000412585.6|protein_coding|2/8|c.315delG|p.Arg106fs|344/1547|315/1089|105/362||,G|non_coding_transcript_exon_variant|MODIFIER|XXbac-BPG248L24.12|ENSG00000271581|transcript|ENST00000603274.1|unprocessed_pseudogene|1/1|n.70delC||||||;LOF=(HLA-B|ENSG00000234745|1|1.00)	0.2349	166	0.2349	166	0.75601
chr6	31356716	0	CAGGTT	rs576010607	AC=208,94;AN=776;ANN=CGGTT|frameshift_variant|HIGH|HLA-B|ENSG00000234745|transcript|ENST00000412585.6|protein_coding|2/8|c.314delT|p.Leu105fs|343/1547|314/1089|105/362||,CGGTT|non_coding_transcript_exon_variant|MODIFIER|XXbac-BPG248L24.12|ENSG00000271581|transcript|ENST00000603274.1|unprocessed_pseudogene|1/1|n.71delA||||||;LOF=(HLA-B|ENSG00000234745|1|1.00)	0.5843	166	0.6325	166	0.63428
chr6	31356716	1	*	rs576010607	AC=208,94;AN=776;ANN=CGGTT|frameshift_variant|HIGH|HLA-B|ENSG00000234745|transcript|ENST00000412585.6|protein_coding|2/8|c.314delT|p.Leu105fs|343/1547|314/1089|105/362||,CGGTT|non_coding_transcript_exon_variant|MODIFIER|XXbac-BPG248L24.12|ENSG00000271581|transcript|ENST00000603274.1|unprocessed_pseudogene|1/1|n.71delA||||||;LOF=(HLA-B|ENSG00000234745|1|1.00)	0.2349	166	0.2349	166	0.75601
chr6	31356716	2	CGGTT	rs576010607	AC=208,94;AN=776;ANN=CGGTT|frameshift_variant|HIGH|HLA-B|ENSG00000234745|transcript|ENST00000412585.6|protein_coding|2/8|c.314delT|p.Leu105fs|343/1547|314/1089|105/362||,CGGTT|non_coding_transcript_exon_variant|MODIFIER|XXbac-BPG248L24.12|ENSG00000271581|transcript|ENST00000603274.1|unprocessed_pseudogene|1/1|n.71delA||||||;LOF=(HLA-B|ENSG00000234745|1|1.00)	0.1807	166	0.1325	166	0.32336
chr6	31356717	0	AGGT	rs770563406	AC=208,94;AN=775;ANN=A|disruptive_inframe_deletion|MODERATE|HLA-B|ENSG00000234745|transcript|ENST00000412585.6|protein_coding|2/8|c.311_313delACC|p.Asn104_Leu105delinsMet|342/1547|311/1089|104/362||,A|non_coding_transcript_exon_variant|MODIFIER|XXbac-BPG248L24.12|ENSG00000271581|transcript|ENST00000603274.1|unprocessed_pseudogene|1/1|n.72_74delGGT||||||	0.5843	166	0.628	164	0.69339
chr6	31356717	1	A	rs770563406	AC=208,94;AN=775;ANN=A|disruptive_inframe_deletion|MODERATE|HLA-B|ENSG00000234745|transcript|ENST00000412585.6|protein_coding|2/8|c.311_313delACC|p.Asn104_Leu105delinsMet|342/1547|311/1089|104/362||,A|non_coding_transcript_exon_variant|MODIFIER|XXbac-BPG248L24.12|ENSG00000271581|transcript|ENST00000603274.1|unprocessed_pseudogene|1/1|n.72_74delGGT||||||	0.2349	166	0.2378	164	0.712759
chr6	31356717	2	*	rs770563406	AC=208,94;AN=775;ANN=A|disruptive_inframe_deletion|MODERATE|HLA-B|ENSG00000234745|transcript|ENST00000412585.6|protein_coding|2/8|c.311_313delACC|p.Asn104_Leu105delinsMet|342/1547|311/1089|104/362||,A|non_coding_transcript_exon_variant|MODIFIER|XXbac-BPG248L24.12|ENSG00000271581|transcript|ENST00000603274.1|unprocessed_pseudogene|1/1|n.72_74delGGT||||||	0.1807	166	0.1341	164	0.34426
chr6	31356719	0	GT	rs540530530;rs66473235	AC=205,94;AN=773;ANN=G|frameshift_variant|HIGH|HLA-B|ENSG00000234745|transcript|ENST00000412585.6|protein_coding|2/8|c.311delA|p.Asn104fs|340/1547|311/1089|104/362||,G|non_coding_transcript_exon_variant|MODIFIER|XXbac-BPG248L24.12|ENSG00000271581|transcript|ENST00000603274.1|unprocessed_pseudogene|1/1|n.75delT||||||INFO_REALIGN_3_PRIME;LOF=(HLA-B|ENSG00000234745|1|1.00)	0.5843	166	0.6325	166	0.63428
chr6	31356719	1	*	rs540530530;rs66473235	AC=205,94;AN=773;ANN=G|frameshift_variant|HIGH|HLA-B|ENSG00000234745|transcript|ENST00000412585.6|protein_coding|2/8|c.311delA|p.Asn104fs|340/1547|311/1089|104/362||,G|non_coding_transcript_exon_variant|MODIFIER|XXbac-BPG248L24.12|ENSG00000271581|transcript|ENST00000603274.1|unprocessed_pseudogene|1/1|n.75delT||||||INFO_REALIGN_3_PRIME;LOF=(HLA-B|ENSG00000234745|1|1.00)	0.2349	166	0.2349	166	0.75601
chr6	31356719	2	G	rs540530530;rs66473235	AC=205,94;AN=773;ANN=G|frameshift_variant|HIGH|HLA-B|ENSG00000234745|transcript|ENST00000412585.6|protein_coding|2/8|c.311delA|p.Asn104fs|340/1547|311/1089|104/362||,G|non_coding_transcript_exon_variant|MODIFIER|XXbac-BPG248L24.12|ENSG00000271581|transcript|ENST00000603274.1|unprocessed_pseudogene|1/1|n.75delT||||||INFO_REALIGN_3_PRIME;LOF=(HLA-B|ENSG00000234745|1|1.00)	0.1807	166	0.1325	166	0.32336
chr6	31356720	0	TTCCGCAGGC	rs1131223	AC=301,19;AN=774;ANN=GTCCGCAGGC|missense_variant|MODERATE|HLA-B|ENSG00000234745|transcript|ENST00000412585.6|protein_coding|2/8|c.311A>C|p.Asn104Thr|340/1547|311/1089|104/362||,GTCCGCAGGC|non_coding_transcript_exon_variant|MODIFIER|XXbac-BPG248L24.12|ENSG00000271581|transcript|ENST00000603274.1|unprocessed_pseudogene|1/1|n.74T>G||||||	0.5663	166	0.5915	164	0.90371
chr6	31356720	1	*	rs1131223	AC=301,19;AN=774;ANN=GTCCGCAGGC|missense_variant|MODERATE|HLA-B|ENSG00000234745|transcript|ENST00000412585.6|protein_coding|2/8|c.311A>C|p.Asn104Thr|340/1547|311/1089|104/362||,GTCCGCAGGC|non_coding_transcript_exon_variant|MODIFIER|XXbac-BPG248L24.12|ENSG00000271581|transcript|ENST00000603274.1|unprocessed_pseudogene|1/1|n.74T>G||||||	0.4157	166	0.372	164	0.69339
chr6	31356720	2	GTCCGCAGGC	rs1131223	AC=301,19;AN=774;ANN=GTCCGCAGGC|missense_variant|MODERATE|HLA-B|ENSG00000234745|transcript|ENST00000412585.6|protein_coding|2/8|c.311A>C|p.Asn104Thr|340/1547|311/1089|104/362||,GTCCGCAGGC|non_coding_transcript_exon_variant|MODIFIER|XXbac-BPG248L24.12|ENSG00000271581|transcript|ENST00000603274.1|unprocessed_pseudogene|1/1|n.74T>G||||||	0.0181	166	0.0366	164	0.40729
chr6	31356722	0	C	rs3190923	AC=94;AN=775;ANN=G|synonymous_variant|LOW|HLA-B|ENSG00000234745|transcript|ENST00000412585.6|protein_coding|2/8|c.309G>C|p.Arg103Arg|338/1547|309/1089|103/362||,G|non_coding_transcript_exon_variant|MODIFIER|XXbac-BPG248L24.12|ENSG00000271581|transcript|ENST00000603274.1|unprocessed_pseudogene|1/1|n.76C>G||||||	0.8193	166	0.8659	164	0.34426
chr6	31356722	1	G	rs3190923	AC=94;AN=775;ANN=G|synonymous_variant|LOW|HLA-B|ENSG00000234745|transcript|ENST00000412585.6|protein_coding|2/8|c.309G>C|p.Arg103Arg|338/1547|309/1089|103/362||,G|non_coding_transcript_exon_variant|MODIFIER|XXbac-BPG248L24.12|ENSG00000271581|transcript|ENST00000603274.1|unprocessed_pseudogene|1/1|n.76C>G||||||	0.1807	166	0.1341	164	0.34426
chr6	31356729	0	C	rs1050388	AC=321;AN=775;ANN=T|missense_variant|MODERATE|HLA-B|ENSG00000234745|transcript|ENST00000412585.6|protein_coding|2/8|c.302G>A|p.Ser101Asn|331/1547|302/1089|101/362||,T|non_coding_transcript_exon_variant|MODIFIER|XXbac-BPG248L24.12|ENSG00000271581|transcript|ENST00000603274.1|unprocessed_pseudogene|1/1|n.83C>T||||||	0.5663	166	0.5915	164	0.90371
chr6	31356729	1	T	rs1050388	AC=321;AN=775;ANN=T|missense_variant|MODERATE|HLA-B|ENSG00000234745|transcript|ENST00000412585.6|protein_coding|2/8|c.302G>A|p.Ser101Asn|331/1547|302/1089|101/362||,T|non_coding_transcript_exon_variant|MODIFIER|XXbac-BPG248L24.12|ENSG00000271581|transcript|ENST00000603274.1|unprocessed_pseudogene|1/1|n.83C>T||||||	0.4337	166	0.4085	164	0.90371
chr6	31356730	0	T	rs1131217	AC=19;AN=775;ANN=C|missense_variant|MODERATE|HLA-B|ENSG00000234745|transcript|ENST00000412585.6|protein_coding|2/8|c.301A>G|p.Ser101Gly|330/1547|301/1089|101/362||,C|non_coding_transcript_exon_variant|MODIFIER|XXbac-BPG248L24.12|ENSG00000271581|transcript|ENST00000603274.1|unprocessed_pseudogene|1/1|n.84T>C||||||	0.9819	166	0.9639	166	0.43358
chr6	31356730	1	C	rs1131217	AC=19;AN=775;ANN=C|missense_variant|MODERATE|HLA-B|ENSG00000234745|transcript|ENST00000412585.6|protein_coding|2/8|c.301A>G|p.Ser101Gly|330/1547|301/1089|101/362||,C|non_coding_transcript_exon_variant|MODIFIER|XXbac-BPG248L24.12|ENSG00000271581|transcript|ENST00000603274.1|unprocessed_pseudogene|1/1|n.84T>C||||||	0.0181	166	0.0361	166	0.43358
chr6	31356736	0	G	rs41541213	AC=1;AN=773;ANN=T|synonymous_variant|LOW|HLA-B|ENSG00000234745|transcript|ENST00000412585.6|protein_coding|2/8|c.295C>A|p.Arg99Arg|324/1547|295/1089|99/362||,T|non_coding_transcript_exon_variant|MODIFIER|XXbac-BPG248L24.12|ENSG00000271581|transcript|ENST00000603274.1|unprocessed_pseudogene|1/1|n.90G>T||||||	1	166	1	164	NA
chr6	31356736	1	T	rs41541213	AC=1;AN=773;ANN=T|synonymous_variant|LOW|HLA-B|ENSG00000234745|transcript|ENST00000412585.6|protein_coding|2/8|c.295C>A|p.Arg99Arg|324/1547|295/1089|99/362||,T|non_coding_transcript_exon_variant|MODIFIER|XXbac-BPG248L24.12|ENSG00000271581|transcript|ENST00000603274.1|unprocessed_pseudogene|1/1|n.90G>T||||||	0	166	0	164	NA
chr6	31356739	0	C	rs1131215	AC=581;AN=775;ANN=A|missense_variant|MODERATE|HLA-B|ENSG00000234745|transcript|ENST00000412585.6|protein_coding|2/8|c.292G>T|p.Asp98Tyr|321/1547|292/1089|98/362||,A|non_coding_transcript_exon_variant|MODIFIER|XXbac-BPG248L24.12|ENSG00000271581|transcript|ENST00000603274.1|unprocessed_pseudogene|1/1|n.93C>A||||||	0.2349	166	0.259	166	0.792573
chr6	31356739	1	A	rs1131215	AC=581;AN=775;ANN=A|missense_variant|MODERATE|HLA-B|ENSG00000234745|transcript|ENST00000412585.6|protein_coding|2/8|c.292G>T|p.Asp98Tyr|321/1547|292/1089|98/362||,A|non_coding_transcript_exon_variant|MODIFIER|XXbac-BPG248L24.12|ENSG00000271581|transcript|ENST00000603274.1|unprocessed_pseudogene|1/1|n.93C>A||||||	0.7651	166	0.741	166	0.792573
chr6	31356746	0	T	rs1131214	AC=48;AN=772;ANN=C|synonymous_variant|LOW|HLA-B|ENSG00000234745|transcript|ENST00000412585.6|protein_coding|2/8|c.285A>G|p.Ala95Ala|314/1547|285/1089|95/362||,C|non_coding_transcript_exon_variant|MODIFIER|XXbac-BPG248L24.12|ENSG00000271581|transcript|ENST00000603274.1|unprocessed_pseudogene|1/1|n.100T>C||||||	0.9277	166	0.9383	162	0.637049
chr6	31356746	1	C	rs1131214	AC=48;AN=772;ANN=C|synonymous_variant|LOW|HLA-B|ENSG00000234745|transcript|ENST00000412585.6|protein_coding|2/8|c.285A>G|p.Ala95Ala|314/1547|285/1089|95/362||,C|non_coding_transcript_exon_variant|MODIFIER|XXbac-BPG248L24.12|ENSG00000271581|transcript|ENST00000603274.1|unprocessed_pseudogene|1/1|n.100T>C||||||	0.0723	166	0.0617	162	0.637049
chr6	31356747	0	GCC	rs750527298	AC=632;AN=773;ANN=G|frameshift_variant|HIGH|HLA-B|ENSG00000234745|transcript|ENST00000412585.6|protein_coding|2/8|c.282_283delGG|p.Gln94fs|312/1547|282/1089|94/362||,G|non_coding_transcript_exon_variant|MODIFIER|XXbac-BPG248L24.12|ENSG00000271581|transcript|ENST00000603274.1|unprocessed_pseudogene|1/1|n.102_103delCC||||||;LOF=(HLA-B|ENSG00000234745|1|1.00)	0.1446	166	0.1951	164	0.26899
chr6	31356747	1	G	rs750527298	AC=632;AN=773;ANN=G|frameshift_variant|HIGH|HLA-B|ENSG00000234745|transcript|ENST00000412585.6|protein_coding|2/8|c.282_283delGG|p.Gln94fs|312/1547|282/1089|94/362||,G|non_coding_transcript_exon_variant|MODIFIER|XXbac-BPG248L24.12|ENSG00000271581|transcript|ENST00000603274.1|unprocessed_pseudogene|1/1|n.102_103delCC||||||;LOF=(HLA-B|ENSG00000234745|1|1.00)	0.8554	166	0.8049	164	0.26899
chr6	31356748	0	CCT	rs756541835	AC=48,632;AN=773;ANN=C|frameshift_variant|HIGH|HLA-B|ENSG00000234745|transcript|ENST00000412585.6|protein_coding|2/8|c.281_282delAG|p.Gln94fs|311/1547|281/1089|94/362||,C|non_coding_transcript_exon_variant|MODIFIER|XXbac-BPG248L24.12|ENSG00000271581|transcript|ENST00000603274.1|unprocessed_pseudogene|1/1|n.103_104delCT||||||;LOF=(HLA-B|ENSG00000234745|1|1.00)	0.0723	166	0.1341	164	0.07432
chr6	31356748	1	C	rs756541835	AC=48,632;AN=773;ANN=C|frameshift_variant|HIGH|HLA-B|ENSG00000234745|transcript|ENST00000412585.6|protein_coding|2/8|c.281_282delAG|p.Gln94fs|311/1547|281/1089|94/362||,C|non_coding_transcript_exon_variant|MODIFIER|XXbac-BPG248L24.12|ENSG00000271581|transcript|ENST00000603274.1|unprocessed_pseudogene|1/1|n.103_104delCT||||||;LOF=(HLA-B|ENSG00000234745|1|1.00)	0.0723	166	0.061	164	0.61915
chr6	31356748	2	*	rs756541835	AC=48,632;AN=773;ANN=C|frameshift_variant|HIGH|HLA-B|ENSG00000234745|transcript|ENST00000412585.6|protein_coding|2/8|c.281_282delAG|p.Gln94fs|311/1547|281/1089|94/362||,C|non_coding_transcript_exon_variant|MODIFIER|XXbac-BPG248L24.12|ENSG00000271581|transcript|ENST00000603274.1|unprocessed_pseudogene|1/1|n.103_104delCT||||||;LOF=(HLA-B|ENSG00000234745|1|1.00)	0.8554	166	0.8049	164	0.26899
chr6	31356751	0	G	rs1071817;rs749557905	AC=48,632,15;AN=773;ANN=GGA|frameshift_variant|HIGH|HLA-B|ENSG00000234745|transcript|ENST00000412585.6|protein_coding|2/8|c.279_280insTC|p.Gln94fs|308/1547|279/1089|93/362||,GTT|frameshift_variant|HIGH|HLA-B|ENSG00000234745|transcript|ENST00000412585.6|protein_coding|2/8|c.279_280insAA|p.Gln94fs|308/1547|279/1089|93/362||,T|missense_variant|MODERATE|HLA-B|ENSG00000234745|transcript|ENST0000041258…	0.0602	166	0.1159	164	0.06564
chr6	31356751	1	GGA	rs1071817;rs749557905	AC=48,632,15;AN=773;ANN=GGA|frameshift_variant|HIGH|HLA-B|ENSG00000234745|transcript|ENST00000412585.6|protein_coding|2/8|c.279_280insTC|p.Gln94fs|308/1547|279/1089|93/362||,GTT|frameshift_variant|HIGH|HLA-B|ENSG00000234745|transcript|ENST00000412585.6|protein_coding|2/8|c.279_280insAA|p.Gln94fs|308/1547|279/1089|93/362||,T|missense_variant|MODERATE|HLA-B|ENSG00000234745|transcript|ENST0000041258…	0.0723	166	0.061	164	0.61915
chr6	31356751	2	GTT	rs1071817;rs749557905	AC=48,632,15;AN=773;ANN=GGA|frameshift_variant|HIGH|HLA-B|ENSG00000234745|transcript|ENST00000412585.6|protein_coding|2/8|c.279_280insTC|p.Gln94fs|308/1547|279/1089|93/362||,GTT|frameshift_variant|HIGH|HLA-B|ENSG00000234745|transcript|ENST00000412585.6|protein_coding|2/8|c.279_280insAA|p.Gln94fs|308/1547|279/1089|93/362||,T|missense_variant|MODERATE|HLA-B|ENSG00000234745|transcript|ENST0000041258…	0.8554	166	0.8049	164	0.26899
chr6	31356751	3	T	rs1071817;rs749557905	AC=48,632,15;AN=773;ANN=GGA|frameshift_variant|HIGH|HLA-B|ENSG00000234745|transcript|ENST00000412585.6|protein_coding|2/8|c.279_280insTC|p.Gln94fs|308/1547|279/1089|93/362||,GTT|frameshift_variant|HIGH|HLA-B|ENSG00000234745|transcript|ENST00000412585.6|protein_coding|2/8|c.279_280insAA|p.Gln94fs|308/1547|279/1089|93/362||,T|missense_variant|MODERATE|HLA-B|ENSG00000234745|transcript|ENST0000041258…	0.012	166	0.0183	164	0.76563
chr6	31356754	0	C	rs1131204	AC=632;AN=773;ANN=T|missense_variant|MODERATE|HLA-B|ENSG00000234745|transcript|ENST00000412585.6|protein_coding|2/8|c.277G>A|p.Ala93Thr|306/1547|277/1089|93/362||,T|non_coding_transcript_exon_variant|MODIFIER|XXbac-BPG248L24.12|ENSG00000271581|transcript|ENST00000603274.1|unprocessed_pseudogene|1/1|n.108C>T||||||	0.1446	166	0.1951	164	0.26899
chr6	31356754	1	T	rs1131204	AC=632;AN=773;ANN=T|missense_variant|MODERATE|HLA-B|ENSG00000234745|transcript|ENST00000412585.6|protein_coding|2/8|c.277G>A|p.Ala93Thr|306/1547|277/1089|93/362||,T|non_coding_transcript_exon_variant|MODIFIER|XXbac-BPG248L24.12|ENSG00000271581|transcript|ENST00000603274.1|unprocessed_pseudogene|1/1|n.108C>T||||||	0.8554	166	0.8049	164	0.26899
chr6	31356756	0	T	rs770753863	AC=48;AN=772;ANN=TTCA|conservative_inframe_insertion|MODERATE|HLA-B|ENSG00000234745|transcript|ENST00000412585.6|protein_coding|2/8|c.274_275insTGA|p.Tyr91_Lys92insMet|303/1547|274/1089|92/362||,TTCA|non_coding_transcript_exon_variant|MODIFIER|XXbac-BPG248L24.12|ENSG00000271581|transcript|ENST00000603274.1|unprocessed_pseudogene|1/1|n.111_112insCAT||||||INFO_REALIGN_3_PRIME	0.9277	166	0.9383	162	0.637049
chr6	31356756	1	TTCA	rs770753863	AC=48;AN=772;ANN=TTCA|conservative_inframe_insertion|MODERATE|HLA-B|ENSG00000234745|transcript|ENST00000412585.6|protein_coding|2/8|c.274_275insTGA|p.Tyr91_Lys92insMet|303/1547|274/1089|92/362||,TTCA|non_coding_transcript_exon_variant|MODIFIER|XXbac-BPG248L24.12|ENSG00000271581|transcript|ENST00000603274.1|unprocessed_pseudogene|1/1|n.111_112insCAT||||||INFO_REALIGN_3_PRIME	0.0723	166	0.0617	162	0.637049
chr6	31356759	0	TAGA	rs1071816;rs762853867	AC=48,230,309,104;AN=772;ANN=AAGA|missense_variant|MODERATE|HLA-B|ENSG00000234745|transcript|ENST00000412585.6|protein_coding|2/8|c.272A>T|p.Tyr91Phe|301/1547|272/1089|91/362||,CAGA|missense_variant|MODERATE|HLA-B|ENSG00000234745|transcript|ENST00000412585.6|protein_coding|2/8|c.272A>G|p.Tyr91Cys|301/1547|272/1089|91/362||,GAGA|missense_variant|MODERATE|HLA-B|ENSG00000234745|transcript|ENST000004…	0.0602	166	0.1173	162	0.06215
chr6	31356759	1	T	rs1071816;rs762853867	AC=48,230,309,104;AN=772;ANN=AAGA|missense_variant|MODERATE|HLA-B|ENSG00000234745|transcript|ENST00000412585.6|protein_coding|2/8|c.272A>T|p.Tyr91Phe|301/1547|272/1089|91/362||,CAGA|missense_variant|MODERATE|HLA-B|ENSG00000234745|transcript|ENST00000412585.6|protein_coding|2/8|c.272A>G|p.Tyr91Cys|301/1547|272/1089|91/362||,GAGA|missense_variant|MODERATE|HLA-B|ENSG00000234745|transcript|ENST000004…	0.0723	166	0.0617	162	0.637049
chr6	31356759	2	AAGA	rs1071816;rs762853867	AC=48,230,309,104;AN=772;ANN=AAGA|missense_variant|MODERATE|HLA-B|ENSG00000234745|transcript|ENST00000412585.6|protein_coding|2/8|c.272A>T|p.Tyr91Phe|301/1547|272/1089|91/362||,CAGA|missense_variant|MODERATE|HLA-B|ENSG00000234745|transcript|ENST00000412585.6|protein_coding|2/8|c.272A>G|p.Tyr91Cys|301/1547|272/1089|91/362||,GAGA|missense_variant|MODERATE|HLA-B|ENSG00000234745|transcript|ENST000004…	0.2952	166	0.321	162	0.603069
chr6	31356759	3	GAGA	rs1071816;rs762853867	AC=48,230,309,104;AN=772;ANN=AAGA|missense_variant|MODERATE|HLA-B|ENSG00000234745|transcript|ENST00000412585.6|protein_coding|2/8|c.272A>T|p.Tyr91Phe|301/1547|272/1089|91/362||,CAGA|missense_variant|MODERATE|HLA-B|ENSG00000234745|transcript|ENST00000412585.6|protein_coding|2/8|c.272A>G|p.Tyr91Cys|301/1547|272/1089|91/362||,GAGA|missense_variant|MODERATE|HLA-B|ENSG00000234745|transcript|ENST000004…	0.4458	166	0.3827	162	0.264265
chr6	31356759	4	CAGA	rs1071816;rs762853867	AC=48,230,309,104;AN=772;ANN=AAGA|missense_variant|MODERATE|HLA-B|ENSG00000234745|transcript|ENST00000412585.6|protein_coding|2/8|c.272A>T|p.Tyr91Phe|301/1547|272/1089|91/362||,CAGA|missense_variant|MODERATE|HLA-B|ENSG00000234745|transcript|ENST00000412585.6|protein_coding|2/8|c.272A>G|p.Tyr91Cys|301/1547|272/1089|91/362||,GAGA|missense_variant|MODERATE|HLA-B|ENSG00000234745|transcript|ENST000004…	0.1265	166	0.1173	162	0.75872
chr6	31356765	0	T	rs1131201	AC=48;AN=771;ANN=C|missense_variant|MODERATE|HLA-B|ENSG00000234745|transcript|ENST00000412585.6|protein_coding|2/8|c.266A>G|p.Gln89Arg|295/1547|266/1089|89/362||,C|non_coding_transcript_exon_variant|MODIFIER|XXbac-BPG248L24.12|ENSG00000271581|transcript|ENST00000603274.1|unprocessed_pseudogene|1/1|n.119T>C||||||	0.9277	166	0.9383	162	0.637049
chr6	31356765	1	C	rs1131201	AC=48;AN=771;ANN=C|missense_variant|MODERATE|HLA-B|ENSG00000234745|transcript|ENST00000412585.6|protein_coding|2/8|c.266A>G|p.Gln89Arg|295/1547|266/1089|89/362||,C|non_coding_transcript_exon_variant|MODIFIER|XXbac-BPG248L24.12|ENSG00000271581|transcript|ENST00000603274.1|unprocessed_pseudogene|1/1|n.119T>C||||||	0.0723	166	0.0617	162	0.637049
chr6	31356770	0	G	rs1065386	AC=318;AN=773;ANN=C|missense_variant|MODERATE|HLA-B|ENSG00000234745|transcript|ENST00000412585.6|protein_coding|2/8|c.261C>G|p.Asn87Lys|290/1547|261/1089|87/362||,C|non_coding_transcript_exon_variant|MODIFIER|XXbac-BPG248L24.12|ENSG00000271581|transcript|ENST00000603274.1|unprocessed_pseudogene|1/1|n.124G>C||||||	0.5301	166	0.5976	164	0.1712
chr6	31356770	1	C	rs1065386	AC=318;AN=773;ANN=C|missense_variant|MODERATE|HLA-B|ENSG00000234745|transcript|ENST00000412585.6|protein_coding|2/8|c.261C>G|p.Asn87Lys|290/1547|261/1089|87/362||,C|non_coding_transcript_exon_variant|MODIFIER|XXbac-BPG248L24.12|ENSG00000271581|transcript|ENST00000603274.1|unprocessed_pseudogene|1/1|n.124G>C||||||	0.4699	166	0.4024	164	0.1712
chr6	31356772	0	T	rs1050570	AC=318;AN=773;ANN=C|missense_variant|MODERATE|HLA-B|ENSG00000234745|transcript|ENST00000412585.6|protein_coding|2/8|c.259A>G|p.Asn87Asp|288/1547|259/1089|87/362||,C|non_coding_transcript_exon_variant|MODIFIER|XXbac-BPG248L24.12|ENSG00000271581|transcript|ENST00000603274.1|unprocessed_pseudogene|1/1|n.126T>C||||||	0.5301	166	0.5976	164	0.1712
chr6	31356772	1	C	rs1050570	AC=318;AN=773;ANN=C|missense_variant|MODERATE|HLA-B|ENSG00000234745|transcript|ENST00000412585.6|protein_coding|2/8|c.259A>G|p.Asn87Asp|288/1547|259/1089|87/362||,C|non_coding_transcript_exon_variant|MODIFIER|XXbac-BPG248L24.12|ENSG00000271581|transcript|ENST00000603274.1|unprocessed_pseudogene|1/1|n.126T>C||||||	0.4699	166	0.4024	164	0.1712
chr6	31356775	0	G	rs141484466	AC=36;AN=774;ANN=C|missense_variant|MODERATE|HLA-B|ENSG00000234745|transcript|ENST00000412585.6|protein_coding|2/8|c.256C>G|p.Arg86Gly|285/1547|256/1089|86/362||,C|non_coding_transcript_exon_variant|MODIFIER|XXbac-BPG248L24.12|ENSG00000271581|transcript|ENST00000603274.1|unprocessed_pseudogene|1/1|n.129G>C||||||	0.9398	166	0.9634	164	0.31196
chr6	31356775	1	C	rs141484466	AC=36;AN=774;ANN=C|missense_variant|MODERATE|HLA-B|ENSG00000234745|transcript|ENST00000412585.6|protein_coding|2/8|c.256C>G|p.Arg86Gly|285/1547|256/1089|86/362||,C|non_coding_transcript_exon_variant|MODIFIER|XXbac-BPG248L24.12|ENSG00000271581|transcript|ENST00000603274.1|unprocessed_pseudogene|1/1|n.129G>C||||||	0.0602	166	0.0366	164	0.31196
chr6	31356785	0	C	rs1050564	AC=83;AN=776;ANN=T|synonymous_variant|LOW|HLA-B|ENSG00000234745|transcript|ENST00000412585.6|protein_coding|2/8|c.246G>A|p.Glu82Glu|275/1547|246/1089|82/362||,T|non_coding_transcript_exon_variant|MODIFIER|XXbac-BPG248L24.12|ENSG00000271581|transcript|ENST00000603274.1|unprocessed_pseudogene|1/1|n.139C>T||||||	0.8855	166	0.9157	166	0.334591
chr6	31356785	1	T	rs1050564	AC=83;AN=776;ANN=T|synonymous_variant|LOW|HLA-B|ENSG00000234745|transcript|ENST00000412585.6|protein_coding|2/8|c.246G>A|p.Glu82Glu|275/1547|246/1089|82/362||,T|non_coding_transcript_exon_variant|MODIFIER|XXbac-BPG248L24.12|ENSG00000271581|transcript|ENST00000603274.1|unprocessed_pseudogene|1/1|n.139C>T||||||	0.1145	166	0.0843	166	0.334591
chr6	31356797	0	C	rs9266175	AC=53;AN=776;ANN=T|synonymous_variant|LOW|HLA-B|ENSG00000234745|transcript|ENST00000412585.6|protein_coding|2/8|c.234G>A|p.Gln78Gln|263/1547|234/1089|78/362||,T|non_coding_transcript_exon_variant|MODIFIER|XXbac-BPG248L24.12|ENSG00000271581|transcript|ENST00000603274.1|unprocessed_pseudogene|1/1|n.151C>T||||||	0.9337	166	0.9398	166	0.847451
chr6	31356797	1	T	rs9266175	AC=53;AN=776;ANN=T|synonymous_variant|LOW|HLA-B|ENSG00000234745|transcript|ENST00000412585.6|protein_coding|2/8|c.234G>A|p.Gln78Gln|263/1547|234/1089|78/362||,T|non_coding_transcript_exon_variant|MODIFIER|XXbac-BPG248L24.12|ENSG00000271581|transcript|ENST00000603274.1|unprocessed_pseudogene|1/1|n.151C>T||||||	0.0663	166	0.0602	166	0.847451
chr6	31356803	0	T	rs143961508	AC=1;AN=776;ANN=C|missense_variant|MODERATE|HLA-B|ENSG00000234745|transcript|ENST00000412585.6|protein_coding|2/8|c.228A>G|p.Ile76Met|257/1547|228/1089|76/362||,C|non_coding_transcript_exon_variant|MODIFIER|XXbac-BPG248L24.12|ENSG00000271581|transcript|ENST00000603274.1|unprocessed_pseudogene|1/1|n.157T>C||||||	1	166	1	166	NA
chr6	31356803	1	C	rs143961508	AC=1;AN=776;ANN=C|missense_variant|MODERATE|HLA-B|ENSG00000234745|transcript|ENST00000412585.6|protein_coding|2/8|c.228A>G|p.Ile76Met|257/1547|228/1089|76/362||,C|non_coding_transcript_exon_variant|MODIFIER|XXbac-BPG248L24.12|ENSG00000271581|transcript|ENST00000603274.1|unprocessed_pseudogene|1/1|n.157T>C||||||	0	166	0	166	NA
chr6	31356805	0	T	rs145974360	AC=1;AN=776;ANN=C|missense_variant|MODERATE|HLA-B|ENSG00000234745|transcript|ENST00000412585.6|protein_coding|2/8|c.226A>G|p.Ile76Val|255/1547|226/1089|76/362||,C|non_coding_transcript_exon_variant|MODIFIER|XXbac-BPG248L24.12|ENSG00000271581|transcript|ENST00000603274.1|unprocessed_pseudogene|1/1|n.159T>C||||||	1	166	1	166	NA
chr6	31356805	1	C	rs145974360	AC=1;AN=776;ANN=C|missense_variant|MODERATE|HLA-B|ENSG00000234745|transcript|ENST00000412585.6|protein_coding|2/8|c.226A>G|p.Ile76Val|255/1547|226/1089|76/362||,C|non_coding_transcript_exon_variant|MODIFIER|XXbac-BPG248L24.12|ENSG00000271581|transcript|ENST00000603274.1|unprocessed_pseudogene|1/1|n.159T>C||||||	0	166	0	166	NA
chr6	31356809	0	C	rs1050556	AC=471;AN=776;ANN=T|synonymous_variant|LOW|HLA-B|ENSG00000234745|transcript|ENST00000412585.6|protein_coding|2/8|c.222G>A|p.Pro74Pro|251/1547|222/1089|74/362||,T|sequence_feature|LOW|HLA-B|ENSG00000234745|helix:combinatorial_evidence_used_in_manual_assertion|ENST00000412585|protein_coding|2/8|c.222G>A||||||,T|non_coding_transcript_exon_variant|MODIFIER|XXbac-BPG248L24.12|ENSG00000271581|transcrip…	0.3373	166	0.4157	166	0.25422
chr6	31356809	1	T	rs1050556	AC=471;AN=776;ANN=T|synonymous_variant|LOW|HLA-B|ENSG00000234745|transcript|ENST00000412585.6|protein_coding|2/8|c.222G>A|p.Pro74Pro|251/1547|222/1089|74/362||,T|sequence_feature|LOW|HLA-B|ENSG00000234745|helix:combinatorial_evidence_used_in_manual_assertion|ENST00000412585|protein_coding|2/8|c.222G>A||||||,T|non_coding_transcript_exon_variant|MODIFIER|XXbac-BPG248L24.12|ENSG00000271581|transcrip…	0.6627	166	0.5843	166	0.25422
chr6	31356818	0	C	rs1050543	AC=349;AN=776;ANN=G|synonymous_variant|LOW|HLA-B|ENSG00000234745|transcript|ENST00000412585.6|protein_coding|2/8|c.213G>C|p.Pro71Pro|242/1547|213/1089|71/362||,G|non_coding_transcript_exon_variant|MODIFIER|XXbac-BPG248L24.12|ENSG00000271581|transcript|ENST00000603274.1|unprocessed_pseudogene|1/1|n.172C>G||||||	0.5904	166	0.5422	166	0.368346
chr6	31356818	1	G	rs1050543	AC=349;AN=776;ANN=G|synonymous_variant|LOW|HLA-B|ENSG00000234745|transcript|ENST00000412585.6|protein_coding|2/8|c.213G>C|p.Pro71Pro|242/1547|213/1089|71/362||,G|non_coding_transcript_exon_variant|MODIFIER|XXbac-BPG248L24.12|ENSG00000271581|transcript|ENST00000603274.1|unprocessed_pseudogene|1/1|n.172C>G||||||	0.4096	166	0.4578	166	0.368346
chr6	31356822	0	T	rs1050538	AC=73;AN=776;ANN=G|missense_variant|MODERATE|HLA-B|ENSG00000234745|transcript|ENST00000412585.6|protein_coding|2/8|c.209A>C|p.Glu70Ala|238/1547|209/1089|70/362||,G|sequence_feature|LOW|HLA-B|ENSG00000234745|beta-strand:combinatorial_evidence_used_in_manual_assertion|ENST00000412585|protein_coding|2/8|c.209A>C||||||,G|non_coding_transcript_exon_variant|MODIFIER|XXbac-BPG248L24.12|ENSG00000271581|t…	0.9036	166	0.9036	166	0.903038
chr6	31356822	1	G	rs1050538	AC=73;AN=776;ANN=G|missense_variant|MODERATE|HLA-B|ENSG00000234745|transcript|ENST00000412585.6|protein_coding|2/8|c.209A>C|p.Glu70Ala|238/1547|209/1089|70/362||,G|sequence_feature|LOW|HLA-B|ENSG00000234745|beta-strand:combinatorial_evidence_used_in_manual_assertion|ENST00000412585|protein_coding|2/8|c.209A>C||||||,G|non_coding_transcript_exon_variant|MODIFIER|XXbac-BPG248L24.12|ENSG00000271581|t…	0.0964	166	0.0964	166	0.903038
chr6	31356824	0	C	rs9281379	AC=73,277;AN=776;ANN=CA|frameshift_variant|HIGH|HLA-B|ENSG00000234745|transcript|ENST00000412585.6|protein_coding|2/8|c.206_207insT|p.Glu69fs|235/1547|206/1089|69/362||,CG|frameshift_variant|HIGH|HLA-B|ENSG00000234745|transcript|ENST00000412585.6|protein_coding|2/8|c.206_207insC|p.Glu69fs|235/1547|206/1089|69/362||,CA|non_coding_transcript_exon_variant|MODIFIER|XXbac-BPG248L24.12|ENSG00000271581|…	0.5904	166	0.5422	166	0.368346
chr6	31356824	1	CA	rs9281379	AC=73,277;AN=776;ANN=CA|frameshift_variant|HIGH|HLA-B|ENSG00000234745|transcript|ENST00000412585.6|protein_coding|2/8|c.206_207insT|p.Glu69fs|235/1547|206/1089|69/362||,CG|frameshift_variant|HIGH|HLA-B|ENSG00000234745|transcript|ENST00000412585.6|protein_coding|2/8|c.206_207insC|p.Glu69fs|235/1547|206/1089|69/362||,CA|non_coding_transcript_exon_variant|MODIFIER|XXbac-BPG248L24.12|ENSG00000271581|…	0.0964	166	0.0964	166	0.903038
chr6	31356824	2	CG	rs9281379	AC=73,277;AN=776;ANN=CA|frameshift_variant|HIGH|HLA-B|ENSG00000234745|transcript|ENST00000412585.6|protein_coding|2/8|c.206_207insT|p.Glu69fs|235/1547|206/1089|69/362||,CG|frameshift_variant|HIGH|HLA-B|ENSG00000234745|transcript|ENST00000412585.6|protein_coding|2/8|c.206_207insC|p.Glu69fs|235/1547|206/1089|69/362||,CA|non_coding_transcript_exon_variant|MODIFIER|XXbac-BPG248L24.12|ENSG00000271581|…	0.3133	166	0.3614	166	0.303137
chr6	31356825	0	T	rs41562914	AC=1;AN=776;ANN=C|missense_variant|MODERATE|HLA-B|ENSG00000234745|transcript|ENST00000412585.6|protein_coding|2/8|c.206A>G|p.Glu69Gly|235/1547|206/1089|69/362||,C|non_coding_transcript_exon_variant|MODIFIER|XXbac-BPG248L24.12|ENSG00000271581|transcript|ENST00000603274.1|unprocessed_pseudogene|1/1|n.179T>C||||||	1	166	1	166	NA
chr6	31356825	1	C	rs41562914	AC=1;AN=776;ANN=C|missense_variant|MODERATE|HLA-B|ENSG00000234745|transcript|ENST00000412585.6|protein_coding|2/8|c.206A>G|p.Glu69Gly|235/1547|206/1089|69/362||,C|non_coding_transcript_exon_variant|MODIFIER|XXbac-BPG248L24.12|ENSG00000271581|transcript|ENST00000603274.1|unprocessed_pseudogene|1/1|n.179T>C||||||	0	166	0	166	NA
chr6	31356826	0	CT	rs9266178;rs200186034	AC=350,181;AN=776;ANN=C|frameshift_variant|HIGH|HLA-B|ENSG00000234745|transcript|ENST00000412585.6|protein_coding|2/8|c.204delA|p.Glu69fs|233/1547|204/1089|68/362||,TT|missense_variant|MODERATE|HLA-B|ENSG00000234745|transcript|ENST00000412585.6|protein_coding|2/8|c.205G>A|p.Glu69Lys|234/1547|205/1089|69/362||,TT|non_coding_transcript_exon_variant|MODIFIER|XXbac-BPG248L24.12|ENSG00000271581|transc…	0.2651	166	0.3313	166	0.3046
chr6	31356826	1	C	rs9266178;rs200186034	AC=350,181;AN=776;ANN=C|frameshift_variant|HIGH|HLA-B|ENSG00000234745|transcript|ENST00000412585.6|protein_coding|2/8|c.204delA|p.Glu69fs|233/1547|204/1089|68/362||,TT|missense_variant|MODERATE|HLA-B|ENSG00000234745|transcript|ENST00000412585.6|protein_coding|2/8|c.205G>A|p.Glu69Lys|234/1547|205/1089|69/362||,TT|non_coding_transcript_exon_variant|MODIFIER|XXbac-BPG248L24.12|ENSG00000271581|transc…	0.4096	166	0.4578	166	0.368346
chr6	31356826	2	TT	rs9266178;rs200186034	AC=350,181;AN=776;ANN=C|frameshift_variant|HIGH|HLA-B|ENSG00000234745|transcript|ENST00000412585.6|protein_coding|2/8|c.204delA|p.Glu69fs|233/1547|204/1089|68/362||,TT|missense_variant|MODERATE|HLA-B|ENSG00000234745|transcript|ENST00000412585.6|protein_coding|2/8|c.205G>A|p.Glu69Lys|234/1547|205/1089|69/362||,TT|non_coding_transcript_exon_variant|MODIFIER|XXbac-BPG248L24.12|ENSG00000271581|transc…	0.3253	166	0.2108	166	0.02969
chr6	31356827	0	TC	rs9266179	AC=350,181;AN=776;ANN=CC|synonymous_variant|LOW|HLA-B|ENSG00000234745|transcript|ENST00000412585.6|protein_coding|2/8|c.204A>G|p.Arg68Arg|233/1547|204/1089|68/362||,CC|non_coding_transcript_exon_variant|MODIFIER|XXbac-BPG248L24.12|ENSG00000271581|transcript|ENST00000603274.1|unprocessed_pseudogene|1/1|n.181T>C||||||	0.2651	166	0.3313	166	0.3046
chr6	31356827	1	*	rs9266179	AC=350,181;AN=776;ANN=CC|synonymous_variant|LOW|HLA-B|ENSG00000234745|transcript|ENST00000412585.6|protein_coding|2/8|c.204A>G|p.Arg68Arg|233/1547|204/1089|68/362||,CC|non_coding_transcript_exon_variant|MODIFIER|XXbac-BPG248L24.12|ENSG00000271581|transcript|ENST00000603274.1|unprocessed_pseudogene|1/1|n.181T>C||||||	0.4096	166	0.4578	166	0.368346
chr6	31356827	2	CC	rs9266179	AC=350,181;AN=776;ANN=CC|synonymous_variant|LOW|HLA-B|ENSG00000234745|transcript|ENST00000412585.6|protein_coding|2/8|c.204A>G|p.Arg68Arg|233/1547|204/1089|68/362||,CC|non_coding_transcript_exon_variant|MODIFIER|XXbac-BPG248L24.12|ENSG00000271581|transcript|ENST00000603274.1|unprocessed_pseudogene|1/1|n.181T>C||||||	0.3253	166	0.2108	166	0.02969
chr6	31356838	0	C	rs1050529	AC=196;AN=776;ANN=T|missense_variant|MODERATE|HLA-B|ENSG00000234745|transcript|ENST00000412585.6|protein_coding|2/8|c.193G>A|p.Ala65Thr|222/1547|193/1089|65/362||,T|non_coding_transcript_exon_variant|MODIFIER|XXbac-BPG248L24.12|ENSG00000271581|transcript|ENST00000603274.1|unprocessed_pseudogene|1/1|n.192C>T||||||	0.6566	166	0.7771	166	0.02424
chr6	31356838	1	T	rs1050529	AC=196;AN=776;ANN=T|missense_variant|MODERATE|HLA-B|ENSG00000234745|transcript|ENST00000412585.6|protein_coding|2/8|c.193G>A|p.Ala65Thr|222/1547|193/1089|65/362||,T|non_coding_transcript_exon_variant|MODIFIER|XXbac-BPG248L24.12|ENSG00000271581|transcript|ENST00000603274.1|unprocessed_pseudogene|1/1|n.192C>T||||||	0.3434	166	0.2229	166	0.02424
chr6	31356864	0	T	rs1050518	AC=196;AN=776;ANN=A|missense_variant|MODERATE|HLA-B|ENSG00000234745|transcript|ENST00000412585.6|protein_coding|2/8|c.167A>T|p.Gln56Leu|196/1547|167/1089|56/362||,A|non_coding_transcript_exon_variant|MODIFIER|XXbac-BPG248L24.12|ENSG00000271581|transcript|ENST00000603274.1|unprocessed_pseudogene|1/1|n.218T>A||||||	0.6627	166	0.7711	166	0.03864
chr6	31356864	1	A	rs1050518	AC=196;AN=776;ANN=A|missense_variant|MODERATE|HLA-B|ENSG00000234745|transcript|ENST00000412585.6|protein_coding|2/8|c.167A>T|p.Gln56Leu|196/1547|167/1089|56/362||,A|non_coding_transcript_exon_variant|MODIFIER|XXbac-BPG248L24.12|ENSG00000271581|transcript|ENST00000603274.1|unprocessed_pseudogene|1/1|n.218T>A||||||	0.3373	166	0.2289	166	0.03864
chr6	31356866	0	G	rs1050517	AC=355;AN=776;ANN=C|synonymous_variant|LOW|HLA-B|ENSG00000234745|transcript|ENST00000412585.6|protein_coding|2/8|c.165C>G|p.Thr55Thr|194/1547|165/1089|55/362||,C|sequence_feature|LOW|HLA-B|ENSG00000234745|beta-strand:combinatorial_evidence_used_in_manual_assertion|ENST00000412585|protein_coding|2/8|c.165C>G||||||,C|non_coding_transcript_exon_variant|MODIFIER|XXbac-BPG248L24.12|ENSG00000271581|tra…	0.4699	166	0.5723	166	0.05032
chr6	31356866	1	C	rs1050517	AC=355;AN=776;ANN=C|synonymous_variant|LOW|HLA-B|ENSG00000234745|transcript|ENST00000412585.6|protein_coding|2/8|c.165C>G|p.Thr55Thr|194/1547|165/1089|55/362||,C|sequence_feature|LOW|HLA-B|ENSG00000234745|beta-strand:combinatorial_evidence_used_in_manual_assertion|ENST00000412585|protein_coding|2/8|c.165C>G||||||,C|non_coding_transcript_exon_variant|MODIFIER|XXbac-BPG248L24.12|ENSG00000271581|tra…	0.5301	166	0.4277	166	0.05032
chr6	31356870	0	T	rs9266183	AC=53;AN=776;ANN=C|missense_variant|MODERATE|HLA-B|ENSG00000234745|transcript|ENST00000412585.6|protein_coding|2/8|c.161A>G|p.Asp54Gly|190/1547|161/1089|54/362||,C|non_coding_transcript_exon_variant|MODIFIER|XXbac-BPG248L24.12|ENSG00000271581|transcript|ENST00000603274.1|unprocessed_pseudogene|1/1|n.224T>C||||||	0.9337	166	0.9398	166	0.847451
chr6	31356870	1	C	rs9266183	AC=53;AN=776;ANN=C|missense_variant|MODERATE|HLA-B|ENSG00000234745|transcript|ENST00000412585.6|protein_coding|2/8|c.161A>G|p.Asp54Gly|190/1547|161/1089|54/362||,C|non_coding_transcript_exon_variant|MODIFIER|XXbac-BPG248L24.12|ENSG00000271581|transcript|ENST00000603274.1|unprocessed_pseudogene|1/1|n.224T>C||||||	0.0663	166	0.0602	166	0.847451
chr6	31356887	0	T	rs9266184	AC=211;AN=776;ANN=G|synonymous_variant|LOW|HLA-B|ENSG00000234745|transcript|ENST00000412585.6|protein_coding|2/8|c.144A>C|p.Ser48Ser|173/1547|144/1089|48/362||,G|non_coding_transcript_exon_variant|MODIFIER|XXbac-BPG248L24.12|ENSG00000271581|transcript|ENST00000603274.1|unprocessed_pseudogene|1/1|n.241T>G||||||	0.6446	166	0.759	166	0.03136
chr6	31356887	1	G	rs9266184	AC=211;AN=776;ANN=G|synonymous_variant|LOW|HLA-B|ENSG00000234745|transcript|ENST00000412585.6|protein_coding|2/8|c.144A>C|p.Ser48Ser|173/1547|144/1089|48/362||,G|non_coding_transcript_exon_variant|MODIFIER|XXbac-BPG248L24.12|ENSG00000271581|transcript|ENST00000603274.1|unprocessed_pseudogene|1/1|n.241T>G||||||	0.3554	166	0.241	166	0.03136
chr6	31356889	0	A	rs713031	AC=285,211;AN=776;ANN=C|missense_variant|MODERATE|HLA-B|ENSG00000234745|transcript|ENST00000412585.6|protein_coding|2/8|c.142T>G|p.Ser48Ala|171/1547|142/1089|48/362||,T|missense_variant|MODERATE|HLA-B|ENSG00000234745|transcript|ENST00000412585.6|protein_coding|2/8|c.142T>A|p.Ser48Thr|171/1547|142/1089|48/362||,C|non_coding_transcript_exon_variant|MODIFIER|XXbac-BPG248L24.12|ENSG00000271581|transc…	0.3193	166	0.3916	166	0.31173
chr6	31356889	1	C	rs713031	AC=285,211;AN=776;ANN=C|missense_variant|MODERATE|HLA-B|ENSG00000234745|transcript|ENST00000412585.6|protein_coding|2/8|c.142T>G|p.Ser48Ala|171/1547|142/1089|48/362||,T|missense_variant|MODERATE|HLA-B|ENSG00000234745|transcript|ENST00000412585.6|protein_coding|2/8|c.142T>A|p.Ser48Thr|171/1547|142/1089|48/362||,C|non_coding_transcript_exon_variant|MODIFIER|XXbac-BPG248L24.12|ENSG00000271581|transc…	0.3253	166	0.3675	166	0.379595
chr6	31356889	2	T	rs713031	AC=285,211;AN=776;ANN=C|missense_variant|MODERATE|HLA-B|ENSG00000234745|transcript|ENST00000412585.6|protein_coding|2/8|c.142T>G|p.Ser48Ala|171/1547|142/1089|48/362||,T|missense_variant|MODERATE|HLA-B|ENSG00000234745|transcript|ENST00000412585.6|protein_coding|2/8|c.142T>A|p.Ser48Thr|171/1547|142/1089|48/362||,C|non_coding_transcript_exon_variant|MODIFIER|XXbac-BPG248L24.12|ENSG00000271581|transc…	0.3554	166	0.241	166	0.03136
chr6	31356890	0	G	rs1050502	AC=76;AN=776;ANN=A|synonymous_variant|LOW|HLA-B|ENSG00000234745|transcript|ENST00000412585.6|protein_coding|2/8|c.141C>T|p.Ile47Ile|170/1547|141/1089|47/362||,A|non_coding_transcript_exon_variant|MODIFIER|XXbac-BPG248L24.12|ENSG00000271581|transcript|ENST00000603274.1|unprocessed_pseudogene|1/1|n.244G>A||||||	0.9217	166	0.9096	166	0.585641
chr6	31356890	1	A	rs1050502	AC=76;AN=776;ANN=A|synonymous_variant|LOW|HLA-B|ENSG00000234745|transcript|ENST00000412585.6|protein_coding|2/8|c.141C>T|p.Ile47Ile|170/1547|141/1089|47/362||,A|non_coding_transcript_exon_variant|MODIFIER|XXbac-BPG248L24.12|ENSG00000271581|transcript|ENST00000603274.1|unprocessed_pseudogene|1/1|n.244G>A||||||	0.0783	166	0.0904	166	0.585641
chr6	31356925	0	C	rs1050486	AC=528;AN=776;ANN=T|missense_variant|MODERATE|HLA-B|ENSG00000234745|transcript|ENST00000412585.6|protein_coding|2/8|c.106G>A|p.Val36Met|135/1547|106/1089|36/362||,T|non_coding_transcript_exon_variant|MODIFIER|XXbac-BPG248L24.12|ENSG00000271581|transcript|ENST00000603274.1|unprocessed_pseudogene|1/1|n.279C>T||||||	0.2892	166	0.3133	166	0.7598
chr6	31356925	1	T	rs1050486	AC=528;AN=776;ANN=T|missense_variant|MODERATE|HLA-B|ENSG00000234745|transcript|ENST00000412585.6|protein_coding|2/8|c.106G>A|p.Val36Met|135/1547|106/1089|36/362||,T|non_coding_transcript_exon_variant|MODIFIER|XXbac-BPG248L24.12|ENSG00000271581|transcript|ENST00000603274.1|unprocessed_pseudogene|1/1|n.279C>T||||||	0.7108	166	0.6867	166	0.7598
chr6	31356926	0	G	rs41559921	AC=1;AN=776;ANN=A|synonymous_variant|LOW|HLA-B|ENSG00000234745|transcript|ENST00000412585.6|protein_coding|2/8|c.105C>T|p.Ser35Ser|134/1547|105/1089|35/362||,A|non_coding_transcript_exon_variant|MODIFIER|XXbac-BPG248L24.12|ENSG00000271581|transcript|ENST00000603274.1|unprocessed_pseudogene|1/1|n.280G>A||||||	1	166	0.994	166	0.523021
chr6	31356926	1	A	rs41559921	AC=1;AN=776;ANN=A|synonymous_variant|LOW|HLA-B|ENSG00000234745|transcript|ENST00000412585.6|protein_coding|2/8|c.105C>T|p.Ser35Ser|134/1547|105/1089|35/362||,A|non_coding_transcript_exon_variant|MODIFIER|XXbac-BPG248L24.12|ENSG00000271581|transcript|ENST00000603274.1|unprocessed_pseudogene|1/1|n.280G>A||||||	0	166	0.006	166	0.523021
chr6	31356928	0	A	rs1131170	AC=558;AN=776;ANN=C|missense_variant|MODERATE|HLA-B|ENSG00000234745|transcript|ENST00000412585.6|protein_coding|2/8|c.103T>G|p.Ser35Ala|132/1547|103/1089|35/362||,C|non_coding_transcript_exon_variant|MODIFIER|XXbac-BPG248L24.12|ENSG00000271581|transcript|ENST00000603274.1|unprocessed_pseudogene|1/1|n.282A>C||||||	0.241	166	0.2771	166	0.53487
chr6	31356928	1	C	rs1131170	AC=558;AN=776;ANN=C|missense_variant|MODERATE|HLA-B|ENSG00000234745|transcript|ENST00000412585.6|protein_coding|2/8|c.103T>G|p.Ser35Ala|132/1547|103/1089|35/362||,C|non_coding_transcript_exon_variant|MODIFIER|XXbac-BPG248L24.12|ENSG00000271581|transcript|ENST00000603274.1|unprocessed_pseudogene|1/1|n.282A>C||||||	0.759	166	0.7229	166	0.53487
chr6	31356934	0	A	rs2596492	AC=177,44;AN=776;ANN=C|missense_variant|MODERATE|HLA-B|ENSG00000234745|transcript|ENST00000412585.6|protein_coding|2/8|c.97T>G|p.Tyr33Asp|126/1547|97/1089|33/362||,G|missense_variant|MODERATE|HLA-B|ENSG00000234745|transcript|ENST00000412585.6|protein_coding|2/8|c.97T>C|p.Tyr33His|126/1547|97/1089|33/362||,C|non_coding_transcript_exon_variant|MODIFIER|XXbac-BPG248L24.12|ENSG00000271581|transcript|…	0.6807	166	0.741	166	0.15668
chr6	31356934	1	G	rs2596492	AC=177,44;AN=776;ANN=C|missense_variant|MODERATE|HLA-B|ENSG00000234745|transcript|ENST00000412585.6|protein_coding|2/8|c.97T>G|p.Tyr33Asp|126/1547|97/1089|33/362||,G|missense_variant|MODERATE|HLA-B|ENSG00000234745|transcript|ENST00000412585.6|protein_coding|2/8|c.97T>C|p.Tyr33His|126/1547|97/1089|33/362||,C|non_coding_transcript_exon_variant|MODIFIER|XXbac-BPG248L24.12|ENSG00000271581|transcript|…	0.247	166	0.1867	166	0.1823
chr6	31356934	2	C	rs2596492	AC=177,44;AN=776;ANN=C|missense_variant|MODERATE|HLA-B|ENSG00000234745|transcript|ENST00000412585.6|protein_coding|2/8|c.97T>G|p.Tyr33Asp|126/1547|97/1089|33/362||,G|missense_variant|MODERATE|HLA-B|ENSG00000234745|transcript|ENST00000412585.6|protein_coding|2/8|c.97T>C|p.Tyr33His|126/1547|97/1089|33/362||,C|non_coding_transcript_exon_variant|MODIFIER|XXbac-BPG248L24.12|ENSG00000271581|transcript|…	0.0723	166	0.0723	166	0.745633
chr6	31356948	0	G	rs41555216	AC=1;AN=776;ANN=A|missense_variant|MODERATE|HLA-B|ENSG00000234745|transcript|ENST00000412585.6|protein_coding|2/8|c.83C>T|p.Ser28Phe|112/1547|83/1089|28/362||,A|non_coding_transcript_exon_variant|MODIFIER|XXbac-BPG248L24.12|ENSG00000271581|transcript|ENST00000603274.1|unprocessed_pseudogene|1/1|n.302G>A||||||	1	166	1	166	NA
chr6	31356948	1	A	rs41555216	AC=1;AN=776;ANN=A|missense_variant|MODERATE|HLA-B|ENSG00000234745|transcript|ENST00000412585.6|protein_coding|2/8|c.83C>T|p.Ser28Phe|112/1547|83/1089|28/362||,A|non_coding_transcript_exon_variant|MODIFIER|XXbac-BPG248L24.12|ENSG00000271581|transcript|ENST00000603274.1|unprocessed_pseudogene|1/1|n.302G>A||||||	0	166	0	166	NA
chr6	31356962	0	GGGT	rs777942857	AC=53;AN=776;ANN=G|splice_region_variant&intron_variant|LOW|HLA-B|ENSG00000234745|transcript|ENST00000412585.6|protein_coding|1/7|c.74-8_74-6delACC||||||,G|sequence_feature|LOW|HLA-B|ENSG00000234745|miscellaneous-region:Alpha-1|ENST00000412585|protein_coding|1/7|c.74-8_74-6delACC||||||,G|sequence_feature|LOW|HLA-B|ENSG00000234745|topological-domain:Extracellular|ENST00000412585|protein_coding|1/7…	0.9337	166	0.9398	166	0.847451
chr6	31356962	1	G	rs777942857	AC=53;AN=776;ANN=G|splice_region_variant&intron_variant|LOW|HLA-B|ENSG00000234745|transcript|ENST00000412585.6|protein_coding|1/7|c.74-8_74-6delACC||||||,G|sequence_feature|LOW|HLA-B|ENSG00000234745|miscellaneous-region:Alpha-1|ENST00000412585|protein_coding|1/7|c.74-8_74-6delACC||||||,G|sequence_feature|LOW|HLA-B|ENSG00000234745|topological-domain:Extracellular|ENST00000412585|protein_coding|1/7…	0.0663	166	0.0602	166	0.847451
chr6	31356963	0	G	rs151341084	AC=53,1;AN=776;ANN=A|splice_region_variant&intron_variant|LOW|HLA-B|ENSG00000234745|transcript|ENST00000412585.6|protein_coding|1/7|c.74-6C>T||||||,A|sequence_feature|LOW|HLA-B|ENSG00000234745|miscellaneous-region:Alpha-1|ENST00000412585|protein_coding|1/7|c.74-6C>T||||||,A|sequence_feature|LOW|HLA-B|ENSG00000234745|topological-domain:Extracellular|ENST00000412585|protein_coding|1/7|c.74-6C>T||||…	0.9337	166	0.9337	166	0.965423
chr6	31356963	1	*	rs151341084	AC=53,1;AN=776;ANN=A|splice_region_variant&intron_variant|LOW|HLA-B|ENSG00000234745|transcript|ENST00000412585.6|protein_coding|1/7|c.74-6C>T||||||,A|sequence_feature|LOW|HLA-B|ENSG00000234745|miscellaneous-region:Alpha-1|ENST00000412585|protein_coding|1/7|c.74-6C>T||||||,A|sequence_feature|LOW|HLA-B|ENSG00000234745|topological-domain:Extracellular|ENST00000412585|protein_coding|1/7|c.74-6C>T||||…	0.0663	166	0.0602	166	0.847451
[truncated: 2,550 more rows]

## Sheet: Covid-19+men vs Covid-19-women
CHR	POS	Allele	Nucleotides	ID	INFO	Frequency(Covid-19[-] women)	2N(Covid-19[-] women)	Frequency(Covid-19[+] men)	2N(Covid-19[+] men)	P
[truncated: 3,996 more rows]

[truncated: 3 more sheets: Covid-19+women vs Covid-19-men , Covid-19+men vs Covid-19-men , Covid-19+women Covid-19-women ]
