# Supplementary material for: MHC Variants Associated With Symptomatic Versus Asymptomatic SARS-CoV-2 Infection in Highly Exposed Individuals
Source: Front Immunol. 2021 Sep 28;12:742881. doi: 10.3389/fimmu.2021.742881 (PMC8506217; doi:10.3389/fimmu.2021.742881)
Supplement: Supplementary file 3 [file Table_4.xlsx]

## Sheet: All_samples
Gene	N(Covid-19[-])	Frequency(Covid-19[-])	N(Covid-19[+])	Frequency(Covid-19[+])	Allele/Allotype	P-value
HLA-A	83	0.10241	83	0.120482	A.01.01	0.739397
HLA-A	83	0.0060241	83	0	A.01.01_comp	0.41711
HLA-A	83	0.0060241	83	0.0060241	A.01.04N	0.994372
HLA-A	83	0.216867	83	0.192771	A.02.01	0.70794
HLA-A	83	0	83	0.0060241	A.02.01_comp	0.1789
HLA-A	83	0.0060241	83	0	A.02.01_comp_2	0.491706
HLA-A	83	0	83	0.0060241	A.02.01_comp_3	0.40933
HLA-A	83	0	83	0.0120482	A.02.02	0.157109
HLA-A	83	0.0060241	83	0	A.02.05	0.22469
HLA-A	83	0.0060241	83	0	A.02.06	0.264109
HLA-A	83	0.0060241	83	0.0120482	A.02.11	0.944603
HLA-A	83	0.060241	83	0.10241	A.03.01	0.128147
HLA-A	83	0	83	0.0060241	A.03.01_comp	0.5239
HLA-A	83	0.0120482	83	0.0060241	A.03.02	0.6296
HLA-A	83	0.060241	83	0.0783133	A.11.01	0.317427
HLA-A	83	0	83	0.0060241	A.11.01_comp	0.1789
HLA-A	83	0.0722892	83	0.0180723	A.23.01	0.02537
HLA-A	83	0.120482	83	0.13253	A.24.02	0.727544
HLA-A	83	0.0060241	83	0	A.24.03	0.476543
HLA-A	83	0	83	0.0060241	A.24.14	0.665744
HLA-A	83	0.0180723	83	0	A.25.01	0.20176
HLA-A	83	0.0240964	83	0.0301205	A.26.01	0.612956
HLA-A	83	0	83	0.0060241	A.26.01_comp	0.39679
HLA-A	83	0.0662651	83	0.0481928	A.29.02	0.447833
HLA-A	83	0.0060241	83	0	A.29.02_comp	0.2102
HLA-A	83	0.0240964	83	0.0060241	A.30.01	0.200063
HLA-A	83	0.0180723	83	0.0301205	A.30.02	0.6968
HLA-A	83	0	83	0.0060241	A.30.04	0.189862
HLA-A	83	0.0180723	83	0.0180723	A.31.01	0.891335
HLA-A	83	0.0060241	83	0	A.31.01_comp_2	0.436884
HLA-A	83	0.0060241	83	0	A.31.01_comp_4	0.25143
HLA-A	83	0	83	0.0060241	A.31.01_comp_5	0.162157
HLA-A	83	0.0060241	83	0	A.31.01_comp_6	0.50173
HLA-A	83	0.0301205	83	0.0542169	A.32.01	0.112407
HLA-A	83	0.0060241	83	0	A.32.01_comp	0.40209
HLA-A	83	0.0120482	83	0.0060241	A.33.01_comp_2	0.202377
HLA-A	83	0.0060241	83	0	A.33.03_comp_2	0.264109
HLA-A	83	0.0120482	83	0	A.33.191	0.134457
HLA-A	83	0	83	0.0060241	A.34.02_comp_2	0.29377
HLA-A	83	0.0120482	83	0.0361446	A.68.01	0.137399
HLA-A	83	0.0060241	83	0	A.68.01_comp	0.40209
HLA-A	83	0.0180723	83	0.0120482	A.68.02	0.403154
HLA-A	83	0.0060241	83	0	A.74.01	0.450342
HLA-A	83	0.0060241	83	0.0060241	newprot_1	0.958203
HLA-A	83	0	83	0.0060241	newprot_2	0.439999
HLA-A	83	0	83	0.0060241	newprot_3	0.3921
HLA-A	83	0	83	0.0060241	newprot_4	0.206831
HLA-A	83	0.0060241	83	0	newprot_7	0.40725
HLA-B	83	0.0421687	83	0.0903614	B.07.02	0.043521
HLA-B	83	0.0060241	83	0.0060241	B.07.05	0.760973
HLA-B	83	0.0722892	83	0.0722892	B.08.01	0.745633
HLA-B	83	0	83	0.0060241	B.13.01	0.161048
HLA-B	83	0.0180723	83	0.0060241	B.13.02	0.273722
HLA-B	83	0	83	0.0180723	B.14.01	0.080382
HLA-B	83	0.0481928	83	0.0361446	B.14.02	0.485347
HLA-B	83	0.0180723	83	0.0180723	B.15.01	0.84362
HLA-B	83	0.0060241	83	0.0120482	B.15.04	0.91568
HLA-B	83	0	83	0.0120482	B.15.10	0.49475
HLA-B	83	0.0120482	83	0.0240964	B.15.17	0.50068
HLA-B	83	0	83	0.0120482	B.15.18	0.027489
HLA-B	83	0.0662651	83	0.060241	B.18.01	0.847451
HLA-B	83	0	83	0.0060241	B.27.02	0.4265
HLA-B	83	0.0120482	83	0.0120482	B.27.05	0.91281
HLA-B	83	0.060241	83	0.0783133	B.35.01	0.58121
HLA-B	83	0.0301205	83	0.0240964	B.35.02	0.857322
HLA-B	83	0.0120482	83	0.0361446	B.35.03	0.33196
HLA-B	83	0.0301205	83	0.0060241	B.35.08	0.2238
HLA-B	83	0.0060241	83	0.0240964	B.37.01	0.26161
HLA-B	83	0.0240964	83	0.0180723	B.38.01	0.825761
HLA-B	83	0.0240964	83	0	B.39.01	0.020346
HLA-B	83	0	83	0.0060241	B.39.05	0.171578
HLA-B	83	0.0120482	83	0	B.39.06	0.27206
HLA-B	83	0	83	0.0120482	B.39.13	0.4156
HLA-B	83	0.0060241	83	0	B.39.24	0.488978
HLA-B	83	0.0240964	83	0.0240964	B.40.01	0.912723
HLA-B	83	0.0240964	83	0.0060241	B.40.02	0.26808
HLA-B	83	0.0060241	83	0	B.40.04	0.1093
HLA-B	83	0.0120482	83	0.0120482	B.41.01	0.840844
HLA-B	83	0.0060241	83	0.0060241	B.42.01	0.886836
HLA-B	83	0.0301205	83	0.0481928	B.44.02	0.306012
HLA-B	83	0.0120482	83	0.0060241	B.44.02_comp	0.907719
HLA-B	83	0.0963855	83	0.0542169	B.44.03	0.1065
HLA-B	83	0.0060241	83	0	B.44.03_comp	0.50424
HLA-B	83	0.0180723	83	0.0060241	B.44.05	0.304504
HLA-B	83	0	83	0.0060241	B.44.254	0.3921
HLA-B	83	0	83	0.0060241	B.44.27	0.39149
HLA-B	83	0.0180723	83	0	B.45.01	0.066553
HLA-B	83	0.0060241	83	0	B.48.01	0.264109
HLA-B	83	0	83	0.0120482	B.48.02	0.29888
HLA-B	83	0.0481928	83	0.0240964	B.49.01	0.27775
HLA-B	83	0.0180723	83	0	B.50.01	0.104932
HLA-B	83	0.0120482	83	0.0120482	B.50.02	0.852268
HLA-B	83	0.0662651	83	0.0662651	B.51.01	0.93474
HLA-B	83	0.0060241	83	0.0120482	B.51.08	0.46263
HLA-B	83	0	83	0.0240964	B.52.01	0.038676
HLA-B	83	0.0060241	83	0	B.52.06	0.49258
HLA-B	83	0.0120482	83	0.0240964	B.53.01	0.194855
HLA-B	83	0.0060241	83	0	B.55.01	0.482721
HLA-B	83	0	83	0.0060241	B.56.01	0.181556
HLA-B	83	0.0301205	83	0.0240964	B.57.01	0.97412
HLA-B	83	0.0060241	83	0	B.57.01_comp	0.204336
HLA-B	83	0.0060241	83	0.0060241	B.57.03	0.59002
HLA-B	83	0.0180723	83	0.0060241	B.58.01	0.36408
HLA-B	83	0	83	0.0060241	B.82.01	0.523021
HLA-B	83	0	83	0.0060241	newprot_1	0.665744
HLA-C	83	0.0060241	82	0.0182927	C.01.02	0.259509
HLA-C	83	0.0843373	82	0.054878	C.02.02	0.29713
HLA-C	83	0.0060241	82	0.00609756	C.03.02	0.897013
HLA-C	83	0.0240964	82	0.0304878	C.03.03	0.708239
HLA-C	83	0	82	0.00609756	C.03.03_comp	0.445942
HLA-C	83	0.0421687	82	0.0426829	C.03.04	0.760497
HLA-C	83	0.168675	82	0.182927	C.04.01	0.586973
HLA-C	83	0	82	0.00609756	C.04.03	0.154384
HLA-C	83	0.0060241	82	0.00609756	C.04.328	0.969183
HLA-C	83	0.0542169	82	0.0731707	C.05.01	0.366915
HLA-C	83	0.0060241	82	0	C.05.01_comp	0.210665
HLA-C	83	0.0060241	82	0	C.05.01_comp_3	0.433755
HLA-C	83	0	82	0.00609756	C.05.112_comp	0.387957
HLA-C	83	0.0060241	82	0	C.05.53	0.450087
HLA-C	83	0.0903614	82	0.0609756	C.06.02	0.223934
HLA-C	83	0.174699	82	0.140244	C.07.01	0.319435
HLA-C	83	0.0481928	82	0.097561	C.07.02	0.071072
HLA-C	83	0	82	0.0121951	C.07.04	0.058118
HLA-C	83	0.0120482	82	0.00609756	C.07.18	0.589987
HLA-C	83	0.0542169	82	0.0426829	C.08.02	0.534717
HLA-C	83	0.0120482	82	0	C.08.03	0.230462
HLA-C	83	0	82	0.0121951	C.12.02	0.100306
HLA-C	83	0.0783133	82	0.0365854	C.12.03	0.088397
HLA-C	83	0.0120482	82	0.0243902	C.14.02	0.449515
HLA-C	83	0.0060241	82	0	C.14.03	0.257973
HLA-C	83	0.0180723	82	0.0426829	C.15.02	0.157925
HLA-C	83	0.0120482	82	0.0121951	C.15.05	0.999471
HLA-C	83	0.0060241	82	0	C.15.13	0.495816
HLA-C	83	0.0481928	82	0.0426829	C.16.01	0.658105
HLA-C	83	0.0060241	82	0.0121951	C.16.02	0.453366
HLA-C	83	0.0120482	82	0.0121951	C.17.01	0.955301
HLA-C	83	0	82	0.00609756	C.17.01_comp	0.174941
HLA-C	83	0	82	0.00609756	C.18.02	0.639625
HLA-DMA	83	0.843373	83	0.837349	DMA.01.01	0.822226
HLA-DMA	83	0.108434	83	0.120482	DMA.01.02	0.701587
HLA-DMA	83	0.0180723	83	0.0240964	DMA.01.03_comp	0.539979
HLA-DMA	83	0.0301205	83	0.0180723	DMA.01.04_comp	0.403921
HLA-DMB	83	0.73494	83	0.710843	DMB.01.01	0.689639
HLA-DMB	83	0.0180723	83	0.0421687	DMB.01.02_comp	0.182294
HLA-DMB	83	0	83	0.0060241	DMB.01.02_comp_2	0.267418
HLA-DMB	83	0.210843	83	0.210843	DMB.01.03	0.842406
HLA-DMB	83	0.0180723	83	0.0120482	DMB.01.04_comp	0.676847
HLA-DMB	83	0.0180723	83	0.0180723	DMB.01.07	0.838817
HLA-DOA	83	0.975904	83	0.981928	DOA.01.01	0.544654
HLA-DOA	83	0.0060241	83	0	DOA.01.02	0.197389
HLA-DOA	83	0	83	0.0120482	newprot_1	0.24213
HLA-DOA	83	0	83	0.0060241	newprot_2	0.49374
HLA-DOA	83	0.0180723	83	0	newprot_4	0.128824
HLA-DOB	83	0.825301	83	0.807229	DOB.01.01	0.676009
HLA-DOB	83	0.0060241	83	0.0421687	DOB.01.02	0.003871
HLA-DOB	83	0.0481928	83	0.0662651	DOB.01.03	0.654187
HLA-DOB	83	0.0722892	83	0.060241	DOB.01.04	0.56285
HLA-DOB	83	0.0481928	83	0.0180723	DOB.01.05	0.106683
HLA-DOB	83	0	83	0.0060241	newprot_1	0.40933
HLA-DPA1	83	0.783133	83	0.722892	DPA1.01.03	0.377978
HLA-DPA1	83	0.0060241	83	0	DPA1.01.04_comp	0.50753
HLA-DPA1	83	0.162651	83	0.204819	DPA1.02.01	0.516862
HLA-DPA1	83	0.0301205	83	0.0542169	DPA1.02.02	0.503617
HLA-DPA1	83	0.0060241	83	0.0060241	DPA1.02.07	0.76795
HLA-DPA1	83	0.0120482	83	0.0060241	DPA1.03.01	0.957516
HLA-DPA1	83	0	83	0.0060241	newprot_1	0.47096
HLA-DPB1	83	0.0361446	83	0.114458	DPB1.01.01	0.03343
HLA-DPB1	83	0.0060241	83	0	DPB1.01.01_comp_2	0.47402
HLA-DPB1	83	0.156627	83	0.210843	DPB1.02.01	0.134882
HLA-DPB1	83	0.0120482	83	0.0060241	DPB1.02.02	0.531258
HLA-DPB1	83	0.0542169	83	0.0361446	DPB1.03.01	0.27703
HLA-DPB1	83	0.0060241	83	0	DPB1.03.01_comp	0.50105
HLA-DPB1	83	0.295181	83	0.355422	DPB1.04.01	0.22596
HLA-DPB1	83	0.162651	83	0.0783133	DPB1.04.02	0.04347
HLA-DPB1	83	0.0240964	83	0	DPB1.05.01	0.017083
HLA-DPB1	83	0.0240964	83	0.0060241	DPB1.06.01	0.24599
HLA-DPB1	83	0	83	0.0060241	DPB1.09.01	0.46744
HLA-DPB1	83	0.0301205	83	0.0180723	DPB1.104.01	0.598291
HLA-DPB1	83	0.0120482	83	0.0120482	DPB1.105.01	0.6391
HLA-DPB1	83	0.0180723	83	0.0180723	DPB1.10.01	0.979881
HLA-DPB1	83	0	83	0.0060241	DPB1.10.01_comp	0.267418
HLA-DPB1	83	0.0120482	83	0.0060241	DPB1.11.01	0.371099
HLA-DPB1	83	0.0060241	83	0.0060241	DPB1.124.01	0.947817
HLA-DPB1	83	0	83	0.0060241	DPB1.126.01	0.51775
HLA-DPB1	83	0	83	0.0060241	DPB1.131.01	0.234143
HLA-DPB1	83	0.0240964	83	0.0361446	DPB1.13.01	0.672237
HLA-DPB1	83	0.0481928	83	0.0301205	DPB1.14.01	0.306641
HLA-DPB1	83	0.0180723	83	0	DPB1.15.01	0.11141
HLA-DPB1	83	0.0120482	83	0	DPB1.16.01	0.023639
HLA-DPB1	83	0.0180723	83	0.0240964	DPB1.17.01	0.509981
HLA-DPB1	83	0.0060241	83	0	DPB1.19.01	0.197389
HLA-DPB1	83	0.0060241	83	0	DPB1.20.01	0.49883
HLA-DPB1	83	0.0120482	83	0.0120482	DPB1.23.01	0.941905
HLA-DPB1	83	0	83	0.0060241	DPB1.701.01	0.175569
HLA-DRA	83	0.698795	83	0.686747	DRA.01.01	0.832447
HLA-DRA	83	0.295181	83	0.301205	DRA.01.02	0.98541
HLA-DRA	83	0.0060241	83	0.0120482	DRA.01.02_comp	0.355412
HLA-DRB1	83	0.0240964	83	0.0783133	DRB1.01.01	0.1307
HLA-DRB1	83	0.0542169	83	0.0481928	DRB1.01.02	0.49127
HLA-DRB1	83	0.0060241	83	0	DRB1.01.03	0.171491
HLA-DRB1	83	0.0903614	83	0.120482	DRB1.03.01	0.468193
HLA-DRB1	83	0	83	0.0060241	DRB1.03.01_comp	0.39661
HLA-DRB1	83	0	83	0.0060241	DRB1.03.01_comp_3	0.3966
HLA-DRB1	83	0.0060241	83	0.0060241	DRB1.03.02	0.892676
HLA-DRB1	83	0	83	0.0060241	DRB1.04.01	0.181556
HLA-DRB1	83	0.0060241	83	0.0361446	DRB1.04.01_comp	0.01873
HLA-DRB1	83	0	83	0.0060241	DRB1.04.02	0.39149
HLA-DRB1	83	0.0361446	83	0.0060241	DRB1.04.02_comp	0.06733
HLA-DRB1	83	0.0060241	83	0.0120482	DRB1.04.03_comp	0.812242
HLA-DRB1	83	0.0180723	83	0.0060241	DRB1.04.04	0.423678
HLA-DRB1	83	0.0120482	83	0.0060241	DRB1.04.04_comp	0.70373
HLA-DRB1	83	0.0180723	83	0.0180723	DRB1.04.05	0.748657
HLA-DRB1	83	0.0060241	83	0	DRB1.04.06	0.50105
HLA-DRB1	83	0.0060241	83	0.0120482	DRB1.04.07_comp	0.324231
HLA-DRB1	83	0	83	0.0060241	DRB1.04.08_comp	0.162157
HLA-DRB1	83	0	83	0.0060241	DRB1.04.09	0.40933
HLA-DRB1	83	0.0120482	83	0.0120482	DRB1.04.11	0.988012
HLA-DRB1	83	0.114458	83	0.060241	DRB1.07.01	0.09213
HLA-DRB1	83	0.0542169	83	0.0361446	DRB1.07.01_comp	0.315699
HLA-DRB1	83	0.0421687	83	0.0060241	DRB1.08.01	0.014888
HLA-DRB1	83	0	83	0.0301205	DRB1.08.02	0.06546
HLA-DRB1	83	0	83	0.0060241	DRB1.08.04	0.189862
HLA-DRB1	83	0	83	0.0060241	DRB1.08.04_comp	0.22256
HLA-DRB1	83	0.0060241	83	0	DRB1.08.07	0.49258
HLA-DRB1	83	0.0120482	83	0.0180723	DRB1.09.01	0.828343
HLA-DRB1	83	0	83	0.0060241	DRB1.09.06_comp	0.4963
HLA-DRB1	83	0.0060241	83	0.0240964	DRB1.10.01_comp	0.193752
HLA-DRB1	83	0.0903614	83	0.060241	DRB1.11.01	0.69959
HLA-DRB1	83	0.0060241	83	0.0060241	DRB1.11.01_comp	0.978623
HLA-DRB1	83	0.0060241	83	0	DRB1.11.02	0.40899
HLA-DRB1	83	0.0060241	83	0.0120482	DRB1.11.03	0.660908
HLA-DRB1	83	0.0662651	83	0.0361446	DRB1.11.04	0.364553
HLA-DRB1	83	0.0060241	83	0	DRB1.11.04_comp	0.50443
HLA-DRB1	83	0	83	0.0120482	DRB1.12.01	0.13385
HLA-DRB1	83	0.0361446	83	0.0542169	DRB1.13.01	0.482884
HLA-DRB1	83	0.0060241	83	0.0060241	DRB1.13.01_comp	0.902652
HLA-DRB1	83	0.0421687	83	0.0421687	DRB1.13.02	0.839013
HLA-DRB1	83	0.0120482	83	0.0060241	DRB1.13.02_comp	0.716714
HLA-DRB1	83	0.0060241	83	0.0240964	DRB1.13.03	0.022999
HLA-DRB1	83	0	83	0.0060241	DRB1.13.05	0.439999
HLA-DRB1	83	0.0060241	83	0	DRB1.14.01_comp	0.42908
HLA-DRB1	83	0.0060241	83	0	DRB1.14.01_comp_2	0.50173
HLA-DRB1	83	0.0180723	83	0	DRB1.14.02	0.013437
HLA-DRB1	83	0.0060241	83	0	DRB1.14.02_comp	0.471298
HLA-DRB1	83	0.0361446	83	0.0361446	DRB1.14.54	0.909605
HLA-DRB1	83	0.0722892	83	0.060241	DRB1.15.01	0.718056
HLA-DRB1	83	0	83	0.0120482	DRB1.15.02	0.10638
HLA-DRB1	83	0.0060241	83	0.0120482	DRB1.15.03	0.74613
HLA-DRB1	83	0.0060241	83	0.0060241	DRB1.16.01	0.970055
HLA-DRB1	83	0.0060241	83	0.0120482	DRB1.16.02	0.575413
HLA-DRB1	83	0.0060241	83	0	DRB1.16.15_comp	0.50443
HLA-DRB1	83	0.0060241	83	0	newprot_10	0.216626
HLA-DRB1	83	0.0060241	83	0	newprot_2	0.223632
HLA-DRB1	83	0	83	0.0060241	newprot_3	0.3921
HLA-E	83	0.590361	83	0.524096	E.01.01	0.263446
HLA-E	83	0.39759	83	0.451807	E.01.03	0.30631
HLA-E	83	0.0060241	83	0	E.01.05	0.450342
HLA-E	83	0	83	0.0240964	E.01.06	0.10522
HLA-E	83	0.0060241	83	0	E.01.11	0.197389
HLA-F	83	0.849398	83	0.819277	F.01.01	0.357454
HLA-F	83	0.144578	83	0.156627	F.01.03	0.560584
HLA-F	83	0.0060241	83	0.0180723	F.01.04	0.329351
HLA-F	83	0	83	0.0060241	newprot_3	0.569
HLA-G	83	0.716867	83	0.777108	G.01.01	0.114096
HLA-G	83	0	83	0.0060241	G.01.01_comp	0.458892
HLA-G	83	0.0542169	83	0.0421687	G.01.03	0.50852
HLA-G	83	0.162651	83	0.114458	G.01.04	0.103672
HLA-G	83	0.0240964	83	0.0060241	G.01.05N	0.200063
HLA-G	83	0.0421687	83	0.0542169	G.01.06	0.413416
MICA	83	0.0361446	83	0.0240964	MICA.001	0.4875
MICA	83	0.162651	83	0.138554	MICA.002.01	0.566905
MICA	83	0.186747	83	0.10241	MICA.004.01	0.038103
MICA	83	0.0060241	83	0.0120482	MICA.006	0.355003
MICA	83	0.0240964	83	0.0240964	MICA.007.01	0.892161
MICA	83	0.23494	83	0.349398	MICA.008.01	0.04346
MICA	83	0.108434	83	0.114458	MICA.009.01	0.814009
MICA	83	0.0240964	83	0.0361446	MICA.010.01	0.58559
MICA	83	0.0180723	83	0.0240964	MICA.011.01	0.56459
MICA	83	0.0060241	83	0.0060241	MICA.012.01	0.65281
MICA	83	0.0542169	83	0.0421687	MICA.016	0.776621
MICA	83	0.0361446	83	0.0240964	MICA.017	0.657895
MICA	83	0.0301205	83	0.0301205	MICA.018.01	0.85859
MICA	83	0	83	0.0240964	MICA.019.01	0.016953
MICA	83	0.0301205	83	0.0060241	MICA.027.01	0.09402
MICA	83	0	83	0.0060241	MICA.043	0.523021
MICA	83	0	83	0.0060241	MICA.045.01	0.161048
MICA	83	0.0060241	83	0.0120482	MICA.049.01	0.90784
MICA	83	0	83	0.0060241	MICA.089	0.665744
MICA	83	0.0060241	83	0	newprot_3	0.488978
MICA	83	0.0060241	83	0	newprot_4	0.191467
MICA	83	0.0180723	83	0.0120482	newprot_5	0.546936
MICA	83	0.0060241	83	0	newprot_6	0.204336
MICB	83	0.144578	83	0.180723	MICB.002.01	0.32678
MICB	83	0.0542169	83	0.0180723	MICB.003.01	0.13422
MICB	83	0.0843373	83	0.204819	MICB.004.01	0.002142
MICB	83	0.572289	83	0.463855	MICB.005.01	0.02857
MICB	83	0.0783133	83	0.0783133	MICB.008.01	0.925244
MICB	83	0.0060241	83	0.0120482	MICB.009.01N	0.62672
MICB	83	0.0120482	83	0.0180723	MICB.013.01	0.616677
MICB	83	0.0240964	83	0.0060241	MICB.014.01	0.20098
MICB	83	0.0060241	83	0.0060241	MICB.024.01	0.596269
MICB	83	0.0060241	83	0	MICB.028	0.47402
MICB	83	0.0060241	83	0.0060241	MICB.031.01	0.679986
MICB	83	0.0060241	83	0	newprot_1	0.40725
MICB	83	0	83	0.0060241	newprot_2	0.189862
TAP1	83	0.807229	83	0.777108	TAP1.01.01	0.515011
TAP1	83	0.10241	83	0.0963855	TAP1.02.01	0.770828
TAP1	83	0.0180723	83	0.0240964	TAP1.03.01	0.528044
TAP1	83	0.0060241	83	0.0120482	newprot_2	0.391889
TAP1	83	0.0060241	83	0.0060241	newprot_4	0.892676
TAP1	83	0.0301205	83	0.0180723	newprot_5	0.401361
TAP1	83	0.0060241	83	0.0120482	newprot_6	0.82506
TAP1	83	0.0120482	83	0.0120482	newprot_8	0.988819
TAP1	83	0.0120482	83	0.0421687	newprot_9	0.088594
TAP2	83	0.46988	83	0.512048	TAP2.01.01	0.548255
TAP2	83	0	83	0.0180723	TAP2.01.01_comp	0.20405
TAP2	83	0.0120482	83	0.0542169	TAP2.01.02	0.19263
TAP2	83	0.0783133	83	0.0361446	TAP2.01.03_comp	0.269
TAP2	83	0.0240964	83	0.0542169	TAP2.01.04	0.166675
TAP2	83	0.277108	83	0.216867	TAP2.02.01	0.32264
TAP2	83	0.0060241	83	0	newprot_1	0.504593
TAP2	83	0.0060241	83	0	newprot_10	0.382697
TAP2	83	0.0240964	83	0.0301205	newprot_11	0.88245
TAP2	83	0.0060241	83	0	newprot_12	0.476543
TAP2	83	0.0180723	83	0.0060241	newprot_2	0.211943
TAP2	83	0.0783133	83	0.0722892	newprot_3	0.940106

## Sheet: Covid-19+men vs Covid-19-women
Gene	N(Covid-19[-] women)	Frequency(Covid-19[-] women)	N(Covid-19[+] men)	Frequency(Covid-19[+] men)	Allele/Allotype	P-value
HLA-A	50	0.11	50	0.15	A.01.01	0.34
HLA-A	50	0.01	50	0	A.01.01_comp	0.301
HLA-A	50	0.01	50	0.01	A.01.04N	0.985
HLA-A	50	0.23	50	0.2	A.02.01	0.878
HLA-A	50	0.01	50	0	A.02.01_comp_2	0.384
HLA-A	50	0	50	0.01	A.02.01_comp_3	0.2
HLA-A	50	0	50	0.01	A.02.02	0.333
HLA-A	50	0	50	0.02	A.02.11	0.176
HLA-A	50	0.06	50	0.11	A.03.01	0.212
HLA-A	50	0	50	0.01	A.03.01_comp	0.37
HLA-A	50	0.01	50	0	A.03.02	0.226
HLA-A	50	0.05	50	0.05	A.11.01	0.677
HLA-A	50	0.09	50	0.03	A.23.01	0.0379
HLA-A	50	0.1	50	0.16	A.24.02	0.183
HLA-A	50	0	50	0.01	A.24.14	0.222
HLA-A	50	0.03	50	0	A.25.01	0.142
HLA-A	50	0.03	50	0.03	A.26.01	0.968
HLA-A	50	0	50	0.01	A.26.01_comp	0.292
HLA-A	50	0.08	50	0.03	A.29.02	0.0649
HLA-A	50	0.03	50	0.01	A.30.01	0.309
HLA-A	50	0.01	50	0.03	A.30.02	0.486
HLA-A	50	0.01	50	0.01	A.31.01	0.51
HLA-A	50	0.01	50	0	A.31.01_comp_2	0.399
HLA-A	50	0.01	50	0	A.31.01_comp_4	0.206
HLA-A	50	0.01	50	0	A.31.01_comp_6	0.301
HLA-A	50	0.03	50	0.03	A.32.01	0.968
HLA-A	50	0.01	50	0	A.32.01_comp	0.264
HLA-A	50	0	50	0.01	A.33.01_comp_2	0.592
HLA-A	50	0.01	50	0	A.33.191	0.393
HLA-A	50	0.01	50	0.03	A.68.01	0.426
HLA-A	50	0.01	50	0	A.68.01_comp	0.264
HLA-A	50	0.01	50	0.01	A.68.02	0.931
HLA-A	50	0.01	50	0.01	newprot_1	0.919
HLA-A	50	0	50	0.01	newprot_2	0.378
HLA-A	50	0	50	0.01	newprot_3	0.325
HLA-A	50	0.01	50	0	newprot_7	0.305
HLA-B	50	0.04	50	0.07	B.07.02	0.28
HLA-B	50	0	50	0.01	B.07.05	0.309
HLA-B	50	0.06	50	0.09	B.08.01	0.371
HLA-B	50	0.02	50	0.01	B.13.02	0.527
HLA-B	50	0	50	0.02	B.14.01	0.152
HLA-B	50	0.04	50	0.02	B.14.02	0.266
HLA-B	50	0.02	50	0.01	B.15.01	0.395
HLA-B	50	0	50	0.02	B.15.04	0.0986
HLA-B	50	0	50	0.01	B.15.10	0.514
HLA-B	50	0	50	0.02	B.15.17	0.184
HLA-B	50	0.06	50	0.05	B.18.01	0.902
HLA-B	50	0	50	0.01	B.27.02	0.269
HLA-B	50	0.01	50	0.02	B.27.05	0.466
HLA-B	50	0.07	50	0.1	B.35.01	0.397
HLA-B	50	0.04	50	0.02	B.35.02	0.642
HLA-B	50	0.01	50	0.05	B.35.03	0.0796
HLA-B	50	0.03	50	0	B.35.08	0.22
HLA-B	50	0.01	50	0.04	B.37.01	0.202
HLA-B	50	0.04	50	0.03	B.38.01	0.71
HLA-B	50	0.02	50	0	B.39.01	0.161
HLA-B	50	0.02	50	0	B.39.06	0.126
HLA-B	50	0	50	0.02	B.39.13	0.0812
HLA-B	50	0.01	50	0	B.39.24	0.452
HLA-B	50	0.04	50	0.03	B.40.01	0.532
HLA-B	50	0.02	50	0	B.40.02	0.156
HLA-B	50	0.01	50	0.01	B.41.01	0.831
HLA-B	50	0.01	50	0.01	B.42.01	0.954
HLA-B	50	0.03	50	0.03	B.44.02	0.94
HLA-B	50	0.02	50	0	B.44.02_comp	0.181
HLA-B	50	0.1	50	0.07	B.44.03	0.334
HLA-B	50	0.01	50	0	B.44.03_comp	0.456
HLA-B	50	0.01	50	0	B.44.05	0.266
HLA-B	50	0	50	0.01	B.44.254	0.325
HLA-B	50	0	50	0.01	B.44.27	0.342
HLA-B	50	0.02	50	0	B.45.01	0.233
HLA-B	50	0	50	0.02	B.48.02	0.176
HLA-B	50	0.06	50	0.03	B.49.01	0.227
HLA-B	50	0.01	50	0	B.50.01	0.302
HLA-B	50	0.01	50	0.01	B.50.02	0.937
HLA-B	50	0.07	50	0.06	B.51.01	0.769
HLA-B	50	0	50	0.01	B.51.08	0.216
HLA-B	50	0	50	0.02	B.52.01	0.211
HLA-B	50	0.01	50	0	B.52.06	0.341
HLA-B	50	0.01	50	0.01	B.53.01	0.826
HLA-B	50	0.01	50	0	B.55.01	0.414
HLA-B	50	0.04	50	0.02	B.57.01	0.478
HLA-B	50	0	50	0.01	B.57.03	0.483
HLA-B	50	0.01	50	0	B.58.01	0.309
HLA-B	50	0	50	0.01	B.82.01	0.454
HLA-B	50	0	50	0.01	newprot_1	0.222
HLA-C	50	0.01	50	0.02	C.01.02	0.507
HLA-C	50	0.07	50	0.05	C.02.02	0.695
HLA-C	50	0.01	50	0.01	C.03.02	0.841
HLA-C	50	0.02	50	0.02	C.03.03	0.891
HLA-C	50	0	50	0.01	C.03.03_comp	0.289
HLA-C	50	0.05	50	0.05	C.03.04	0.679
HLA-C	50	0.19	50	0.2	C.04.01	0.728
HLA-C	50	0.01	50	0.01	C.04.328	0.884
HLA-C	50	0.06	50	0.06	C.05.01	0.894
HLA-C	50	0.01	50	0	C.05.01_comp_3	0.301
HLA-C	50	0	50	0.01	C.05.112_comp	0.325
HLA-C	50	0.01	50	0	C.05.53	0.416
HLA-C	50	0.09	50	0.08	C.06.02	0.855
HLA-C	50	0.16	50	0.15	C.07.01	0.868
HLA-C	50	0.06	50	0.08	C.07.02	0.527
HLA-C	50	0	50	0.01	C.07.04	0.342
HLA-C	50	0.05	50	0.03	C.08.02	0.272
HLA-C	50	0.01	50	0	C.08.03	0.361
HLA-C	50	0	50	0.01	C.12.02	0.371
HLA-C	50	0.09	50	0.05	C.12.03	0.33
HLA-C	50	0.01	50	0.02	C.14.02	0.457
HLA-C	50	0.02	50	0.03	C.15.02	0.936
HLA-C	50	0	50	0.01	C.15.05	0.309
HLA-C	50	0.01	50	0	C.15.13	0.417
HLA-C	50	0.05	50	0.05	C.16.01	0.932
HLA-C	50	0	50	0.01	C.16.02	0.216
HLA-C	50	0.01	50	0.02	C.17.01	0.568
HLA-C	50	0	50	0.01	C.18.02	0.483
HLA-DMA	50	0.83	50	0.85	DMA.01.01	0.721
HLA-DMA	50	0.12	50	0.11	DMA.01.02	0.757
HLA-DMA	50	0.01	50	0.01	DMA.01.03_comp	0.92
HLA-DMA	50	0.04	50	0.03	DMA.01.04_comp	0.822
HLA-DMB	50	0.77	50	0.7	DMB.01.01	0.24
HLA-DMB	50	0.02	50	0.04	DMB.01.02_comp	0.319
HLA-DMB	50	0.18	50	0.23	DMB.01.03	0.426
HLA-DMB	50	0.02	50	0.02	DMB.01.04_comp	0.862
HLA-DMB	50	0.01	50	0.01	DMB.01.07	0.92
HLA-DOA	50	0.99	50	0.97	DOA.01.01	0.315
HLA-DOA	50	0	50	0.02	newprot_1	0.203
HLA-DOA	50	0	50	0.01	newprot_2	0.251
HLA-DOA	50	0.01	50	0	newprot_4	0.349
HLA-DOB	50	0.83	50	0.79	DOB.01.01	0.358
HLA-DOB	50	0.01	50	0.02	DOB.01.02	0.548
HLA-DOB	50	0.06	50	0.1	DOB.01.03	0.263
HLA-DOB	50	0.06	50	0.06	DOB.01.04	0.998
HLA-DOB	50	0.04	50	0.02	DOB.01.05	0.512
HLA-DOB	50	0	50	0.01	newprot_1	0.2
HLA-DPA1	50	0.79	50	0.74	DPA1.01.03	0.468
HLA-DPA1	50	0.01	50	0	DPA1.01.04_comp	0.349
HLA-DPA1	50	0.16	50	0.18	DPA1.02.01	0.746
HLA-DPA1	50	0.03	50	0.06	DPA1.02.02	0.425
HLA-DPA1	50	0	50	0.01	DPA1.02.07	0.371
HLA-DPA1	50	0.01	50	0	DPA1.03.01	0.361
HLA-DPA1	50	0	50	0.01	newprot_1	0.262
HLA-DPB1	50	0.04	50	0.1	DPB1.01.01	0.175
HLA-DPB1	50	0.01	50	0	DPB1.01.01_comp_2	0.266
HLA-DPB1	50	0.17	50	0.2	DPB1.02.01	0.636
HLA-DPB1	50	0.02	50	0.01	DPB1.02.02	0.4
HLA-DPB1	50	0.04	50	0.04	DPB1.03.01	0.927
HLA-DPB1	50	0.01	50	0	DPB1.03.01_comp	0.312
HLA-DPB1	50	0.3	50	0.39	DPB1.04.01	0.131
HLA-DPB1	50	0.16	50	0.08	DPB1.04.02	0.114
HLA-DPB1	50	0.01	50	0	DPB1.05.01	0.4
HLA-DPB1	50	0.03	50	0.01	DPB1.06.01	0.405
HLA-DPB1	50	0	50	0.01	DPB1.09.01	0.377
HLA-DPB1	50	0.03	50	0.02	DPB1.104.01	0.686
HLA-DPB1	50	0.01	50	0	DPB1.105.01	0.361
HLA-DPB1	50	0.01	50	0.01	DPB1.10.01	0.908
HLA-DPB1	50	0.01	50	0.01	DPB1.11.01	0.994
HLA-DPB1	50	0.01	50	0.01	DPB1.124.01	0.979
HLA-DPB1	50	0	50	0.01	DPB1.126.01	0.348
HLA-DPB1	50	0.03	50	0.05	DPB1.13.01	0.407
HLA-DPB1	50	0.06	50	0.03	DPB1.14.01	0.297
HLA-DPB1	50	0.02	50	0	DPB1.15.01	0.142
HLA-DPB1	50	0.02	50	0.02	DPB1.17.01	0.978
HLA-DPB1	50	0.01	50	0	DPB1.20.01	0.326
HLA-DRA	50	0.75	50	0.73	DRA.01.01	0.836
HLA-DRA	50	0.24	50	0.27	DRA.01.02	0.709
HLA-DRA	50	0.01	50	0	DRA.01.02_comp	0.309
HLA-DRB1	50	0.01	50	0.11	DRB1.01.01	0.0083
HLA-DRB1	50	0.06	50	0.06	DRB1.01.02	0.954
HLA-DRB1	50	0.1	50	0.11	DRB1.03.01	0.955
HLA-DRB1	50	0	50	0.01	DRB1.03.01_comp	0.26
HLA-DRB1	50	0	50	0.01	DRB1.03.01_comp_3	0.309
HLA-DRB1	50	0.01	50	0	DRB1.03.02	0.309
HLA-DRB1	50	0	50	0.04	DRB1.04.01_comp	0.0437
HLA-DRB1	50	0	50	0.01	DRB1.04.02	0.342
HLA-DRB1	50	0.04	50	0.01	DRB1.04.02_comp	0.181
HLA-DRB1	50	0	50	0.01	DRB1.04.03_comp	0.348
HLA-DRB1	50	0.03	50	0.01	DRB1.04.04	0.405
HLA-DRB1	50	0.01	50	0	DRB1.04.04_comp	0.218
HLA-DRB1	50	0.03	50	0.02	DRB1.04.05	0.699
HLA-DRB1	50	0.01	50	0	DRB1.04.06	0.312
HLA-DRB1	50	0.01	50	0	DRB1.04.07_comp	0.276
HLA-DRB1	50	0	50	0.01	DRB1.04.09	0.2
HLA-DRB1	50	0.02	50	0.01	DRB1.04.11	0.49
HLA-DRB1	50	0.11	50	0.08	DRB1.07.01	0.609
HLA-DRB1	50	0.04	50	0.04	DRB1.07.01_comp	0.983
HLA-DRB1	50	0.02	50	0.01	DRB1.08.01	0.534
HLA-DRB1	50	0	50	0.04	DRB1.08.02	0.0405
HLA-DRB1	50	0.01	50	0	DRB1.08.07	0.341
HLA-DRB1	50	0.01	50	0.03	DRB1.09.01	0.325
HLA-DRB1	50	0	50	0.01	DRB1.09.06_comp	0.328
HLA-DRB1	50	0.01	50	0.03	DRB1.10.01_comp	0.282
HLA-DRB1	50	0.12	50	0.04	DRB1.11.01	0.023
HLA-DRB1	50	0	50	0.01	DRB1.11.01_comp	0.377
HLA-DRB1	50	0.01	50	0	DRB1.11.02	0.257
HLA-DRB1	50	0.01	50	0.02	DRB1.11.03	0.409
HLA-DRB1	50	0.07	50	0.02	DRB1.11.04	0.202
HLA-DRB1	50	0.01	50	0	DRB1.11.04_comp	0.442
HLA-DRB1	50	0	50	0.01	DRB1.12.01	0.292
HLA-DRB1	50	0.03	50	0.05	DRB1.13.01	0.486
HLA-DRB1	50	0.01	50	0.01	DRB1.13.01_comp	0.817
HLA-DRB1	50	0.03	50	0.02	DRB1.13.02	0.652
HLA-DRB1	50	0.01	50	0	DRB1.13.03	0.452
HLA-DRB1	50	0	50	0.01	DRB1.13.05	0.378
HLA-DRB1	50	0.01	50	0	DRB1.14.01_comp	0.267
HLA-DRB1	50	0.01	50	0	DRB1.14.01_comp_2	0.301
HLA-DRB1	50	0.01	50	0	DRB1.14.02_comp	0.361
HLA-DRB1	50	0.04	50	0.02	DRB1.14.54	0.621
HLA-DRB1	50	0.07	50	0.06	DRB1.15.01	0.746
HLA-DRB1	50	0	50	0.01	DRB1.15.02	0.371
HLA-DRB1	50	0.01	50	0.02	DRB1.15.03	0.659
HLA-DRB1	50	0.01	50	0.01	DRB1.16.01	0.755
HLA-DRB1	50	0	50	0.02	DRB1.16.02	0.121
HLA-DRB1	50	0.01	50	0	DRB1.16.15_comp	0.442
HLA-DRB1	50	0	50	0.01	newprot_3	0.325
HLA-E	50	0.58	50	0.51	E.01.01	0.427
HLA-E	50	0.42	50	0.45	E.01.03	0.743
HLA-E	50	0	50	0.04	E.01.06	0.0608
HLA-F	50	0.83	50	0.81	F.01.01	0.856
HLA-F	50	0.16	50	0.17	F.01.03	0.968
HLA-F	50	0.01	50	0.02	F.01.04	0.482
HLA-G	50	0.69	50	0.73	G.01.01	0.241
HLA-G	50	0	50	0.01	G.01.01_comp	0.335
HLA-G	50	0.05	50	0.03	G.01.03	0.13
HLA-G	50	0.16	50	0.16	G.01.04	0.885
HLA-G	50	0.03	50	0.01	G.01.05N	0.309
HLA-G	50	0.07	50	0.06	G.01.06	0.729
MICA	50	0.03	50	0.02	MICA.001	0.536
MICA	50	0.18	50	0.16	MICA.002.01	0.71
MICA	50	0.19	50	0.12	MICA.004.01	0.0904
MICA	50	0.01	50	0	MICA.006	0.341
MICA	50	0.03	50	0.04	MICA.007.01	0.532
MICA	50	0.23	50	0.34	MICA.008.01	0.106
MICA	50	0.1	50	0.12	MICA.009.01	0.606
MICA	50	0.02	50	0.03	MICA.010.01	0.696
MICA	50	0.03	50	0.01	MICA.011.01	0.122
MICA	50	0.01	50	0	MICA.012.01	0.414
MICA	50	0.06	50	0.03	MICA.016	0.465
MICA	50	0.04	50	0.02	MICA.017	0.478
MICA	50	0.03	50	0.04	MICA.018.01	0.523
MICA	50	0	50	0.02	MICA.019.01	0.152
MICA	50	0.02	50	0	MICA.027.01	0.156
MICA	50	0	50	0.01	MICA.043	0.454
MICA	50	0	50	0.02	MICA.049.01	0.111
MICA	50	0	50	0.01	MICA.089	0.222
MICA	50	0.01	50	0	newprot_3	0.452
MICA	50	0.01	50	0.01	newprot_5	0.892
MICB	50	0.17	50	0.21	MICB.002.01	0.427
MICB	50	0.07	50	0.02	MICB.003.01	0.0986
MICB	50	0.1	50	0.2	MICB.004.01	0.0752
MICB	50	0.51	50	0.42	MICB.005.01	0.21
MICB	50	0.09	50	0.1	MICB.008.01	0.742
MICB	50	0	50	0.02	MICB.009.01N	0.176
MICB	50	0.01	50	0.02	MICB.013.01	0.565
MICB	50	0.02	50	0	MICB.014.01	0.136
MICB	50	0	50	0.01	MICB.024.01	0.381
MICB	50	0.01	50	0	MICB.028	0.266
MICB	50	0.01	50	0	MICB.031.01	0.1913
MICB	50	0.01	50	0	newprot_1	0.305
TAP1	50	0.82	50	0.77	TAP1.01.01	0.361
TAP1	50	0.07	50	0.11	TAP1.02.01	0.371
TAP1	50	0.03	50	0.03	TAP1.03.01	0.935
TAP1	50	0.01	50	0.01	newprot_2	0.979
TAP1	50	0.01	50	0	newprot_4	0.309
TAP1	50	0.03	50	0.02	newprot_5	0.774
TAP1	50	0.01	50	0.01	newprot_6	0.922
TAP1	50	0.01	50	0.01	newprot_8	0.941
TAP1	50	0.01	50	0.04	newprot_9	0.144
TAP2	50	0.43	50	0.48	TAP2.01.01	0.493
TAP2	50	0	50	0.01	TAP2.01.01_comp	0.514
TAP2	50	0	50	0.08	TAP2.01.02	0.00953
TAP2	50	0.09	50	0.05	TAP2.01.03_comp	0.242
TAP2	50	0.03	50	0.06	TAP2.01.04	0.307
TAP2	50	0.31	50	0.24	TAP2.02.01	0.209
TAP2	50	0.01	50	0	newprot_1	0.415
TAP2	50	0.01	50	0	newprot_10	0.393
TAP2	50	0.02	50	0.03	newprot_11	0.565
TAP2	50	0.01	50	0	newprot_12	0.42
TAP2	50	0.02	50	0.01	newprot_2	0.666
TAP2	50	0.07	50	0.04	newprot_3	0.383

## Sheet: Covid-19+women vs Covid-19-men 
Gene	N(Covid-19[-] men)	Frequency(Covid-19[-] men)	N(Covid-19[+] women)	Frequency(Covid-19[+] women)	Allele/Allotype	P-value
HLA-A	28	0.107143	28	0.0714286	A.01.01	0.32372
HLA-A	28	0.178571	28	0.196429	A.02.01	0.712
HLA-A	28	0	28	0.0178571	A.02.01_comp	0.3375
HLA-A	28	0	28	0.0178571	A.02.02	0.22734
HLA-A	28	0.0178571	28	0	A.02.05	0.37404
HLA-A	28	0.0178571	28	0	A.02.06	0.849
HLA-A	28	0.0178571	28	0	A.02.11	0.1961
HLA-A	28	0.0535714	28	0.0892857	A.03.01	0.5184
HLA-A	28	0.0178571	28	0.0178571	A.03.02	0.9732
HLA-A	28	0.0892857	28	0.125	A.11.01	0.5959
HLA-A	28	0	28	0.0178571	A.11.01_comp	0.3375
HLA-A	28	0.0178571	28	0	A.23.01	0.3269
HLA-A	28	0.178571	28	0.0714286	A.24.02	0.08708
HLA-A	28	0.0178571	28	0.0178571	A.26.01	0.9131
HLA-A	28	0.0535714	28	0.0714286	A.29.02	0.7818
HLA-A	28	0.0178571	28	0	A.29.02_comp	0.33785
HLA-A	28	0.0178571	28	0	A.30.01	0.4132
HLA-A	28	0.0357143	28	0.0178571	A.30.02	0.5945
HLA-A	28	0	28	0.0178571	A.30.04	0.22734
HLA-A	28	0.0357143	28	0.0357143	A.31.01	0.9236
HLA-A	28	0	28	0.0178571	A.31.01_comp_5	0.16912
HLA-A	28	0.0178571	28	0.107143	A.32.01	0.0423
HLA-A	28	0.0357143	28	0	A.33.01_comp_2	0.178
HLA-A	28	0.0178571	28	0	A.33.03_comp_2	0.849
HLA-A	28	0.0178571	28	0	A.33.191	0.23027
HLA-A	28	0	28	0.0178571	A.34.02_comp_2	0.4928
HLA-A	28	0	28	0.0535714	A.68.01	0.1068
HLA-A	28	0.0357143	28	0	A.68.02	0.1502
HLA-A	28	0	28	0.0178571	newprot_4	0.26652
HLA-B	28	0.0357143	28	0.107143	B.07.02	0.1761
HLA-B	28	0.0178571	28	0	B.07.05	0.29328
HLA-B	28	0.107143	28	0.0535714	B.08.01	0.21677
HLA-B	28	0	28	0.0178571	B.13.01	0.23387
HLA-B	28	0.0178571	28	0	B.13.02	0.30991
HLA-B	28	0	28	0.0178571	B.14.01	0.22734
HLA-B	28	0.0714286	28	0.0535714	B.14.02	0.51194
HLA-B	28	0.0178571	28	0.0357143	B.15.01	0.49222
HLA-B	28	0.0178571	28	0	B.15.04	0.3896
HLA-B	28	0.0357143	28	0.0357143	B.15.17	0.8258
HLA-B	28	0	28	0.0178571	B.15.18	0.26652
HLA-B	28	0.0892857	28	0.0892857	B.18.01	0.908
HLA-B	28	0.0178571	28	0	B.27.05	0.4383
HLA-B	28	0.0535714	28	0.0535714	B.35.01	0.8585
HLA-B	28	0.0178571	28	0.0178571	B.35.02	0.7329
HLA-B	28	0.0178571	28	0	B.35.03	0.2158
HLA-B	28	0.0357143	28	0.0178571	B.35.08	0.47186
HLA-B	28	0.0357143	28	0	B.39.01	0.1229
HLA-B	28	0	28	0.0178571	B.39.05	0.4238
HLA-B	28	0	28	0.0178571	B.40.01	0.26652
HLA-B	28	0.0178571	28	0.0178571	B.40.02	0.7461
HLA-B	28	0.0178571	28	0	B.40.04	0.1961
HLA-B	28	0	28	0.0178571	B.41.01	0.3375
HLA-B	28	0.0178571	28	0.0892857	B.44.02	0.095
HLA-B	28	0	28	0.0178571	B.44.02_comp	0.3129
HLA-B	28	0.107143	28	0.0357143	B.44.03	0.2092
HLA-B	28	0.0357143	28	0.0178571	B.44.05	0.5557
HLA-B	28	0.0178571	28	0	B.45.01	0.10254
HLA-B	28	0.0178571	28	0	B.48.01	0.849
HLA-B	28	0.0357143	28	0.0178571	B.49.01	0.4995
HLA-B	28	0.0178571	28	0	B.50.01	0.31762
HLA-B	28	0	28	0.0178571	B.50.02	0.4928
HLA-B	28	0.0535714	28	0.0714286	B.51.01	0.5658
HLA-B	28	0	28	0.0178571	B.51.08	0.16912
HLA-B	28	0	28	0.0357143	B.52.01	0.1105
HLA-B	28	0	28	0.0357143	B.53.01	0.2104
HLA-B	28	0	28	0.0178571	B.56.01	0.3058
HLA-B	28	0.0178571	28	0.0178571	B.57.01	0.7254
HLA-B	28	0.0178571	28	0	B.57.01_comp	0.3901
HLA-B	28	0.0178571	28	0	B.57.03	0.37404
HLA-B	28	0.0178571	28	0.0178571	B.58.01	0.9926
HLA-C	28	0	27	0.0185185	C.01.02	0.29595
HLA-C	28	0.125	27	0.0555556	C.02.02	0.32879
HLA-C	28	0.0357143	27	0.0555556	C.03.03	0.6214
HLA-C	28	0.0178571	27	0.0185185	C.03.04	0.90506
HLA-C	28	0.125	27	0.12963	C.04.01	0.80846
HLA-C	28	0	27	0.0185185	C.04.03	0.21857
HLA-C	28	0.0357143	27	0.111111	C.05.01	0.1262
HLA-C	28	0.0178571	27	0	C.05.01_comp	0.4282
HLA-C	28	0.0892857	27	0.037037	C.06.02	0.1743
HLA-C	28	0.232143	27	0.12963	C.07.01	0.10817
HLA-C	28	0.0357143	27	0.111111	C.07.02	0.231
HLA-C	28	0.0178571	27	0.0185185	C.07.18	0.99593
HLA-C	28	0.0714286	27	0.0740741	C.08.02	0.91071
HLA-C	28	0.0178571	27	0	C.08.03	0.85753
HLA-C	28	0	27	0.0185185	C.12.02	0.17351
HLA-C	28	0.0714286	27	0.0185185	C.12.03	0.214
HLA-C	28	0	27	0.0185185	C.14.02	0.30429
HLA-C	28	0.0178571	27	0	C.14.03	0.85753
HLA-C	28	0.0178571	27	0.0740741	C.15.02	0.11199
HLA-C	28	0.0178571	27	0.0185185	C.15.05	0.80157
HLA-C	28	0.0535714	27	0.037037	C.16.01	0.59968
HLA-C	28	0	27	0.0185185	C.16.02	0.14733
HLA-C	28	0	27	0.0185185	C.17.01_comp	0.33368
HLA-DMA	28	0.857143	28	0.821429	DMA.01.01	0.753
HLA-DMA	28	0.0892857	28	0.125	DMA.01.02	0.8797
HLA-DMA	28	0.0357143	28	0.0535714	DMA.01.03_comp	0.42412
HLA-DMA	28	0.0178571	28	0	DMA.01.04_comp	0.30775
HLA-DMB	28	0.696429	28	0.75	DMB.01.01	0.88
HLA-DMB	28	0.0178571	28	0.0178571	DMB.01.02_comp	0.9055
HLA-DMB	28	0	28	0.0178571	DMB.01.02_comp_2	0.35019
HLA-DMB	28	0.232143	28	0.178571	DMB.01.03	0.761
HLA-DMB	28	0.0178571	28	0	DMB.01.04_comp	0.3896
HLA-DMB	28	0.0357143	28	0.0357143	DMB.01.07	0.679
HLA-DOA	28	0.964286	28	1	DOA.01.01	0.113
HLA-DOA	28	0.0178571	28	0	DOA.01.02	0.21385
HLA-DOA	28	0.0178571	28	0	newprot_4	0.33785
HLA-DOB	28	0.839286	28	0.839286	DOB.01.01	0.6849
HLA-DOB	28	0	28	0.0714286	DOB.01.02	0.01418
HLA-DOB	28	0.0178571	28	0.0178571	DOB.01.03	0.9319
HLA-DOB	28	0.0714286	28	0.0535714	DOB.01.04	0.9071
HLA-DOB	28	0.0714286	28	0.0178571	DOB.01.05	0.208
HLA-DPA1	28	0.75	28	0.732143	DPA1.01.03	0.9639
HLA-DPA1	28	0.196429	28	0.214286	DPA1.02.01	0.9514
HLA-DPA1	28	0.0357143	28	0.0535714	DPA1.02.02	0.594
HLA-DPA1	28	0.0178571	28	0	DPA1.02.07	0.21385
HLA-DPB1	28	0.0357143	28	0.125	DPB1.01.01	0.191
HLA-DPB1	28	0.125	28	0.232143	DPB1.02.01	0.1425
HLA-DPB1	28	0.0714286	28	0.0357143	DPB1.03.01	0.2549
HLA-DPB1	28	0.285714	28	0.321429	DPB1.04.01	0.499
HLA-DPB1	28	0.160714	28	0.0714286	DPB1.04.02	0.22627
HLA-DPB1	28	0.0535714	28	0	DPB1.05.01	0.09593
HLA-DPB1	28	0.0178571	28	0	DPB1.06.01	0.37404
HLA-DPB1	28	0.0178571	28	0.0178571	DPB1.104.01	0.9208
HLA-DPB1	28	0	28	0.0178571	DPB1.105.01	0.5347
HLA-DPB1	28	0.0357143	28	0.0178571	DPB1.10.01	0.40351
HLA-DPB1	28	0	28	0.0178571	DPB1.10.01_comp	0.35019
HLA-DPB1	28	0.0178571	28	0	DPB1.11.01	0.3896
HLA-DPB1	28	0	28	0.0178571	DPB1.131.01	0.471
HLA-DPB1	28	0.0178571	28	0.0178571	DPB1.13.01	0.9066
HLA-DPB1	28	0.0357143	28	0.0357143	DPB1.14.01	0.9078
HLA-DPB1	28	0.0178571	28	0	DPB1.15.01	0.33785
HLA-DPB1	28	0.0357143	28	0	DPB1.16.01	0.1583
HLA-DPB1	28	0.0178571	28	0.0178571	DPB1.17.01	0.9561
HLA-DPB1	28	0.0178571	28	0	DPB1.19.01	0.21385
HLA-DPB1	28	0.0357143	28	0.0357143	DPB1.23.01	0.8115
HLA-DPB1	28	0	28	0.0178571	DPB1.701.01	0.369
HLA-DRA	28	0.642857	28	0.607143	DRA.01.01	0.8541
HLA-DRA	28	0.357143	28	0.375	DRA.01.02	0.9633
HLA-DRA	28	0	28	0.0178571	DRA.01.02_comp	0.4928
HLA-DRB1	28	0.0535714	28	0.0357143	DRB1.01.01	0.8583
HLA-DRB1	28	0.0535714	28	0	DRB1.01.02	0.0957
HLA-DRB1	28	0.0178571	28	0	DRB1.01.03	0.3269
HLA-DRB1	28	0.0892857	28	0.142857	DRB1.03.01	0.6089
HLA-DRB1	28	0	28	0.0178571	DRB1.03.02	0.4928
HLA-DRB1	28	0	28	0.0178571	DRB1.04.01	0.3058
HLA-DRB1	28	0.0178571	28	0.0178571	DRB1.04.01_comp	0.4044
HLA-DRB1	28	0.0357143	28	0	DRB1.04.02_comp	0.18604
HLA-DRB1	28	0.0178571	28	0.0178571	DRB1.04.03_comp	0.7725
HLA-DRB1	28	0.0178571	28	0.0178571	DRB1.04.04_comp	0.8106
HLA-DRB1	28	0	28	0.0357143	DRB1.04.07_comp	0.16442
HLA-DRB1	28	0	28	0.0178571	DRB1.04.08_comp	0.16912
HLA-DRB1	28	0	28	0.0178571	DRB1.04.11	0.4238
HLA-DRB1	28	0.107143	28	0.0357143	DRB1.07.01	0.13151
HLA-DRB1	28	0.0714286	28	0.0357143	DRB1.07.01_comp	0.37456
HLA-DRB1	28	0.0535714	28	0	DRB1.08.01	0.06072
HLA-DRB1	28	0	28	0.0178571	DRB1.08.02	0.35409
HLA-DRB1	28	0	28	0.0178571	DRB1.08.04	0.22734
HLA-DRB1	28	0	28	0.0178571	DRB1.08.04_comp	0.3
HLA-DRB1	28	0.0178571	28	0	DRB1.09.01	0.10254
HLA-DRB1	28	0	28	0.0178571	DRB1.10.01_comp	0.3854
HLA-DRB1	28	0.0535714	28	0.107143	DRB1.11.01	0.2886
HLA-DRB1	28	0.0714286	28	0.0535714	DRB1.11.04	0.63654
HLA-DRB1	28	0	28	0.0178571	DRB1.12.01	0.3687
HLA-DRB1	28	0.0357143	28	0.0714286	DRB1.13.01	0.5542
HLA-DRB1	28	0.0535714	28	0.0714286	DRB1.13.02	0.7771
HLA-DRB1	28	0.0178571	28	0.0178571	DRB1.13.02_comp	0.9046
HLA-DRB1	28	0	28	0.0535714	DRB1.13.03	0.02598
HLA-DRB1	28	0.0535714	28	0	DRB1.14.02	0.0834
HLA-DRB1	28	0.0357143	28	0.0357143	DRB1.14.54	0.948
HLA-DRB1	28	0.0892857	28	0.0714286	DRB1.15.01	0.6774
HLA-DRB1	28	0	28	0.0178571	DRB1.15.02	0.19341
HLA-DRB1	28	0.0178571	28	0	newprot_10	0.29154
HLA-DRB1	28	0.0178571	28	0	newprot_2	0.31762
HLA-E	28	0.642857	28	0.553571	E.01.01	0.4117
HLA-E	28	0.339286	28	0.446429	E.01.03	0.288
HLA-E	28	0.0178571	28	0	E.01.11	0.21385
HLA-F	28	0.910714	28	0.839286	F.01.01	0.23781
HLA-F	28	0.0892857	28	0.142857	F.01.03	0.3441
HLA-F	28	0	28	0.0178571	F.01.04	0.23387
HLA-G	28	0.767857	28	0.875	G.01.01	0.267
HLA-G	28	0.0714286	28	0.0714286	G.01.03	0.9901
HLA-G	28	0.142857	28	0.0178571	G.01.04	0.0414
HLA-G	28	0.0178571	28	0	G.01.05N	0.4132
HLA-G	28	0	28	0.0357143	G.01.06	0.2329
MICA	28	0.0535714	28	0.0357143	MICA.001	0.6728
MICA	28	0.125	28	0.107143	MICA.002.01	0.6422
MICA	28	0.178571	28	0.0892857	MICA.004.01	0.3532
MICA	28	0	28	0.0178571	MICA.006	0.35019
MICA	28	0.0178571	28	0	MICA.007.01	0.4383
MICA	28	0.267857	28	0.375	MICA.008.01	0.371
MICA	28	0.0892857	28	0.107143	MICA.009.01	0.7089
MICA	28	0.0357143	28	0.0535714	MICA.010.01	0.63875
MICA	28	0	28	0.0357143	MICA.011.01	0.2826
MICA	28	0	28	0.0178571	MICA.012.01	0.3058
MICA	28	0.0535714	28	0.0535714	MICA.016	0.7314
MICA	28	0.0357143	28	0.0178571	MICA.017	0.8191
MICA	28	0.0357143	28	0.0178571	MICA.018.01	0.56214
MICA	28	0	28	0.0178571	MICA.019.01	0.26652
MICA	28	0.0357143	28	0.0178571	MICA.027.01	0.6373
MICA	28	0	28	0.0178571	MICA.045.01	0.23387
MICA	28	0.0178571	28	0	newprot_4	0.28233
MICA	28	0.0357143	28	0.0178571	newprot_5	0.52645
MICA	28	0.0178571	28	0	newprot_6	0.3901
MICB	28	0.107143	28	0.160714	MICB.002.01	0.296
MICB	28	0.0357143	28	0.0178571	MICB.003.01	0.8191
MICB	28	0.0535714	28	0.196429	MICB.004.01	0.0351
MICB	28	0.660714	28	0.5	MICB.005.01	0.04886
MICB	28	0.0714286	28	0.0535714	MICB.008.01	0.54273
MICB	28	0.0178571	28	0	MICB.009.01N	0.849
MICB	28	0.0178571	28	0.0178571	MICB.013.01	0.7461
MICB	28	0.0178571	28	0.0178571	MICB.014.01	0.7181
MICB	28	0.0178571	28	0	MICB.024.01	0.10254
MICB	28	0	28	0.0178571	MICB.031.01	0.3687
MICB	28	0	28	0.0178571	newprot_2	0.22734
TAP1	28	0.839286	28	0.821429	TAP1.01.01	0.6732
TAP1	28	0.0892857	28	0.0714286	TAP1.02.01	0.9287
TAP1	28	0	28	0.0178571	TAP1.03.01	0.3
TAP1	28	0	28	0.0178571	newprot_4	0.4928
TAP1	28	0.0357143	28	0.0178571	newprot_5	0.41743
TAP1	28	0.0178571	28	0	newprot_8	0.4123
TAP1	28	0.0178571	28	0.0535714	newprot_9	0.2528
TAP2	28	0.553571	28	0.571429	TAP2.01.01	0.812
TAP2	28	0	28	0.0178571	TAP2.01.01_comp	0.471
TAP2	28	0.0178571	28	0	TAP2.01.02	0.3269
TAP2	28	0.0357143	28	0.0178571	TAP2.01.03_comp	0.9506
TAP2	28	0.0178571	28	0.0535714	TAP2.01.04	0.22538
TAP2	28	0.214286	28	0.178571	TAP2.02.01	0.9349
TAP2	28	0.0357143	28	0.0178571	newprot_11	0.41743
TAP2	28	0.0178571	28	0	newprot_2	0.3441
TAP2	28	0.107143	28	0.142857	newprot_3	0.607

## Sheet: Covid-19+men vs Covid-19-men 
Gene	N(Covid-19[-] men)	Frequency(Covid-19[-] men)	N(Covid-19[+] men)	Frequency(Covid-19[+] men)	Allele/Allotype	P-value
HLA-A	29	0.103448	51	0.147059	A.01.01	0.512
HLA-A	29	0	51	0.00980392	A.01.04N	0.462
HLA-A	29	0.206897	51	0.196078	A.02.01	0.853
HLA-A	29	0	51	0.00980392	A.02.01_comp_3	0.3207
HLA-A	29	0	51	0.00980392	A.02.02	0.471
HLA-A	29	0.0172414	51	0	A.02.05	0.203
HLA-A	29	0.0172414	51	0	A.02.06	0.693
HLA-A	29	0.0172414	51	0.0196078	A.02.11	0.987
HLA-A	29	0.0517241	51	0.107843	A.03.01	0.31
HLA-A	29	0	51	0.00980392	A.03.01_comp	0.477
HLA-A	29	0.0172414	51	0	A.03.02	0.228
HLA-A	29	0.0862069	51	0.0490196	A.11.01	0.405
HLA-A	29	0.0172414	51	0.0294118	A.23.01	0.7
HLA-A	29	0.172414	51	0.166667	A.24.02	0.726
HLA-A	29	0	51	0.00980392	A.24.14	0.585
HLA-A	29	0.0172414	51	0.0294118	A.26.01	0.654
HLA-A	29	0	51	0.00980392	A.26.01_comp	0.457
HLA-A	29	0.0517241	51	0.0392157	A.29.02	0.65
HLA-A	29	0.0172414	51	0	A.29.02_comp	0.208
HLA-A	29	0.0172414	51	0.00980392	A.30.01	0.611
HLA-A	29	0.0344828	51	0.0294118	A.30.02	0.696
HLA-A	29	0.0344828	51	0.00980392	A.31.01	0.168
HLA-A	29	0.0172414	51	0.0294118	A.32.01	0.688
HLA-A	29	0.0344828	51	0.00980392	A.33.01_comp_2	0.202
HLA-A	29	0.0172414	51	0	A.33.03_comp_2	0.693
HLA-A	29	0.0172414	51	0	A.33.191	0.33
HLA-A	29	0	51	0.0294118	A.68.01	0.328
HLA-A	29	0.0344828	51	0.00980392	A.68.02	0.216
HLA-A	29	0	51	0.00980392	newprot_1	0.427
HLA-A	29	0	51	0.00980392	newprot_2	0.548
HLA-A	29	0	51	0.00980392	newprot_3	0.513
HLA-B	29	0.0344828	51	0.0784314	B.07.02	0.0966
HLA-B	29	0.0172414	51	0.00980392	B.07.05	0.731
HLA-B	29	0.103448	51	0.0882353	B.08.01	0.731
HLA-B	29	0.0172414	51	0.00980392	B.13.02	0.672
HLA-B	29	0	51	0.0196078	B.14.01	0.333
HLA-B	29	0.0689655	51	0.0196078	B.14.02	0.0956
HLA-B	29	0.0172414	51	0.00980392	B.15.01	0.4584
HLA-B	29	0.0172414	51	0.0196078	B.15.04	0.858
HLA-B	29	0	51	0.0196078	B.15.10	0.3156
HLA-B	29	0.0344828	51	0.0196078	B.15.17	0.671
HLA-B	29	0.0862069	51	0.0490196	B.18.01	0.38
HLA-B	29	0	51	0.00980392	B.27.02	0.424
HLA-B	29	0.0172414	51	0.0196078	B.27.05	0.89
HLA-B	29	0.0517241	51	0.0980392	B.35.01	0.38
HLA-B	29	0.0172414	51	0.0196078	B.35.02	0.992
HLA-B	29	0.0172414	51	0.0490196	B.35.03	0.393
HLA-B	29	0.0344828	51	0	B.35.08	0.0584
HLA-B	29	0	51	0.0392157	B.37.01	0.166
HLA-B	29	0	51	0.0294118	B.38.01	0.222
HLA-B	29	0.0344828	51	0	B.39.01	0.0245
HLA-B	29	0	51	0.0196078	B.39.13	0.3
HLA-B	29	0	51	0.0294118	B.40.01	0.249
HLA-B	29	0.0172414	51	0	B.40.02	0.159
HLA-B	29	0.0172414	51	0	B.40.04	0.13
HLA-B	29	0	51	0.00980392	B.41.01	0.4
HLA-B	29	0	51	0.00980392	B.42.01	0.513
HLA-B	29	0.0344828	51	0.0294118	B.44.02	0.721
HLA-B	29	0.103448	51	0.0686275	B.44.03	0.529
HLA-B	29	0.0344828	51	0	B.44.05	0.0392
HLA-B	29	0	51	0.00980392	B.44.254	0.513
HLA-B	29	0	51	0.00980392	B.44.27	0.539
HLA-B	29	0.0172414	51	0	B.45.01	0.167
HLA-B	29	0.0172414	51	0	B.48.01	0.693
HLA-B	29	0	51	0.0196078	B.48.02	0.304
HLA-B	29	0.0344828	51	0.0294118	B.49.01	0.838
HLA-B	29	0.0172414	51	0	B.50.01	0.249
HLA-B	29	0	51	0.00980392	B.50.02	0.417
HLA-B	29	0.0689655	51	0.0588235	B.51.01	0.663
HLA-B	29	0	51	0.00980392	B.51.08	0.3222
HLA-B	29	0	51	0.0196078	B.52.01	0.369
HLA-B	29	0	51	0.00980392	B.53.01	0.477
HLA-B	29	0.0172414	51	0.0196078	B.57.01	0.426
HLA-B	29	0.0172414	51	0	B.57.01_comp	0.166
HLA-B	29	0.0172414	51	0.00980392	B.57.03	0.661
HLA-B	29	0.0172414	51	0	B.58.01	0.233
HLA-B	29	0	51	0.00980392	B.82.01	0.679
HLA-B	29	0	51	0.00980392	newprot_1	0.585
HLA-C	29	0	51	0.0196078	C.01.02	0.394
HLA-C	29	0.12069	51	0.0490196	C.02.02	0.106
HLA-C	29	0	51	0.00980392	C.03.02	0.679
HLA-C	29	0.0344828	51	0.0196078	C.03.03	0.499
HLA-C	29	0	51	0.00980392	C.03.03_comp	0.4
HLA-C	29	0.0172414	51	0.0588235	C.03.04	0.323
HLA-C	29	0.12069	51	0.196078	C.04.01	0.347
HLA-C	29	0	51	0.00980392	C.04.328	0.477
HLA-C	29	0.0517241	51	0.0588235	C.05.01	0.903
HLA-C	29	0.0172414	51	0	C.05.01_comp	0.159
HLA-C	29	0	51	0.00980392	C.05.112_comp	0.513
HLA-C	29	0.0862069	51	0.0784314	C.06.02	0.937
HLA-C	29	0.224138	51	0.147059	C.07.01	0.291
HLA-C	29	0.0344828	51	0.0882353	C.07.02	0.0893
HLA-C	29	0	51	0.00980392	C.07.04	0.539
HLA-C	29	0.0172414	51	0	C.07.18	0.233
HLA-C	29	0.0689655	51	0.0294118	C.08.02	0.194
HLA-C	29	0.0172414	51	0	C.08.03	0.693
HLA-C	29	0	51	0.00980392	C.12.02	0.539
HLA-C	29	0.0689655	51	0.0490196	C.12.03	0.3365
HLA-C	29	0.0172414	51	0.0196078	C.14.02	0.795
HLA-C	29	0.0172414	51	0	C.14.03	0.693
HLA-C	29	0.0172414	51	0.0294118	C.15.02	0.766
HLA-C	29	0.0172414	51	0.00980392	C.15.05	0.731
HLA-C	29	0.0517241	51	0.0490196	C.16.01	0.741
HLA-C	29	0	51	0.00980392	C.16.02	0.3222
HLA-C	29	0	51	0.0196078	C.17.01	0.287
HLA-C	29	0	51	0.00980392	C.18.02	0.485
HLA-DMA	29	0.844828	51	0.852941	DMA.01.01	0.941
HLA-DMA	29	0.103448	51	0.107843	DMA.01.02	0.935
HLA-DMA	29	0.0344828	51	0.00980392	DMA.01.03_comp	0.358
HLA-DMA	29	0.0172414	51	0.0294118	DMA.01.04_comp	0.4303
HLA-DMB	29	0.689655	51	0.705882	DMB.01.01	0.887
HLA-DMB	29	0.0172414	51	0.0392157	DMB.01.02_comp	0.414
HLA-DMB	29	0.241379	51	0.22549	DMB.01.03	0.832
HLA-DMB	29	0.0172414	51	0.0196078	DMB.01.04_comp	0.95
HLA-DMB	29	0.0344828	51	0.00980392	DMB.01.07	0.358
HLA-DOA	29	0.965517	51	0.970588	DOA.01.01	0.925
HLA-DOA	29	0.0172414	51	0	DOA.01.02	0.3
HLA-DOA	29	0	51	0.0196078	newprot_1	0.382
HLA-DOA	29	0	51	0.00980392	newprot_2	0.39
HLA-DOA	29	0.0172414	51	0	newprot_4	0.208
HLA-DOB	29	0.827586	51	0.784314	DOB.01.01	0.388
HLA-DOB	29	0	51	0.0196078	DOB.01.02	0.375
HLA-DOB	29	0.0172414	51	0.0980392	DOB.01.03	0.0745
HLA-DOB	29	0.0862069	51	0.0686275	DOB.01.04	0.868
HLA-DOB	29	0.0689655	51	0.0196078	DOB.01.05	0.0857
HLA-DOB	29	0	51	0.00980392	newprot_1	0.3207
HLA-DPA1	29	0.758621	51	0.72549	DPA1.01.03	0.671
HLA-DPA1	29	0.189655	51	0.196078	DPA1.02.01	0.81
HLA-DPA1	29	0.0344828	51	0.0588235	DPA1.02.02	0.238
HLA-DPA1	29	0.0172414	51	0.00980392	DPA1.02.07	0.772
HLA-DPA1	29	0	51	0.00980392	newprot_1	0.417
HLA-DPB1	29	0.0344828	51	0.117647	DPB1.01.01	0.14
HLA-DPB1	29	0.12069	51	0.196078	DPB1.02.01	0.277
HLA-DPB1	29	0	51	0.00980392	DPB1.02.02	0.485
HLA-DPB1	29	0.0862069	51	0.0392157	DPB1.03.01	0.19
HLA-DPB1	29	0.293103	51	0.382353	DPB1.04.01	0.189
HLA-DPB1	29	0.155172	51	0.0784314	DPB1.04.02	0.152
HLA-DPB1	29	0.0517241	51	0	DPB1.05.01	0.117
HLA-DPB1	29	0.0172414	51	0.00980392	DPB1.06.01	0.861
HLA-DPB1	29	0	51	0.00980392	DPB1.09.01	0.498
HLA-DPB1	29	0.0172414	51	0.0196078	DPB1.104.01	0.832
HLA-DPB1	29	0.0344828	51	0.00980392	DPB1.10.01	0.343
HLA-DPB1	29	0.0172414	51	0.00980392	DPB1.11.01	0.743
HLA-DPB1	29	0	51	0.00980392	DPB1.124.01	0.3222
HLA-DPB1	29	0	51	0.00980392	DPB1.126.01	0.447
HLA-DPB1	29	0.0172414	51	0.0490196	DPB1.13.01	0.374
HLA-DPB1	29	0.0344828	51	0.0294118	DPB1.14.01	0.579
HLA-DPB1	29	0.0172414	51	0	DPB1.15.01	0.208
HLA-DPB1	29	0.0344828	51	0	DPB1.16.01	0.00442
HLA-DPB1	29	0.0172414	51	0.0196078	DPB1.17.01	0.945
HLA-DPB1	29	0.0172414	51	0	DPB1.19.01	0.3
HLA-DPB1	29	0.0344828	51	0	DPB1.23.01	0.038
HLA-DRA	29	0.62069	51	0.735294	DRA.01.01	0.196
HLA-DRA	29	0.37931	51	0.264706	DRA.01.02	0.1957
HLA-DRB1	29	0.0517241	51	0.107843	DRB1.01.01	0.2393
HLA-DRB1	29	0.0517241	51	0.0686275	DRB1.01.02	0.567
HLA-DRB1	29	0.0172414	51	0	DRB1.01.03	0.146
HLA-DRB1	29	0.0862069	51	0.117647	DRB1.03.01	0.632
HLA-DRB1	29	0	51	0.00980392	DRB1.03.01_comp	0.408
HLA-DRB1	29	0	51	0.00980392	DRB1.03.01_comp_3	0.482
HLA-DRB1	29	0.0172414	51	0.0392157	DRB1.04.01_comp	0.1527
HLA-DRB1	29	0	51	0.00980392	DRB1.04.02	0.539
HLA-DRB1	29	0.0344828	51	0.00980392	DRB1.04.02_comp	0.248
HLA-DRB1	29	0.0172414	51	0.00980392	DRB1.04.03_comp	0.76
HLA-DRB1	29	0	51	0.00980392	DRB1.04.04	0.39
HLA-DRB1	29	0.0172414	51	0	DRB1.04.04_comp	0.1499
HLA-DRB1	29	0	51	0.0196078	DRB1.04.05	0.265
HLA-DRB1	29	0	51	0.00980392	DRB1.04.09	0.3207
HLA-DRB1	29	0	51	0.00980392	DRB1.04.11	0.427
HLA-DRB1	29	0.103448	51	0.0784314	DRB1.07.01	0.426
HLA-DRB1	29	0.0689655	51	0.0392157	DRB1.07.01_comp	0.2872
HLA-DRB1	29	0.0862069	51	0.00980392	DRB1.08.01	0.041
HLA-DRB1	29	0	51	0.0392157	DRB1.08.02	0.127
HLA-DRB1	29	0.0172414	51	0.0294118	DRB1.09.01	0.612
HLA-DRB1	29	0	51	0.00980392	DRB1.09.06_comp	0.402
HLA-DRB1	29	0	51	0.0294118	DRB1.10.01_comp	0.178
HLA-DRB1	29	0.0517241	51	0.0392157	DRB1.11.01	0.4626
HLA-DRB1	29	0	51	0.00980392	DRB1.11.01_comp	0.498
HLA-DRB1	29	0	51	0.0196078	DRB1.11.03	0.1883
HLA-DRB1	29	0.0689655	51	0.0196078	DRB1.11.04	0.158
HLA-DRB1	29	0	51	0.00980392	DRB1.12.01	0.457
HLA-DRB1	29	0.0344828	51	0.0490196	DRB1.13.01	0.788
HLA-DRB1	29	0	51	0.00980392	DRB1.13.01_comp	0.2945
HLA-DRB1	29	0.0517241	51	0.0196078	DRB1.13.02	0.756
HLA-DRB1	29	0.0172414	51	0	DRB1.13.02_comp	0.203
HLA-DRB1	29	0	51	0.00980392	DRB1.13.05	0.548
HLA-DRB1	29	0.0517241	51	0	DRB1.14.02	0.00584
HLA-DRB1	29	0.0344828	51	0.0196078	DRB1.14.54	0.44
HLA-DRB1	29	0.0862069	51	0.0588235	DRB1.15.01	0.602
HLA-DRB1	29	0	51	0.00980392	DRB1.15.02	0.539
HLA-DRB1	29	0	51	0.0196078	DRB1.15.03	0.443
HLA-DRB1	29	0	51	0.00980392	DRB1.16.01	0.683
HLA-DRB1	29	0	51	0.0196078	DRB1.16.02	0.265
HLA-DRB1	29	0.0172414	51	0	newprot_10	0.26
HLA-DRB1	29	0.0172414	51	0	newprot_2	0.249
HLA-DRB1	29	0	51	0.00980392	newprot_3	0.513
HLA-E	29	0.62069	51	0.509804	E.01.01	0.293
HLA-E	29	0.362069	51	0.45098	E.01.03	0.376
HLA-E	29	0	51	0.0392157	E.01.06	0.205
HLA-E	29	0.0172414	51	0	E.01.11	0.3
HLA-F	29	0.913793	51	0.803922	F.01.01	0.126
HLA-F	29	0.0862069	51	0.166667	F.01.03	0.29
HLA-F	29	0	51	0.0196078	F.01.04	0.2335
HLA-F	29	0	51	0.00980392	newprot_3	0.439
HLA-G	29	0.775862	51	0.72549	G.01.01	0.474
HLA-G	29	0	51	0.00980392	G.01.01_comp	0.558
HLA-G	29	0.0689655	51	0.0294118	G.01.03	0.185
HLA-G	29	0.137931	51	0.166667	G.01.04	0.53
HLA-G	29	0.0172414	51	0.00980392	G.01.05N	0.611
HLA-G	29	0	51	0.0588235	G.01.06	0.0757
MICA	29	0.0517241	51	0.0196078	MICA.001	0.191
MICA	29	0.12069	51	0.156863	MICA.002.01	0.819
MICA	29	0.172414	51	0.117647	MICA.004.01	0.634
MICA	29	0.0172414	51	0.0392157	MICA.007.01	0.347
MICA	29	0.275862	51	0.352941	MICA.008.01	0.347
MICA	29	0.0862069	51	0.117647	MICA.009.01	0.657
MICA	29	0.0344828	51	0.0294118	MICA.010.01	0.742
MICA	29	0	51	0.00980392	MICA.011.01	0.571
MICA	29	0.0517241	51	0.0294118	MICA.016	0.389
MICA	29	0.0344828	51	0.0196078	MICA.017	0.972
MICA	29	0.0344828	51	0.0392157	MICA.018.01	0.702
MICA	29	0	51	0.0196078	MICA.019.01	0.333
MICA	29	0.0344828	51	0	MICA.027.01	0.0376
MICA	29	0	51	0.00980392	MICA.043	0.679
MICA	29	0.0172414	51	0.0196078	MICA.049.01	0.795
MICA	29	0	51	0.00980392	MICA.089	0.585
MICA	29	0.0172414	51	0	newprot_4	0.227
MICA	29	0.0344828	51	0.00980392	newprot_5	0.309
MICA	29	0.0172414	51	0	newprot_6	0.166
MICB	29	0.103448	51	0.205882	MICB.002.01	0.152
MICB	29	0.0344828	51	0.0196078	MICB.003.01	0.723
MICB	29	0.0517241	51	0.205882	MICB.004.01	0.00676
MICB	29	0.672414	51	0.421569	MICB.005.01	0.000927
MICB	29	0.0689655	51	0.0980392	MICB.008.01	0.557
MICB	29	0.0172414	51	0.0196078	MICB.009.01N	0.2708
MICB	29	0.0172414	51	0.0196078	MICB.013.01	0.81
MICB	29	0.0172414	51	0	MICB.014.01	0.233
MICB	29	0.0172414	51	0.00980392	MICB.024.01	0.608
TAP1	29	0.810345	51	0.764706	TAP1.01.01	0.2788
TAP1	29	0.12069	51	0.107843	TAP1.02.01	0.78
TAP1	29	0	51	0.0294118	TAP1.03.01	0.181
TAP1	29	0	51	0.00980392	newprot_2	0.3222
TAP1	29	0.0344828	51	0.0196078	newprot_5	0.646
TAP1	29	0	51	0.0196078	newprot_6	0.287
TAP1	29	0.0172414	51	0.00980392	newprot_8	0.4618
TAP1	29	0.0172414	51	0.0392157	newprot_9	0.41
TAP2	29	0.551724	51	0.480392	TAP2.01.01	0.384
TAP2	29	0	51	0.0196078	TAP2.01.01_comp	0.3156
TAP2	29	0.0344828	51	0.0784314	TAP2.01.02	0.335
TAP2	29	0.0344828	51	0.0490196	TAP2.01.03_comp	0.362
TAP2	29	0.0172414	51	0.0588235	TAP2.01.04	0.376
TAP2	29	0.206897	51	0.235294	TAP2.02.01	0.652
TAP2	29	0.0344828	51	0.0294118	newprot_11	0.959
TAP2	29	0.0172414	51	0.00980392	newprot_2	0.591
TAP2	29	0.103448	51	0.0392157	newprot_3	0.1207

## Sheet: Covid-19+women Covid-19-women 
Gene	N(Covid-19[-] women)	Frequency(Covid-19[-] women)	N(Covid-19[+] women)	Frequency(Covid-19[+] women)	Allele/Allotype	P-value
HLA-A	54	0.101852	32	0.078125	A.01.01	0.67599
HLA-A	54	0.00925926	32	0	A.01.01_comp	0.4348
HLA-A	54	0.00925926	32	0	A.01.04N	0.4328
HLA-A	54	0.222222	32	0.1875	A.02.01	0.65515
HLA-A	54	0	32	0.015625	A.02.01_comp	0.1762
HLA-A	54	0.00925926	32	0	A.02.01_comp_2	0.53956
HLA-A	54	0	32	0.015625	A.02.02	0.09708
HLA-A	54	0.0648148	32	0.09375	A.03.01	0.6661
HLA-A	54	0.00925926	32	0.015625	A.03.02	0.7337
HLA-A	54	0.0462963	32	0.125	A.11.01	0.0533
HLA-A	54	0	32	0.015625	A.11.01_comp	0.1762
HLA-A	54	0.101852	32	0	A.23.01	0.00926
HLA-A	54	0.0925926	32	0.078125	A.24.02	0.873
HLA-A	54	0.00925926	32	0	A.24.03	0.44632
HLA-A	54	0.0277778	32	0	A.25.01	0.15121
HLA-A	54	0.0277778	32	0.03125	A.26.01	0.4525
HLA-A	54	0.0740741	32	0.0625	A.29.02	0.8872
HLA-A	54	0.0277778	32	0	A.30.01	0.2292
HLA-A	54	0.00925926	32	0.03125	A.30.02	0.2038
HLA-A	54	0	32	0.015625	A.30.04	0.09708
HLA-A	54	0.00925926	32	0.03125	A.31.01	0.3017
HLA-A	54	0.00925926	32	0	A.31.01_comp_2	0.38047
HLA-A	54	0.00925926	32	0	A.31.01_comp_4	0.1684
HLA-A	54	0	32	0.015625	A.31.01_comp_5	0.06056
HLA-A	54	0.00925926	32	0	A.31.01_comp_6	0.709
HLA-A	54	0.037037	32	0.09375	A.32.01	0.1142
HLA-A	54	0.00925926	32	0	A.32.01_comp	0.4769
HLA-A	54	0.00925926	32	0	A.33.191	0.25698
HLA-A	54	0	32	0.015625	A.34.02_comp_2	0.3155
HLA-A	54	0.0185185	32	0.046875	A.68.01	0.4948
HLA-A	54	0.00925926	32	0	A.68.01_comp	0.4769
HLA-A	54	0.00925926	32	0.015625	A.68.02	0.8135
HLA-A	54	0.00925926	32	0	A.74.01	0.36779
HLA-A	54	0.00925926	32	0	newprot_1	0.607
HLA-A	54	0	32	0.015625	newprot_4	0.14229
HLA-A	54	0.00925926	32	0	newprot_7	0.4328
HLA-B	54	0.0462963	32	0.109375	B.07.02	0.4825
HLA-B	54	0.0555556	32	0.046875	B.08.01	0.7828
HLA-B	54	0	32	0.015625	B.13.01	0.09989
HLA-B	54	0.0185185	32	0	B.13.02	0.25082
HLA-B	54	0	32	0.015625	B.14.01	0.09708
HLA-B	54	0.037037	32	0.0625	B.14.02	0.7181
HLA-B	54	0.0185185	32	0.03125	B.15.01	0.39284
HLA-B	54	0	32	0.03125	B.15.17	0.0799
HLA-B	54	0	32	0.03125	B.15.18	0.208
HLA-B	54	0.0555556	32	0.078125	B.18.01	0.6217
HLA-B	54	0.00925926	32	0	B.27.05	0.709
HLA-B	54	0.0648148	32	0.046875	B.35.01	0.714
HLA-B	54	0.037037	32	0.03125	B.35.02	0.6774
HLA-B	54	0.00925926	32	0.015625	B.35.03	0.545
HLA-B	54	0.0277778	32	0.015625	B.35.08	0.682
HLA-B	54	0.00925926	32	0	B.37.01	0.657
HLA-B	54	0.037037	32	0	B.38.01	0.193
HLA-B	54	0.0185185	32	0	B.39.01	0.30523
HLA-B	54	0	32	0.015625	B.39.05	0.2627
HLA-B	54	0.0185185	32	0	B.39.06	0.3983
HLA-B	54	0.00925926	32	0	B.39.24	0.43026
HLA-B	54	0.037037	32	0.015625	B.40.01	0.6703
HLA-B	54	0.0277778	32	0.015625	B.40.02	0.51295
HLA-B	54	0.0185185	32	0.015625	B.41.01	0.8482
HLA-B	54	0.00925926	32	0	B.42.01	0.4054
HLA-B	54	0.0277778	32	0.078125	B.44.02	0.1794
HLA-B	54	0.0185185	32	0.015625	B.44.02_comp	0.8813
HLA-B	54	0.0925926	32	0.03125	B.44.03	0.2112
HLA-B	54	0.00925926	32	0	B.44.03_comp	0.46431
HLA-B	54	0.00925926	32	0.015625	B.44.05	0.4839
HLA-B	54	0.0185185	32	0	B.45.01	0.19434
HLA-B	54	0.0555556	32	0.015625	B.49.01	0.333
HLA-B	54	0.0185185	32	0	B.50.01	0.23568
HLA-B	54	0.0185185	32	0.015625	B.50.02	0.8614
HLA-B	54	0.0648148	32	0.078125	B.51.01	0.7493
HLA-B	54	0.00925926	32	0.015625	B.51.08	0.53745
HLA-B	54	0	32	0.03125	B.52.01	0.03719
HLA-B	54	0.00925926	32	0	B.52.06	0.607
HLA-B	54	0.0185185	32	0.046875	B.53.01	0.2169
HLA-B	54	0.00925926	32	0	B.55.01	0.46257
HLA-B	54	0	32	0.015625	B.56.01	0.1501
HLA-B	54	0.037037	32	0.03125	B.57.01	0.8611
HLA-B	54	0.0185185	32	0.015625	B.58.01	0.864
HLA-C	54	0.00925926	31	0.016129	C.01.02	0.67207
HLA-C	54	0.0648148	31	0.0645161	C.02.02	0.90194
HLA-C	54	0.00925926	31	0	C.03.02	0.40673
HLA-C	54	0.0185185	31	0.0483871	C.03.03	0.23324
HLA-C	54	0.0555556	31	0.016129	C.03.04	0.2835
HLA-C	54	0.194444	31	0.16129	C.04.01	0.73239
HLA-C	54	0	31	0.016129	C.04.03	0.09257
HLA-C	54	0.00925926	31	0	C.04.328	0.37855
HLA-C	54	0.0555556	31	0.0967742	C.05.01	0.3475
HLA-C	54	0.00925926	31	0	C.05.01_comp_3	0.4691
HLA-C	54	0.00925926	31	0	C.05.53	0.37551
HLA-C	54	0.0925926	31	0.0322581	C.06.02	0.113
HLA-C	54	0.148148	31	0.129032	C.07.01	0.93366
HLA-C	54	0.0555556	31	0.112903	C.07.02	0.54941
HLA-C	54	0	31	0.016129	C.07.04	0.31527
HLA-C	54	0.00925926	31	0.016129	C.07.18	0.67148
HLA-C	54	0.0462963	31	0.0645161	C.08.02	0.74049
HLA-C	54	0.00925926	31	0	C.08.03	0.5257
HLA-C	54	0	31	0.016129	C.12.02	0.06624
HLA-C	54	0.0833333	31	0.016129	C.12.03	0.1186
HLA-C	54	0.00925926	31	0.0322581	C.14.02	0.31677
HLA-C	54	0.0185185	31	0.0645161	C.15.02	0.04878
HLA-C	54	0.00925926	31	0.016129	C.15.05	0.93868
HLA-C	54	0.00925926	31	0	C.15.13	0.48394
HLA-C	54	0.0462963	31	0.0322581	C.16.01	0.7329
HLA-C	54	0.00925926	31	0.016129	C.16.02	0.50927
HLA-C	54	0.0185185	31	0	C.17.01	0.23351
HLA-C	54	0	31	0.016129	C.17.01_comp	0.17257
HLA-DMA	54	0.842593	32	0.8125	DMA.01.01	0.8056
HLA-DMA	54	0.111111	32	0.140625	DMA.01.02	0.9014
HLA-DMA	54	0.00925926	32	0.046875	DMA.01.03_comp	0.1497
HLA-DMA	54	0.037037	32	0	DMA.01.04_comp	0.07368
HLA-DMB	54	0.759259	32	0.71875	DMB.01.01	0.621
HLA-DMB	54	0.0185185	32	0.046875	DMB.01.02_comp	0.32
HLA-DMB	54	0	32	0.015625	DMB.01.02_comp_2	0.25068
HLA-DMB	54	0.194444	32	0.1875	DMB.01.03	0.8515
HLA-DMB	54	0.0185185	32	0	DMB.01.04_comp	0.43096
HLA-DMB	54	0.00925926	32	0.03125	DMB.01.07	0.3102
HLA-DOA	54	0.981481	32	1	DOA.01.01	0.321
HLA-DOA	54	0.0185185	32	0	newprot_4	0.32122
HLA-DOB	54	0.824074	32	0.84375	DOB.01.01	0.9863
HLA-DOB	54	0.00925926	32	0.078125	DOB.01.02	0.00199
HLA-DOB	54	0.0648148	32	0.015625	DOB.01.03	0.1251
HLA-DOB	54	0.0648148	32	0.046875	DOB.01.04	0.6666
HLA-DOB	54	0.037037	32	0.015625	DOB.01.05	0.49796
HLA-DPA1	54	0.796296	32	0.71875	DPA1.01.03	0.7015
HLA-DPA1	54	0.00925926	32	0	DPA1.01.04_comp	0.5672
HLA-DPA1	54	0.148148	32	0.21875	DPA1.02.01	0.6152
HLA-DPA1	54	0.0277778	32	0.046875	DPA1.02.02	0.877
HLA-DPA1	54	0.0185185	32	0.015625	DPA1.03.01	0.8849
HLA-DPB1	54	0.037037	32	0.109375	DPB1.01.01	0.1198
HLA-DPB1	54	0.00925926	32	0	DPB1.01.01_comp_2	0.6903
HLA-DPB1	54	0.175926	32	0.234375	DPB1.02.01	0.5209
HLA-DPB1	54	0.0185185	32	0	DPB1.02.02	0.3315
HLA-DPB1	54	0.037037	32	0.03125	DPB1.03.01	0.7388
HLA-DPB1	54	0.00925926	32	0	DPB1.03.01_comp	0.6143
HLA-DPB1	54	0.296296	32	0.3125	DPB1.04.01	0.4312
HLA-DPB1	54	0.166667	32	0.078125	DPB1.04.02	0.19797
HLA-DPB1	54	0.00925926	32	0	DPB1.05.01	0.30507
HLA-DPB1	54	0.0277778	32	0	DPB1.06.01	0.2663
HLA-DPB1	54	0.037037	32	0.015625	DPB1.104.01	0.45251
HLA-DPB1	54	0.0185185	32	0.03125	DPB1.105.01	0.7169
HLA-DPB1	54	0.00925926	32	0.03125	DPB1.10.01	0.621
HLA-DPB1	54	0	32	0.015625	DPB1.10.01_comp	0.25068
HLA-DPB1	54	0.00925926	32	0	DPB1.11.01	0.1684
HLA-DPB1	54	0.00925926	32	0	DPB1.124.01	0.8802
HLA-DPB1	54	0	32	0.015625	DPB1.131.01	0.3005
HLA-DPB1	54	0.0277778	32	0.015625	DPB1.13.01	0.50051
HLA-DPB1	54	0.0555556	32	0.03125	DPB1.14.01	0.34902
HLA-DPB1	54	0.0185185	32	0	DPB1.15.01	0.3794
HLA-DPB1	54	0.0185185	32	0.03125	DPB1.17.01	0.8296
HLA-DPB1	54	0.00925926	32	0	DPB1.20.01	0.6546
HLA-DPB1	54	0	32	0.03125	DPB1.23.01	0.02762
HLA-DPB1	54	0	32	0.015625	DPB1.701.01	0.2037
HLA-DRA	54	0.740741	32	0.609375	DRA.01.01	0.0336
HLA-DRA	54	0.25	32	0.359375	DRA.01.02	0.0666
HLA-DRA	54	0.00925926	32	0.03125	DRA.01.02_comp	0.396
HLA-DRB1	54	0.00925926	32	0.03125	DRB1.01.01	0.14617
HLA-DRB1	54	0.0555556	32	0.015625	DRB1.01.02	0.1533
HLA-DRB1	54	0.0925926	32	0.125	DRB1.03.01	0.6843
HLA-DRB1	54	0.00925926	32	0.015625	DRB1.03.02	0.9206
HLA-DRB1	54	0	32	0.015625	DRB1.04.01	0.1501
HLA-DRB1	54	0	32	0.03125	DRB1.04.01_comp	0.3071
HLA-DRB1	54	0.037037	32	0	DRB1.04.02_comp	0.1372
HLA-DRB1	54	0	32	0.015625	DRB1.04.03_comp	0.3155
HLA-DRB1	54	0.0277778	32	0	DRB1.04.04	0.20093
HLA-DRB1	54	0.00925926	32	0.015625	DRB1.04.04_comp	0.3466
HLA-DRB1	54	0.0277778	32	0.015625	DRB1.04.05	0.1469
HLA-DRB1	54	0.00925926	32	0	DRB1.04.06	0.6143
HLA-DRB1	54	0.00925926	32	0.03125	DRB1.04.07_comp	0.30327
HLA-DRB1	54	0	32	0.015625	DRB1.04.08_comp	0.06056
HLA-DRB1	54	0.0185185	32	0.015625	DRB1.04.11	0.5659
HLA-DRB1	54	0.12037	32	0.03125	DRB1.07.01	0.08539
HLA-DRB1	54	0.0462963	32	0.03125	DRB1.07.01_comp	0.44391
HLA-DRB1	54	0.0185185	32	0	DRB1.08.01	0.4776
HLA-DRB1	54	0	32	0.015625	DRB1.08.02	0.25239
HLA-DRB1	54	0	32	0.015625	DRB1.08.04	0.09708
HLA-DRB1	54	0	32	0.015625	DRB1.08.04_comp	0.11341
HLA-DRB1	54	0.00925926	32	0	DRB1.08.07	0.607
HLA-DRB1	54	0.00925926	32	0	DRB1.09.01	0.1684
HLA-DRB1	54	0.00925926	32	0.015625	DRB1.10.01_comp	0.7043
HLA-DRB1	54	0.111111	32	0.09375	DRB1.11.01	0.9158
HLA-DRB1	54	0.00925926	32	0	DRB1.11.01_comp	0.41449
HLA-DRB1	54	0.00925926	32	0	DRB1.11.02	0.5063
HLA-DRB1	54	0.00925926	32	0	DRB1.11.03	0.44632
HLA-DRB1	54	0.0648148	32	0.0625	DRB1.11.04	0.9095
HLA-DRB1	54	0.00925926	32	0	DRB1.11.04_comp	0.48369
HLA-DRB1	54	0	32	0.015625	DRB1.12.01	0.2343
HLA-DRB1	54	0.037037	32	0.0625	DRB1.13.01	0.6721
HLA-DRB1	54	0.00925926	32	0	DRB1.13.01_comp	0.6546
HLA-DRB1	54	0.037037	32	0.078125	DRB1.13.02	0.4248
HLA-DRB1	54	0.00925926	32	0.015625	DRB1.13.02_comp	0.701
HLA-DRB1	54	0.00925926	32	0.0625	DRB1.13.03	0.017
HLA-DRB1	54	0.00925926	32	0	DRB1.14.01_comp	0.572
HLA-DRB1	54	0.00925926	32	0	DRB1.14.01_comp_2	0.709
HLA-DRB1	54	0.00925926	32	0	DRB1.14.02_comp	0.5189
HLA-DRB1	54	0.037037	32	0.0625	DRB1.14.54	0.6703
HLA-DRB1	54	0.0648148	32	0.0625	DRB1.15.01	0.6455
HLA-DRB1	54	0	32	0.015625	DRB1.15.02	0.07465
HLA-DRB1	54	0.00925926	32	0	DRB1.15.03	0.5189
HLA-DRB1	54	0.00925926	32	0	DRB1.16.01	0.453
HLA-DRB1	54	0.00925926	32	0	DRB1.16.02	0.44632
HLA-DRB1	54	0.00925926	32	0	DRB1.16.15_comp	0.48369
HLA-E	54	0.574074	32	0.546875	E.01.01	0.6386
HLA-E	54	0.416667	32	0.453125	E.01.03	0.5531
HLA-E	54	0.00925926	32	0	E.01.05	0.36779
HLA-F	54	0.814815	32	0.84375	F.01.01	0.6822
HLA-F	54	0.175926	32	0.140625	F.01.03	0.5462
HLA-F	54	0.00925926	32	0.015625	F.01.04	0.582
HLA-G	54	0.685185	32	0.859375	G.01.01	0.0272
HLA-G	54	0.0462963	32	0.0625	G.01.03	0.6101
HLA-G	54	0.175926	32	0.03125	G.01.04	0.01569
HLA-G	54	0.0277778	32	0	G.01.05N	0.2292
HLA-G	54	0.0648148	32	0.046875	G.01.06	0.7498
MICA	54	0.0277778	32	0.03125	MICA.001	0.8622
MICA	54	0.185185	32	0.109375	MICA.002.01	0.3121
MICA	54	0.194444	32	0.078125	MICA.004.01	0.06651
MICA	54	0.00925926	32	0.03125	MICA.006	0.34927
MICA	54	0.0277778	32	0	MICA.007.01	0.2096
MICA	54	0.212963	32	0.34375	MICA.008.01	0.1059
MICA	54	0.12037	32	0.109375	MICA.009.01	0.9938
MICA	54	0.0185185	32	0.046875	MICA.010.01	0.28484
MICA	54	0.0277778	32	0.046875	MICA.011.01	0.8419
MICA	54	0.00925926	32	0.015625	MICA.012.01	0.6179
MICA	54	0.0555556	32	0.0625	MICA.016	0.9726
MICA	54	0.037037	32	0.03125	MICA.017	0.8611
MICA	54	0.0277778	32	0.015625	MICA.018.01	0.60404
MICA	54	0	32	0.03125	MICA.019.01	0.208
MICA	54	0.0277778	32	0.015625	MICA.027.01	0.51295
MICA	54	0	32	0.015625	MICA.045.01	0.09989
MICA	54	0.00925926	32	0	newprot_3	0.43026
MICA	54	0.00925926	32	0.015625	newprot_5	0.7265
MICB	54	0.166667	32	0.140625	MICB.002.01	0.915
MICB	54	0.0648148	32	0.015625	MICB.003.01	0.1229
MICB	54	0.101852	32	0.203125	MICB.004.01	0.20119
MICB	54	0.518519	32	0.53125	MICB.005.01	0.902
MICB	54	0.0833333	32	0.046875	MICB.008.01	0.32799
MICB	54	0.00925926	32	0.015625	MICB.013.01	0.5921
MICB	54	0.0277778	32	0.015625	MICB.014.01	0.3818
MICB	54	0.00925926	32	0	MICB.028	0.6903
MICB	54	0.00925926	32	0.015625	MICB.031.01	0.45232
MICB	54	0.00925926	32	0	newprot_1	0.4328
MICB	54	0	32	0.015625	newprot_2	0.09708
TAP1	54	0.805556	32	0.796875	TAP1.01.01	0.9341
TAP1	54	0.0925926	32	0.078125	TAP1.02.01	0.55632
TAP1	54	0.0277778	32	0.015625	TAP1.03.01	0.9956
TAP1	54	0.00925926	32	0.015625	newprot_2	0.40786
TAP1	54	0.00925926	32	0.015625	newprot_4	0.9206
TAP1	54	0.0277778	32	0.015625	newprot_5	0.33205
TAP1	54	0.00925926	32	0	newprot_6	0.4358
TAP1	54	0.00925926	32	0.015625	newprot_8	0.753
TAP1	54	0.00925926	32	0.046875	newprot_9	0.0874
TAP2	54	0.425926	32	0.5625	TAP2.01.01	0.0633
TAP2	54	0	32	0.015625	TAP2.01.01_comp	0.3005
TAP2	54	0	32	0.015625	TAP2.01.02	0.327
TAP2	54	0.101852	32	0.015625	TAP2.01.03_comp	0.1108
TAP2	54	0.0277778	32	0.046875	TAP2.01.04	0.3383
TAP2	54	0.314815	32	0.1875	TAP2.02.01	0.05573
TAP2	54	0.00925926	32	0	newprot_1	0.52299
TAP2	54	0.00925926	32	0	newprot_10	0.25698
TAP2	54	0.0185185	32	0.03125	newprot_11	0.8761
TAP2	54	0.00925926	32	0	newprot_12	0.44632
TAP2	54	0.0185185	32	0	newprot_2	0.15161
TAP2	54	0.0648148	32	0.125	newprot_3	0.09262
